# Supplementary material for: Effect of Bionic Crab Shell Attitude Parameters on Lift and Drag in a Flow Field
Source: Biomimetics (Basel). 2024 Jan 29;9(2):81. doi: 10.3390/biomimetics9020081 (PMC10886762; doi:10.3390/biomimetics9020081)
Supplement: Supplementary file 1 [file biomimetics-09-00081-s001.zip]

Archive with 5 entries (5 files):
- File S1.stp
- Video S1.mp4
- Video S2.mp4
- Video S3.mp4
- Video S4.mp4
