# Supplementary material for: Effect of Bionic Crab Shell Attitude Parameters on Lift and Drag in a Flow Field
Source: Biomimetics (Basel). 2024 Jan 29;9(2):81. doi: 10.3390/biomimetics9020081 (PMC10886762; doi:10.3390/biomimetics9020081)
Supplement: Supplementary file 1 [file biomimetics-09-00081-s001.zip › File S1.stp]

ISO-10303-21;
HEADER;
FILE_DESCRIPTION((''),'2;1');
FILE_NAME('2_ASM','2024-01-19T21:21:02',('Administrator'),(''),
'CREO PARAMETRIC BY PTC INC, 2022073','CREO PARAMETRIC BY PTC INC, 2022073','');
FILE_SCHEMA(('CONFIG_CONTROL_DESIGN'));
ENDSEC;
DATA;
#2=DIRECTION('',(0.E0,0.E0,1.E0));
#3=VECTOR('',#2,1.5E3);
#4=CARTESIAN_POINT('',(8.5E2,7.E3,-7.5E2));
#5=LINE('',#4,#3);
#6=DIRECTION('',(-1.E0,0.E0,0.E0));
#7=VECTOR('',#6,1.E2);
#8=CARTESIAN_POINT('',(9.5E2,7.E3,-7.5E2));
#9=LINE('',#8,#7);
#10=DIRECTION('',(0.E0,0.E0,-1.E0));
#11=VECTOR('',#10,1.6E3);
#12=CARTESIAN_POINT('',(9.5E2,7.E3,8.5E2));
#13=LINE('',#12,#11);
#14=DIRECTION('',(1.E0,0.E0,0.E0));
#15=VECTOR('',#14,1.9E3);
#16=CARTESIAN_POINT('',(-9.5E2,7.E3,8.5E2));
#17=LINE('',#16,#15);
#18=DIRECTION('',(0.E0,0.E0,1.E0));
#19=VECTOR('',#18,1.6E3);
#20=CARTESIAN_POINT('',(-9.5E2,7.E3,-7.5E2));
#21=LINE('',#20,#19);
#22=DIRECTION('',(-1.E0,0.E0,0.E0));
#23=VECTOR('',#22,1.E2);
#24=CARTESIAN_POINT('',(-8.5E2,7.E3,-7.5E2));
#25=LINE('',#24,#23);
#26=DIRECTION('',(0.E0,0.E0,-1.E0));
#27=VECTOR('',#26,1.5E3);
#28=CARTESIAN_POINT('',(-8.5E2,7.E3,7.5E2));
#29=LINE('',#28,#27);
#30=DIRECTION('',(-1.E0,0.E0,0.E0));
#31=VECTOR('',#30,1.7E3);
#32=CARTESIAN_POINT('',(8.5E2,7.E3,7.5E2));
#33=LINE('',#32,#31);
#34=DIRECTION('',(0.E0,0.E0,1.E0));
#35=VECTOR('',#34,1.5E3);
#36=CARTESIAN_POINT('',(8.5E2,0.E0,-7.5E2));
#37=LINE('',#36,#35);
#38=DIRECTION('',(0.E0,1.E0,0.E0));
#39=VECTOR('',#38,7.E3);
#40=CARTESIAN_POINT('',(8.5E2,0.E0,-7.5E2));
#41=LINE('',#40,#39);
#42=DIRECTION('',(1.E0,0.E0,0.E0));
#43=VECTOR('',#42,1.7E3);
#44=CARTESIAN_POINT('',(-8.5E2,0.E0,-7.5E2));
#45=LINE('',#44,#43);
#46=DIRECTION('',(-1.E0,0.E0,0.E0));
#47=VECTOR('',#46,1.7E3);
#48=CARTESIAN_POINT('',(8.5E2,0.E0,7.5E2));
#49=LINE('',#48,#47);
#50=DIRECTION('',(0.E0,1.E0,0.E0));
#51=VECTOR('',#50,7.E3);
#52=CARTESIAN_POINT('',(8.5E2,0.E0,7.5E2));
#53=LINE('',#52,#51);
#54=DIRECTION('',(0.E0,0.E0,-1.E0));
#55=VECTOR('',#54,1.5E3);
#56=CARTESIAN_POINT('',(-8.5E2,0.E0,7.5E2));
#57=LINE('',#56,#55);
#58=DIRECTION('',(0.E0,1.E0,0.E0));
#59=VECTOR('',#58,7.E3);
#60=CARTESIAN_POINT('',(-8.5E2,0.E0,7.5E2));
#61=LINE('',#60,#59);
#62=DIRECTION('',(0.E0,1.E0,0.E0));
#63=VECTOR('',#62,7.1E3);
#64=CARTESIAN_POINT('',(9.5E2,-1.E2,-7.5E2));
#65=LINE('',#64,#63);
#66=DIRECTION('',(0.E0,1.E0,0.E0));
#67=VECTOR('',#66,7.E3);
#68=CARTESIAN_POINT('',(-8.5E2,0.E0,-7.5E2));
#69=LINE('',#68,#67);
#70=DIRECTION('',(0.E0,-1.E0,0.E0));
#71=VECTOR('',#70,7.1E3);
#72=CARTESIAN_POINT('',(-9.5E2,7.E3,-7.5E2));
#73=LINE('',#72,#71);
#74=DIRECTION('',(0.E0,0.E0,1.E0));
#75=VECTOR('',#74,1.6E3);
#76=CARTESIAN_POINT('',(9.5E2,-1.E2,-7.5E2));
#77=LINE('',#76,#75);
#78=DIRECTION('',(1.E0,0.E0,0.E0));
#79=VECTOR('',#78,1.9E3);
#80=CARTESIAN_POINT('',(-9.5E2,-1.E2,-7.5E2));
#81=LINE('',#80,#79);
#82=DIRECTION('',(0.E0,0.E0,-1.E0));
#83=VECTOR('',#82,1.6E3);
#84=CARTESIAN_POINT('',(-9.5E2,-1.E2,8.5E2));
#85=LINE('',#84,#83);
#86=DIRECTION('',(-1.E0,0.E0,0.E0));
#87=VECTOR('',#86,1.9E3);
#88=CARTESIAN_POINT('',(9.5E2,-1.E2,8.5E2));
#89=LINE('',#88,#87);
#90=DIRECTION('',(0.E0,-1.E0,0.E0));
#91=VECTOR('',#90,7.1E3);
#92=CARTESIAN_POINT('',(-9.5E2,7.E3,8.5E2));
#93=LINE('',#92,#91);
#94=DIRECTION('',(0.E0,-1.E0,0.E0));
#95=VECTOR('',#94,7.1E3);
#96=CARTESIAN_POINT('',(9.5E2,7.E3,8.5E2));
#97=LINE('',#96,#95);
#98=CARTESIAN_POINT('',(8.5E2,7.E3,-7.5E2));
#99=CARTESIAN_POINT('',(8.5E2,7.E3,7.5E2));
#100=VERTEX_POINT('',#98);
#101=VERTEX_POINT('',#99);
#102=CARTESIAN_POINT('',(-8.5E2,7.E3,7.5E2));
#103=VERTEX_POINT('',#102);
#104=CARTESIAN_POINT('',(-8.5E2,7.E3,-7.5E2));
#105=VERTEX_POINT('',#104);
#106=CARTESIAN_POINT('',(-9.5E2,7.E3,-7.5E2));
#107=VERTEX_POINT('',#106);
#108=CARTESIAN_POINT('',(-9.5E2,7.E3,8.5E2));
#109=VERTEX_POINT('',#108);
#110=CARTESIAN_POINT('',(9.5E2,7.E3,8.5E2));
#111=VERTEX_POINT('',#110);
#112=CARTESIAN_POINT('',(9.5E2,7.E3,-7.5E2));
#113=VERTEX_POINT('',#112);
#114=CARTESIAN_POINT('',(9.5E2,-1.E2,-7.5E2));
#115=CARTESIAN_POINT('',(9.5E2,-1.E2,8.5E2));
#116=VERTEX_POINT('',#114);
#117=VERTEX_POINT('',#115);
#118=CARTESIAN_POINT('',(-9.5E2,-1.E2,8.5E2));
#119=VERTEX_POINT('',#118);
#120=CARTESIAN_POINT('',(-9.5E2,-1.E2,-7.5E2));
#121=VERTEX_POINT('',#120);
#122=CARTESIAN_POINT('',(8.5E2,0.E0,-7.5E2));
#123=CARTESIAN_POINT('',(8.5E2,0.E0,7.5E2));
#124=VERTEX_POINT('',#122);
#125=VERTEX_POINT('',#123);
#126=CARTESIAN_POINT('',(-8.5E2,0.E0,7.5E2));
#127=VERTEX_POINT('',#126);
#128=CARTESIAN_POINT('',(-8.5E2,0.E0,-7.5E2));
#129=VERTEX_POINT('',#128);
#130=CARTESIAN_POINT('',(0.E0,7.E3,0.E0));
#131=DIRECTION('',(0.E0,1.E0,0.E0));
#132=DIRECTION('',(1.E0,0.E0,0.E0));
#133=AXIS2_PLACEMENT_3D('',#130,#131,#132);
#134=PLANE('',#133);
#136=ORIENTED_EDGE('',*,*,#135,.F.);
#138=ORIENTED_EDGE('',*,*,#137,.F.);
#140=ORIENTED_EDGE('',*,*,#139,.F.);
#142=ORIENTED_EDGE('',*,*,#141,.F.);
#144=ORIENTED_EDGE('',*,*,#143,.F.);
#146=ORIENTED_EDGE('',*,*,#145,.F.);
#148=ORIENTED_EDGE('',*,*,#147,.F.);
#150=ORIENTED_EDGE('',*,*,#149,.F.);
#151=EDGE_LOOP('',(#136,#138,#140,#142,#144,#146,#148,#150));
#152=FACE_OUTER_BOUND('',#151,.F.);
#153=ADVANCED_FACE('',(#152),#134,.T.);
#154=CARTESIAN_POINT('',(8.5E2,0.E0,-7.5E2));
#155=DIRECTION('',(-1.E0,0.E0,0.E0));
#156=DIRECTION('',(0.E0,0.E0,1.E0));
#157=AXIS2_PLACEMENT_3D('',#154,#155,#156);
#158=PLANE('',#157);
#160=ORIENTED_EDGE('',*,*,#159,.F.);
#162=ORIENTED_EDGE('',*,*,#161,.T.);
#163=ORIENTED_EDGE('',*,*,#135,.T.);
#165=ORIENTED_EDGE('',*,*,#164,.F.);
#166=EDGE_LOOP('',(#160,#162,#163,#165));
#167=FACE_OUTER_BOUND('',#166,.F.);
#168=ADVANCED_FACE('',(#167),#158,.T.);
#169=CARTESIAN_POINT('',(0.E0,0.E0,0.E0));
#170=DIRECTION('',(0.E0,-1.E0,0.E0));
#171=DIRECTION('',(-1.E0,0.E0,0.E0));
#172=AXIS2_PLACEMENT_3D('',#169,#170,#171);
#173=PLANE('',#172);
#174=ORIENTED_EDGE('',*,*,#159,.T.);
#176=ORIENTED_EDGE('',*,*,#175,.T.);
#178=ORIENTED_EDGE('',*,*,#177,.T.);
#180=ORIENTED_EDGE('',*,*,#179,.T.);
#181=EDGE_LOOP('',(#174,#176,#178,#180));
#182=FACE_OUTER_BOUND('',#181,.F.);
#183=ADVANCED_FACE('',(#182),#173,.F.);
#184=CARTESIAN_POINT('',(8.5E2,0.E0,7.5E2));
#185=DIRECTION('',(0.E0,0.E0,-1.E0));
#186=DIRECTION('',(-1.E0,0.E0,0.E0));
#187=AXIS2_PLACEMENT_3D('',#184,#185,#186);
#188=PLANE('',#187);
#189=ORIENTED_EDGE('',*,*,#175,.F.);
#190=ORIENTED_EDGE('',*,*,#164,.T.);
#191=ORIENTED_EDGE('',*,*,#149,.T.);
#193=ORIENTED_EDGE('',*,*,#192,.F.);
#194=EDGE_LOOP('',(#189,#190,#191,#193));
#195=FACE_OUTER_BOUND('',#194,.F.);
#196=ADVANCED_FACE('',(#195),#188,.T.);
#197=CARTESIAN_POINT('',(-8.5E2,0.E0,7.5E2));
#198=DIRECTION('',(1.E0,0.E0,0.E0));
#199=DIRECTION('',(0.E0,0.E0,-1.E0));
#200=AXIS2_PLACEMENT_3D('',#197,#198,#199);
#201=PLANE('',#200);
#202=ORIENTED_EDGE('',*,*,#177,.F.);
#203=ORIENTED_EDGE('',*,*,#192,.T.);
#204=ORIENTED_EDGE('',*,*,#147,.T.);
#206=ORIENTED_EDGE('',*,*,#205,.F.);
#207=EDGE_LOOP('',(#202,#203,#204,#206));
#208=FACE_OUTER_BOUND('',#207,.F.);
#209=ADVANCED_FACE('',(#208),#201,.T.);
#210=CARTESIAN_POINT('',(-8.5E2,0.E0,-7.5E2));
#211=DIRECTION('',(0.E0,0.E0,-1.E0));
#212=DIRECTION('',(-1.E0,0.E0,0.E0));
#213=AXIS2_PLACEMENT_3D('',#210,#211,#212);
#214=PLANE('',#213);
#216=ORIENTED_EDGE('',*,*,#215,.T.);
#217=ORIENTED_EDGE('',*,*,#137,.T.);
#218=ORIENTED_EDGE('',*,*,#161,.F.);
#219=ORIENTED_EDGE('',*,*,#179,.F.);
#220=ORIENTED_EDGE('',*,*,#205,.T.);
#221=ORIENTED_EDGE('',*,*,#145,.T.);
#223=ORIENTED_EDGE('',*,*,#222,.T.);
#225=ORIENTED_EDGE('',*,*,#224,.T.);
#226=EDGE_LOOP('',(#216,#217,#218,#219,#220,#221,#223,#225));
#227=FACE_OUTER_BOUND('',#226,.F.);
#228=ADVANCED_FACE('',(#227),#214,.T.);
#229=CARTESIAN_POINT('',(9.5E2,0.E0,8.5E2));
#230=DIRECTION('',(1.E0,0.E0,0.E0));
#231=DIRECTION('',(0.E0,0.E0,-1.E0));
#232=AXIS2_PLACEMENT_3D('',#229,#230,#231);
#233=PLANE('',#232);
#234=ORIENTED_EDGE('',*,*,#215,.F.);
#236=ORIENTED_EDGE('',*,*,#235,.T.);
#238=ORIENTED_EDGE('',*,*,#237,.F.);
#239=ORIENTED_EDGE('',*,*,#139,.T.);
#240=EDGE_LOOP('',(#234,#236,#238,#239));
#241=FACE_OUTER_BOUND('',#240,.F.);
#242=ADVANCED_FACE('',(#241),#233,.T.);
#243=CARTESIAN_POINT('',(0.E0,-1.E2,0.E0));
#244=DIRECTION('',(0.E0,-1.E0,0.E0));
#245=DIRECTION('',(-1.E0,0.E0,0.E0));
#246=AXIS2_PLACEMENT_3D('',#243,#244,#245);
#247=PLANE('',#246);
#248=ORIENTED_EDGE('',*,*,#235,.F.);
#249=ORIENTED_EDGE('',*,*,#224,.F.);
#251=ORIENTED_EDGE('',*,*,#250,.F.);
#253=ORIENTED_EDGE('',*,*,#252,.F.);
#254=EDGE_LOOP('',(#248,#249,#251,#253));
#255=FACE_OUTER_BOUND('',#254,.F.);
#256=ADVANCED_FACE('',(#255),#247,.T.);
#257=CARTESIAN_POINT('',(-9.5E2,0.E0,-7.5E2));
#258=DIRECTION('',(-1.E0,0.E0,0.E0));
#259=DIRECTION('',(0.E0,0.E0,1.E0));
#260=AXIS2_PLACEMENT_3D('',#257,#258,#259);
#261=PLANE('',#260);
#263=ORIENTED_EDGE('',*,*,#262,.T.);
#264=ORIENTED_EDGE('',*,*,#250,.T.);
#265=ORIENTED_EDGE('',*,*,#222,.F.);
#266=ORIENTED_EDGE('',*,*,#143,.T.);
#267=EDGE_LOOP('',(#263,#264,#265,#266));
#268=FACE_OUTER_BOUND('',#267,.F.);
#269=ADVANCED_FACE('',(#268),#261,.T.);
#270=CARTESIAN_POINT('',(-9.5E2,0.E0,8.5E2));
#271=DIRECTION('',(0.E0,0.E0,1.E0));
#272=DIRECTION('',(1.E0,0.E0,0.E0));
#273=AXIS2_PLACEMENT_3D('',#270,#271,#272);
#274=PLANE('',#273);
#275=ORIENTED_EDGE('',*,*,#237,.T.);
#276=ORIENTED_EDGE('',*,*,#252,.T.);
#277=ORIENTED_EDGE('',*,*,#262,.F.);
#278=ORIENTED_EDGE('',*,*,#141,.T.);
#279=EDGE_LOOP('',(#275,#276,#277,#278));
#280=FACE_OUTER_BOUND('',#279,.F.);
#281=ADVANCED_FACE('',(#280),#274,.T.);
#285=DIMENSIONAL_EXPONENTS(0.E0,0.E0,0.E0,0.E0,0.E0,0.E0,0.E0);
#287=PLANE_ANGLE_MEASURE_WITH_UNIT(PLANE_ANGLE_MEASURE(1.745329251994E-2),#286);
#288=(CONVERSION_BASED_UNIT('DEGREE',#287)NAMED_UNIT(*)PLANE_ANGLE_UNIT());
#290=UNCERTAINTY_MEASURE_WITH_UNIT(LENGTH_MEASURE(7.521666948923E-1),#284,
'closure',
'Maximum model space distance between geometric entities at asserted connectivities');
#291=(GEOMETRIC_REPRESENTATION_CONTEXT(3)GLOBAL_UNCERTAINTY_ASSIGNED_CONTEXT((
#290))GLOBAL_UNIT_ASSIGNED_CONTEXT((#284,#288,#289))REPRESENTATION_CONTEXT
('ID1','3'));
#292=CARTESIAN_POINT('',(0.E0,0.E0,0.E0));
#293=DIRECTION('',(0.E0,0.E0,1.E0));
#294=DIRECTION('',(1.E0,0.E0,0.E0));
#297=APPLICATION_CONTEXT(
'CONFIGURATION CONTROLLED 3D DESIGNS OF MECHANICAL PARTS AND ASSEMBLIES');
#298=APPLICATION_PROTOCOL_DEFINITION('international standard',
'config_control_design',1994,#297);
#299=DESIGN_CONTEXT('',#297,'design');
#300=MECHANICAL_CONTEXT('',#297,'mechanical');
#301=PRODUCT('0001','0001','NOT SPECIFIED',(#300));
#302=PRODUCT_DEFINITION_FORMATION_WITH_SPECIFIED_SOURCE('3','LAST_VERSION',#301,
.MADE.);
#311=CARTESIAN_POINT('',(9.5E2,1.E2,-8.5E2));
#312=DIRECTION('',(0.E0,0.E0,1.E0));
#313=DIRECTION('',(1.E0,0.E0,0.E0));
#314=AXIS2_PLACEMENT_3D('',#311,#312,#313);
#315=ITEM_DEFINED_TRANSFORMATION('','',#295,#314);
#316=(REPRESENTATION_RELATIONSHIP('','',#296,#308)REPRESENTATION_RELATIONSHIP_WITH_TRANSFORMATION(#315)SHAPE_REPRESENTATION_RELATIONSHIP());
#317=CONTEXT_DEPENDENT_SHAPE_REPRESENTATION(#316,#310);
#319=DIRECTION('',(0.E0,0.E0,1.E0));
#320=VECTOR('',#319,6.E1);
#321=CARTESIAN_POINT('',(-3.E1,0.E0,-3.E1));
#322=LINE('',#321,#320);
#323=DIRECTION('',(1.E0,0.E0,0.E0));
#324=VECTOR('',#323,6.E1);
#325=CARTESIAN_POINT('',(-3.E1,0.E0,3.E1));
#326=LINE('',#325,#324);
#327=DIRECTION('',(0.E0,0.E0,-1.E0));
#328=VECTOR('',#327,6.E1);
#329=CARTESIAN_POINT('',(3.E1,0.E0,3.E1));
#330=LINE('',#329,#328);
#331=DIRECTION('',(-1.E0,0.E0,0.E0));
#332=VECTOR('',#331,6.E1);
#333=CARTESIAN_POINT('',(3.E1,0.E0,-3.E1));
#334=LINE('',#333,#332);
#335=DIRECTION('',(0.E0,1.E0,0.E0));
#336=VECTOR('',#335,1.251471862576E2);
#337=CARTESIAN_POINT('',(-3.E1,0.E0,-3.E1));
#338=LINE('',#337,#336);
#339=DIRECTION('',(0.E0,0.E0,-1.E0));
#340=VECTOR('',#339,1.515147186258E3);
#341=CARTESIAN_POINT('',(-3.E1,4.1E2,-3.148528137424E2));
#342=LINE('',#341,#340);
#343=DIRECTION('',(0.E0,1.E0,0.E0));
#344=VECTOR('',#343,1.251471862576E2);
#345=CARTESIAN_POINT('',(-3.E1,7.548528137424E2,-3.E1));
#346=LINE('',#345,#344);
#347=DIRECTION('',(0.E0,1.E0,0.E0));
#348=VECTOR('',#347,2.E2);
#349=CARTESIAN_POINT('',(-3.E1,4.7E2,-3.E1));
#350=LINE('',#349,#348);
#351=DIRECTION('',(0.E0,-7.071067811865E-1,-7.071067811865E-1));
#352=VECTOR('',#351,2.828427124746E2);
#353=CARTESIAN_POINT('',(-3.E1,6.7E2,-3.E1));
#354=LINE('',#353,#352);
#355=DIRECTION('',(0.E0,0.E0,-1.E0));
#356=VECTOR('',#355,2.E2);
#357=CARTESIAN_POINT('',(-3.E1,4.1E2,-3.E1));
#358=LINE('',#357,#356);
#359=DIRECTION('',(0.E0,7.071067811865E-1,-7.071067811865E-1));
#360=VECTOR('',#359,2.828427124746E2);
#361=CARTESIAN_POINT('',(-3.E1,2.1E2,-3.E1));
#362=LINE('',#361,#360);
#363=DIRECTION('',(0.E0,1.E0,0.E0));
#364=VECTOR('',#363,2.E2);
#365=CARTESIAN_POINT('',(-3.E1,2.1E2,-3.E1));
#366=LINE('',#365,#364);
#367=DIRECTION('',(-1.E0,0.E0,0.E0));
#368=VECTOR('',#367,6.E1);
#369=CARTESIAN_POINT('',(3.E1,7.548528137424E2,-3.E1));
#370=LINE('',#369,#368);
#371=DIRECTION('',(0.E0,1.E0,0.E0));
#372=VECTOR('',#371,1.251471862576E2);
#373=CARTESIAN_POINT('',(3.E1,7.548528137424E2,-3.E1));
#374=LINE('',#373,#372);
#375=DIRECTION('',(-1.E0,0.E0,0.E0));
#376=VECTOR('',#375,6.E1);
#377=CARTESIAN_POINT('',(3.E1,6.7E2,-3.E1));
#378=LINE('',#377,#376);
#379=DIRECTION('',(-1.E0,0.E0,0.E0));
#380=VECTOR('',#379,6.E1);
#381=CARTESIAN_POINT('',(3.E1,4.7E2,-3.E1));
#382=LINE('',#381,#380);
#383=DIRECTION('',(0.E0,1.E0,0.E0));
#384=VECTOR('',#383,2.E2);
#385=CARTESIAN_POINT('',(3.E1,4.7E2,-3.E1));
#386=LINE('',#385,#384);
#387=DIRECTION('',(-1.E0,0.E0,0.E0));
#388=VECTOR('',#387,6.E1);
#389=CARTESIAN_POINT('',(3.E1,1.251471862576E2,-3.E1));
#390=LINE('',#389,#388);
#391=DIRECTION('',(0.E0,1.E0,0.E0));
#392=VECTOR('',#391,1.251471862576E2);
#393=CARTESIAN_POINT('',(3.E1,0.E0,-3.E1));
#394=LINE('',#393,#392);
#395=DIRECTION('',(-1.E0,0.E0,0.E0));
#396=VECTOR('',#395,6.E1);
#397=CARTESIAN_POINT('',(3.E1,2.1E2,-3.E1));
#398=LINE('',#397,#396);
#399=DIRECTION('',(0.E0,1.E0,0.E0));
#400=VECTOR('',#399,2.E2);
#401=CARTESIAN_POINT('',(3.E1,2.1E2,-3.E1));
#402=LINE('',#401,#400);
#403=DIRECTION('',(-1.E0,0.E0,0.E0));
#404=VECTOR('',#403,6.E1);
#405=CARTESIAN_POINT('',(3.E1,4.1E2,-3.E1));
#406=LINE('',#405,#404);
#407=DIRECTION('',(0.E0,7.071067811865E-1,7.071067811865E-1));
#408=VECTOR('',#407,4.028427124746E2);
#409=CARTESIAN_POINT('',(3.E1,4.7E2,-3.148528137424E2));
#410=LINE('',#409,#408);
#411=DIRECTION('',(0.E0,-7.071067811865E-1,-7.071067811865E-1));
#412=VECTOR('',#411,4.028427124746E2);
#413=CARTESIAN_POINT('',(-3.E1,7.548528137424E2,-3.E1));
#414=LINE('',#413,#412);
#415=DIRECTION('',(0.E0,1.E0,0.E0));
#416=VECTOR('',#415,8.8E2);
#417=CARTESIAN_POINT('',(3.E1,0.E0,3.E1));
#418=LINE('',#417,#416);
#419=DIRECTION('',(0.E0,0.E0,-1.E0));
#420=VECTOR('',#419,1.515147186258E3);
#421=CARTESIAN_POINT('',(3.E1,4.7E2,-3.148528137424E2));
#422=LINE('',#421,#420);
#423=DIRECTION('',(0.E0,0.E0,-1.E0));
#424=VECTOR('',#423,2.E2);
#425=CARTESIAN_POINT('',(3.E1,4.7E2,-3.E1));
#426=LINE('',#425,#424);
#427=DIRECTION('',(0.E0,-7.071067811865E-1,-7.071067811865E-1));
#428=VECTOR('',#427,2.828427124746E2);
#429=CARTESIAN_POINT('',(3.E1,6.7E2,-3.E1));
#430=LINE('',#429,#428);
#431=DIRECTION('',(0.E0,7.071067811865E-1,-7.071067811865E-1));
#432=VECTOR('',#431,2.828427124746E2);
#433=CARTESIAN_POINT('',(3.E1,2.1E2,-3.E1));
#434=LINE('',#433,#432);
#435=DIRECTION('',(-1.E0,0.E0,0.E0));
#436=VECTOR('',#435,6.E1);
#437=CARTESIAN_POINT('',(3.E1,4.1E2,-3.148528137424E2));
#438=LINE('',#437,#436);
#439=DIRECTION('',(0.E0,0.E0,-1.E0));
#440=VECTOR('',#439,1.515147186258E3);
#441=CARTESIAN_POINT('',(3.E1,4.1E2,-3.148528137424E2));
#442=LINE('',#441,#440);
#443=DIRECTION('',(-1.E0,0.E0,0.E0));
#444=VECTOR('',#443,6.E1);
#445=CARTESIAN_POINT('',(3.E1,4.1E2,-2.3E2));
#446=LINE('',#445,#444);
#447=DIRECTION('',(0.E0,0.E0,-1.E0));
#448=VECTOR('',#447,2.E2);
#449=CARTESIAN_POINT('',(3.E1,4.1E2,-3.E1));
#450=LINE('',#449,#448);
#451=DIRECTION('',(0.E0,-7.071067811865E-1,7.071067811865E-1));
#452=VECTOR('',#451,4.028427124746E2);
#453=CARTESIAN_POINT('',(-3.E1,4.1E2,-3.148528137424E2));
#454=LINE('',#453,#452);
#455=DIRECTION('',(0.E0,7.071067811865E-1,-7.071067811865E-1));
#456=VECTOR('',#455,4.028427124746E2);
#457=CARTESIAN_POINT('',(3.E1,1.251471862576E2,-3.E1));
#458=LINE('',#457,#456);
#459=DIRECTION('',(1.E0,0.E0,0.E0));
#460=VECTOR('',#459,6.E1);
#461=CARTESIAN_POINT('',(-3.E1,4.7E2,-1.83E3));
#462=LINE('',#461,#460);
#463=DIRECTION('',(0.E0,1.E0,0.E0));
#464=VECTOR('',#463,6.E1);
#465=CARTESIAN_POINT('',(-3.E1,4.1E2,-1.83E3));
#466=LINE('',#465,#464);
#467=DIRECTION('',(-1.E0,0.E0,0.E0));
#468=VECTOR('',#467,6.E1);
#469=CARTESIAN_POINT('',(3.E1,4.1E2,-1.83E3));
#470=LINE('',#469,#468);
#471=DIRECTION('',(0.E0,-1.E0,0.E0));
#472=VECTOR('',#471,6.E1);
#473=CARTESIAN_POINT('',(3.E1,4.7E2,-1.83E3));
#474=LINE('',#473,#472);
#475=DIRECTION('',(1.E0,0.E0,0.E0));
#476=VECTOR('',#475,6.E1);
#477=CARTESIAN_POINT('',(-3.E1,4.7E2,-3.148528137424E2));
#478=LINE('',#477,#476);
#479=DIRECTION('',(0.E0,0.E0,-1.E0));
#480=VECTOR('',#479,1.515147186258E3);
#481=CARTESIAN_POINT('',(-3.E1,4.7E2,-3.148528137424E2));
#482=LINE('',#481,#480);
#483=DIRECTION('',(1.E0,0.E0,0.E0));
#484=VECTOR('',#483,6.E1);
#485=CARTESIAN_POINT('',(-3.E1,4.7E2,-2.3E2));
#486=LINE('',#485,#484);
#487=DIRECTION('',(0.E0,0.E0,-1.E0));
#488=VECTOR('',#487,2.E2);
#489=CARTESIAN_POINT('',(-3.E1,4.7E2,-3.E1));
#490=LINE('',#489,#488);
#491=DIRECTION('',(0.E0,1.E0,0.E0));
#492=VECTOR('',#491,8.8E2);
#493=CARTESIAN_POINT('',(-3.E1,0.E0,3.E1));
#494=LINE('',#493,#492);
#495=DIRECTION('',(0.E0,0.E0,1.E0));
#496=VECTOR('',#495,6.E1);
#497=CARTESIAN_POINT('',(-3.E1,8.8E2,-3.E1));
#498=LINE('',#497,#496);
#499=DIRECTION('',(-1.E0,0.E0,0.E0));
#500=VECTOR('',#499,6.E1);
#501=CARTESIAN_POINT('',(3.E1,8.8E2,-3.E1));
#502=LINE('',#501,#500);
#503=DIRECTION('',(0.E0,0.E0,-1.E0));
#504=VECTOR('',#503,6.E1);
#505=CARTESIAN_POINT('',(3.E1,8.8E2,3.E1));
#506=LINE('',#505,#504);
#507=DIRECTION('',(1.E0,0.E0,0.E0));
#508=VECTOR('',#507,6.E1);
#509=CARTESIAN_POINT('',(-3.E1,8.8E2,3.E1));
#510=LINE('',#509,#508);
#511=CARTESIAN_POINT('',(-3.E1,0.E0,-3.E1));
#512=CARTESIAN_POINT('',(-3.E1,0.E0,3.E1));
#513=VERTEX_POINT('',#511);
#514=VERTEX_POINT('',#512);
#515=CARTESIAN_POINT('',(3.E1,0.E0,3.E1));
#516=VERTEX_POINT('',#515);
#517=CARTESIAN_POINT('',(3.E1,0.E0,-3.E1));
#518=VERTEX_POINT('',#517);
#519=CARTESIAN_POINT('',(-3.E1,8.8E2,-3.E1));
#520=CARTESIAN_POINT('',(-3.E1,8.8E2,3.E1));
#521=VERTEX_POINT('',#519);
#522=VERTEX_POINT('',#520);
#523=CARTESIAN_POINT('',(3.E1,8.8E2,3.E1));
#524=VERTEX_POINT('',#523);
#525=CARTESIAN_POINT('',(3.E1,8.8E2,-3.E1));
#526=VERTEX_POINT('',#525);
#527=CARTESIAN_POINT('',(-3.E1,4.7E2,-1.83E3));
#528=CARTESIAN_POINT('',(3.E1,4.7E2,-1.83E3));
#529=VERTEX_POINT('',#527);
#530=VERTEX_POINT('',#528);
#531=CARTESIAN_POINT('',(3.E1,4.1E2,-1.83E3));
#532=VERTEX_POINT('',#531);
#533=CARTESIAN_POINT('',(-3.E1,4.1E2,-1.83E3));
#534=VERTEX_POINT('',#533);
#535=CARTESIAN_POINT('',(3.E1,4.7E2,-3.E1));
#536=CARTESIAN_POINT('',(-3.E1,4.7E2,-3.E1));
#537=VERTEX_POINT('',#535);
#538=VERTEX_POINT('',#536);
#539=CARTESIAN_POINT('',(3.E1,4.1E2,-3.E1));
#540=CARTESIAN_POINT('',(-3.E1,4.1E2,-3.E1));
#541=VERTEX_POINT('',#539);
#542=VERTEX_POINT('',#540);
#543=CARTESIAN_POINT('',(3.E1,7.548528137424E2,-3.E1));
#544=CARTESIAN_POINT('',(-3.E1,7.548528137424E2,-3.E1));
#545=VERTEX_POINT('',#543);
#546=VERTEX_POINT('',#544);
#547=CARTESIAN_POINT('',(3.E1,6.7E2,-3.E1));
#548=CARTESIAN_POINT('',(-3.E1,6.7E2,-3.E1));
#549=VERTEX_POINT('',#547);
#550=VERTEX_POINT('',#548);
#551=CARTESIAN_POINT('',(-3.E1,4.7E2,-3.148528137424E2));
#552=CARTESIAN_POINT('',(3.E1,4.7E2,-3.148528137424E2));
#553=VERTEX_POINT('',#551);
#554=VERTEX_POINT('',#552);
#555=CARTESIAN_POINT('',(-3.E1,4.7E2,-2.3E2));
#556=CARTESIAN_POINT('',(3.E1,4.7E2,-2.3E2));
#557=VERTEX_POINT('',#555);
#558=VERTEX_POINT('',#556);
#559=CARTESIAN_POINT('',(3.E1,2.1E2,-3.E1));
#560=CARTESIAN_POINT('',(3.E1,4.1E2,-2.3E2));
#561=VERTEX_POINT('',#559);
#562=VERTEX_POINT('',#560);
#563=CARTESIAN_POINT('',(-3.E1,2.1E2,-3.E1));
#564=CARTESIAN_POINT('',(-3.E1,4.1E2,-2.3E2));
#565=VERTEX_POINT('',#563);
#566=VERTEX_POINT('',#564);
#567=CARTESIAN_POINT('',(3.E1,1.251471862576E2,-3.E1));
#568=CARTESIAN_POINT('',(3.E1,4.1E2,-3.148528137424E2));
#569=VERTEX_POINT('',#567);
#570=VERTEX_POINT('',#568);
#571=CARTESIAN_POINT('',(-3.E1,4.1E2,-3.148528137424E2));
#572=CARTESIAN_POINT('',(-3.E1,1.251471862576E2,-3.E1));
#573=VERTEX_POINT('',#571);
#574=VERTEX_POINT('',#572);
#575=CARTESIAN_POINT('',(0.E0,0.E0,0.E0));
#576=DIRECTION('',(0.E0,1.E0,0.E0));
#577=DIRECTION('',(1.E0,0.E0,0.E0));
#578=AXIS2_PLACEMENT_3D('',#575,#576,#577);
#579=PLANE('',#578);
#581=ORIENTED_EDGE('',*,*,#580,.T.);
#583=ORIENTED_EDGE('',*,*,#582,.T.);
#585=ORIENTED_EDGE('',*,*,#584,.T.);
#587=ORIENTED_EDGE('',*,*,#586,.T.);
#588=EDGE_LOOP('',(#581,#583,#585,#587));
#589=FACE_OUTER_BOUND('',#588,.F.);
#590=ADVANCED_FACE('',(#589),#579,.F.);
#591=CARTESIAN_POINT('',(-3.E1,0.E0,-3.E1));
#592=DIRECTION('',(-1.E0,0.E0,0.E0));
#593=DIRECTION('',(0.E0,0.E0,1.E0));
#594=AXIS2_PLACEMENT_3D('',#591,#592,#593);
#595=PLANE('',#594);
#597=ORIENTED_EDGE('',*,*,#596,.T.);
#599=ORIENTED_EDGE('',*,*,#598,.F.);
#601=ORIENTED_EDGE('',*,*,#600,.T.);
#603=ORIENTED_EDGE('',*,*,#602,.T.);
#605=ORIENTED_EDGE('',*,*,#604,.F.);
#607=ORIENTED_EDGE('',*,*,#606,.F.);
#609=ORIENTED_EDGE('',*,*,#608,.T.);
#611=ORIENTED_EDGE('',*,*,#610,.T.);
#613=ORIENTED_EDGE('',*,*,#612,.F.);
#614=ORIENTED_EDGE('',*,*,#580,.F.);
#615=EDGE_LOOP('',(#597,#599,#601,#603,#605,#607,#609,#611,#613,#614));
#616=FACE_OUTER_BOUND('',#615,.F.);
#618=ORIENTED_EDGE('',*,*,#617,.T.);
#620=ORIENTED_EDGE('',*,*,#619,.T.);
#622=ORIENTED_EDGE('',*,*,#621,.F.);
#623=EDGE_LOOP('',(#618,#620,#622));
#624=FACE_BOUND('',#623,.F.);
#626=ORIENTED_EDGE('',*,*,#625,.T.);
#628=ORIENTED_EDGE('',*,*,#627,.F.);
#630=ORIENTED_EDGE('',*,*,#629,.T.);
#631=EDGE_LOOP('',(#626,#628,#630));
#632=FACE_BOUND('',#631,.F.);
#633=ADVANCED_FACE('',(#616,#624,#632),#595,.T.);
#634=CARTESIAN_POINT('',(3.E1,0.E0,-3.E1));
#635=DIRECTION('',(0.E0,0.E0,-1.E0));
#636=DIRECTION('',(-1.E0,0.E0,0.E0));
#637=AXIS2_PLACEMENT_3D('',#634,#635,#636);
#638=PLANE('',#637);
#640=ORIENTED_EDGE('',*,*,#639,.F.);
#642=ORIENTED_EDGE('',*,*,#641,.T.);
#644=ORIENTED_EDGE('',*,*,#643,.T.);
#645=ORIENTED_EDGE('',*,*,#608,.F.);
#646=EDGE_LOOP('',(#640,#642,#644,#645));
#647=FACE_OUTER_BOUND('',#646,.F.);
#648=ADVANCED_FACE('',(#647),#638,.T.);
#649=CARTESIAN_POINT('',(3.E1,0.E0,-3.E1));
#650=DIRECTION('',(0.E0,0.E0,-1.E0));
#651=DIRECTION('',(-1.E0,0.E0,0.E0));
#652=AXIS2_PLACEMENT_3D('',#649,#650,#651);
#653=PLANE('',#652);
#655=ORIENTED_EDGE('',*,*,#654,.T.);
#656=ORIENTED_EDGE('',*,*,#617,.F.);
#658=ORIENTED_EDGE('',*,*,#657,.F.);
#660=ORIENTED_EDGE('',*,*,#659,.T.);
#661=EDGE_LOOP('',(#655,#656,#658,#660));
#662=FACE_OUTER_BOUND('',#661,.F.);
#663=ADVANCED_FACE('',(#662),#653,.T.);
#664=CARTESIAN_POINT('',(3.E1,0.E0,-3.E1));
#665=DIRECTION('',(0.E0,0.E0,-1.E0));
#666=DIRECTION('',(-1.E0,0.E0,0.E0));
#667=AXIS2_PLACEMENT_3D('',#664,#665,#666);
#668=PLANE('',#667);
#670=ORIENTED_EDGE('',*,*,#669,.T.);
#671=ORIENTED_EDGE('',*,*,#596,.F.);
#672=ORIENTED_EDGE('',*,*,#586,.F.);
#674=ORIENTED_EDGE('',*,*,#673,.T.);
#675=EDGE_LOOP('',(#670,#671,#672,#674));
#676=FACE_OUTER_BOUND('',#675,.F.);
#677=ADVANCED_FACE('',(#676),#668,.T.);
#678=CARTESIAN_POINT('',(3.E1,0.E0,-3.E1));
#679=DIRECTION('',(0.E0,0.E0,-1.E0));
#680=DIRECTION('',(-1.E0,0.E0,0.E0));
#681=AXIS2_PLACEMENT_3D('',#678,#679,#680);
#682=PLANE('',#681);
#684=ORIENTED_EDGE('',*,*,#683,.F.);
#686=ORIENTED_EDGE('',*,*,#685,.T.);
#688=ORIENTED_EDGE('',*,*,#687,.T.);
#689=ORIENTED_EDGE('',*,*,#629,.F.);
#690=EDGE_LOOP('',(#684,#686,#688,#689));
#691=FACE_OUTER_BOUND('',#690,.F.);
#692=ADVANCED_FACE('',(#691),#682,.T.);
#693=CARTESIAN_POINT('',(3.E1,4.7E2,-3.148528137424E2));
#694=DIRECTION('',(0.E0,7.071067811865E-1,-7.071067811865E-1));
#695=DIRECTION('',(0.E0,7.071067811865E-1,7.071067811865E-1));
#696=AXIS2_PLACEMENT_3D('',#693,#694,#695);
#697=PLANE('',#696);
#699=ORIENTED_EDGE('',*,*,#698,.T.);
#700=ORIENTED_EDGE('',*,*,#639,.T.);
#701=ORIENTED_EDGE('',*,*,#606,.T.);
#703=ORIENTED_EDGE('',*,*,#702,.T.);
#704=EDGE_LOOP('',(#699,#700,#701,#703));
#705=FACE_OUTER_BOUND('',#704,.F.);
#706=ADVANCED_FACE('',(#705),#697,.T.);
#707=CARTESIAN_POINT('',(3.E1,0.E0,3.E1));
#708=DIRECTION('',(1.E0,0.E0,0.E0));
#709=DIRECTION('',(0.E0,0.E0,-1.E0));
#710=AXIS2_PLACEMENT_3D('',#707,#708,#709);
#711=PLANE('',#710);
#713=ORIENTED_EDGE('',*,*,#712,.F.);
#715=ORIENTED_EDGE('',*,*,#714,.F.);
#716=ORIENTED_EDGE('',*,*,#673,.F.);
#717=ORIENTED_EDGE('',*,*,#584,.F.);
#719=ORIENTED_EDGE('',*,*,#718,.T.);
#721=ORIENTED_EDGE('',*,*,#720,.T.);
#722=ORIENTED_EDGE('',*,*,#641,.F.);
#723=ORIENTED_EDGE('',*,*,#698,.F.);
#725=ORIENTED_EDGE('',*,*,#724,.T.);
#727=ORIENTED_EDGE('',*,*,#726,.T.);
#728=EDGE_LOOP('',(#713,#715,#716,#717,#719,#721,#722,#723,#725,#727));
#729=FACE_OUTER_BOUND('',#728,.F.);
#731=ORIENTED_EDGE('',*,*,#730,.T.);
#733=ORIENTED_EDGE('',*,*,#732,.F.);
#734=ORIENTED_EDGE('',*,*,#659,.F.);
#735=EDGE_LOOP('',(#731,#733,#734));
#736=FACE_BOUND('',#735,.F.);
#737=ORIENTED_EDGE('',*,*,#685,.F.);
#739=ORIENTED_EDGE('',*,*,#738,.T.);
#741=ORIENTED_EDGE('',*,*,#740,.F.);
#742=EDGE_LOOP('',(#737,#739,#741));
#743=FACE_BOUND('',#742,.F.);
#744=ADVANCED_FACE('',(#729,#736,#743),#711,.T.);
#745=CARTESIAN_POINT('',(3.E1,4.1E2,-3.E1));
#746=DIRECTION('',(0.E0,-1.E0,0.E0));
#747=DIRECTION('',(-1.E0,0.E0,0.E0));
#748=AXIS2_PLACEMENT_3D('',#745,#746,#747);
#749=PLANE('',#748);
#751=ORIENTED_EDGE('',*,*,#750,.F.);
#752=ORIENTED_EDGE('',*,*,#712,.T.);
#754=ORIENTED_EDGE('',*,*,#753,.T.);
#755=ORIENTED_EDGE('',*,*,#600,.F.);
#756=EDGE_LOOP('',(#751,#752,#754,#755));
#757=FACE_OUTER_BOUND('',#756,.F.);
#758=ADVANCED_FACE('',(#757),#749,.T.);
#759=CARTESIAN_POINT('',(3.E1,4.1E2,-3.E1));
#760=DIRECTION('',(0.E0,-1.E0,0.E0));
#761=DIRECTION('',(-1.E0,0.E0,0.E0));
#762=AXIS2_PLACEMENT_3D('',#759,#760,#761);
#763=PLANE('',#762);
#765=ORIENTED_EDGE('',*,*,#764,.T.);
#766=ORIENTED_EDGE('',*,*,#625,.F.);
#767=ORIENTED_EDGE('',*,*,#687,.F.);
#768=ORIENTED_EDGE('',*,*,#740,.T.);
#769=EDGE_LOOP('',(#765,#766,#767,#768));
#770=FACE_OUTER_BOUND('',#769,.F.);
#771=ADVANCED_FACE('',(#770),#763,.T.);
#772=CARTESIAN_POINT('',(3.E1,4.1E2,-3.148528137424E2));
#773=DIRECTION('',(0.E0,7.071067811865E-1,7.071067811865E-1));
#774=DIRECTION('',(0.E0,-7.071067811865E-1,7.071067811865E-1));
#775=AXIS2_PLACEMENT_3D('',#772,#773,#774);
#776=PLANE('',#775);
#777=ORIENTED_EDGE('',*,*,#598,.T.);
#778=ORIENTED_EDGE('',*,*,#669,.F.);
#779=ORIENTED_EDGE('',*,*,#714,.T.);
#780=ORIENTED_EDGE('',*,*,#750,.T.);
#781=EDGE_LOOP('',(#777,#778,#779,#780));
#782=FACE_OUTER_BOUND('',#781,.F.);
#783=ADVANCED_FACE('',(#782),#776,.F.);
#784=CARTESIAN_POINT('',(0.E0,0.E0,-1.83E3));
#785=DIRECTION('',(0.E0,0.E0,-1.E0));
#786=DIRECTION('',(0.E0,-1.E0,0.E0));
#787=AXIS2_PLACEMENT_3D('',#784,#785,#786);
#788=PLANE('',#787);
#790=ORIENTED_EDGE('',*,*,#789,.F.);
#791=ORIENTED_EDGE('',*,*,#602,.F.);
#792=ORIENTED_EDGE('',*,*,#753,.F.);
#793=ORIENTED_EDGE('',*,*,#726,.F.);
#794=EDGE_LOOP('',(#790,#791,#792,#793));
#795=FACE_OUTER_BOUND('',#794,.F.);
#796=ADVANCED_FACE('',(#795),#788,.T.);
#797=CARTESIAN_POINT('',(-3.E1,4.7E2,-3.E1));
#798=DIRECTION('',(0.E0,1.E0,0.E0));
#799=DIRECTION('',(1.E0,0.E0,0.E0));
#800=AXIS2_PLACEMENT_3D('',#797,#798,#799);
#801=PLANE('',#800);
#802=ORIENTED_EDGE('',*,*,#702,.F.);
#803=ORIENTED_EDGE('',*,*,#604,.T.);
#804=ORIENTED_EDGE('',*,*,#789,.T.);
#805=ORIENTED_EDGE('',*,*,#724,.F.);
#806=EDGE_LOOP('',(#802,#803,#804,#805));
#807=FACE_OUTER_BOUND('',#806,.F.);
#808=ADVANCED_FACE('',(#807),#801,.T.);
#809=CARTESIAN_POINT('',(-3.E1,4.7E2,-3.E1));
#810=DIRECTION('',(0.E0,1.E0,0.E0));
#811=DIRECTION('',(1.E0,0.E0,0.E0));
#812=AXIS2_PLACEMENT_3D('',#809,#810,#811);
#813=PLANE('',#812);
#815=ORIENTED_EDGE('',*,*,#814,.T.);
#816=ORIENTED_EDGE('',*,*,#730,.F.);
#817=ORIENTED_EDGE('',*,*,#657,.T.);
#818=ORIENTED_EDGE('',*,*,#621,.T.);
#819=EDGE_LOOP('',(#815,#816,#817,#818));
#820=FACE_OUTER_BOUND('',#819,.F.);
#821=ADVANCED_FACE('',(#820),#813,.T.);
#822=CARTESIAN_POINT('',(3.E1,6.7E2,-3.E1));
#823=DIRECTION('',(0.E0,-7.071067811865E-1,7.071067811865E-1));
#824=DIRECTION('',(0.E0,-7.071067811865E-1,-7.071067811865E-1));
#825=AXIS2_PLACEMENT_3D('',#822,#823,#824);
#826=PLANE('',#825);
#827=ORIENTED_EDGE('',*,*,#654,.F.);
#828=ORIENTED_EDGE('',*,*,#732,.T.);
#829=ORIENTED_EDGE('',*,*,#814,.F.);
#830=ORIENTED_EDGE('',*,*,#619,.F.);
#831=EDGE_LOOP('',(#827,#828,#829,#830));
#832=FACE_OUTER_BOUND('',#831,.F.);
#833=ADVANCED_FACE('',(#832),#826,.T.);
#834=CARTESIAN_POINT('',(3.E1,2.1E2,-3.E1));
#835=DIRECTION('',(0.E0,-7.071067811865E-1,-7.071067811865E-1));
#836=DIRECTION('',(0.E0,7.071067811865E-1,-7.071067811865E-1));
#837=AXIS2_PLACEMENT_3D('',#834,#835,#836);
#838=PLANE('',#837);
#839=ORIENTED_EDGE('',*,*,#738,.F.);
#840=ORIENTED_EDGE('',*,*,#683,.T.);
#841=ORIENTED_EDGE('',*,*,#627,.T.);
#842=ORIENTED_EDGE('',*,*,#764,.F.);
#843=EDGE_LOOP('',(#839,#840,#841,#842));
#844=FACE_OUTER_BOUND('',#843,.F.);
#845=ADVANCED_FACE('',(#844),#838,.F.);
#846=CARTESIAN_POINT('',(-3.E1,0.E0,3.E1));
#847=DIRECTION('',(0.E0,0.E0,1.E0));
#848=DIRECTION('',(1.E0,0.E0,0.E0));
#849=AXIS2_PLACEMENT_3D('',#846,#847,#848);
#850=PLANE('',#849);
#851=ORIENTED_EDGE('',*,*,#582,.F.);
#852=ORIENTED_EDGE('',*,*,#612,.T.);
#854=ORIENTED_EDGE('',*,*,#853,.T.);
#855=ORIENTED_EDGE('',*,*,#718,.F.);
#856=EDGE_LOOP('',(#851,#852,#854,#855));
#857=FACE_OUTER_BOUND('',#856,.F.);
#858=ADVANCED_FACE('',(#857),#850,.T.);
#859=CARTESIAN_POINT('',(0.E0,8.8E2,0.E0));
#860=DIRECTION('',(0.E0,1.E0,0.E0));
#861=DIRECTION('',(1.E0,0.E0,0.E0));
#862=AXIS2_PLACEMENT_3D('',#859,#860,#861);
#863=PLANE('',#862);
#864=ORIENTED_EDGE('',*,*,#610,.F.);
#865=ORIENTED_EDGE('',*,*,#643,.F.);
#866=ORIENTED_EDGE('',*,*,#720,.F.);
#867=ORIENTED_EDGE('',*,*,#853,.F.);
#868=EDGE_LOOP('',(#864,#865,#866,#867));
#869=FACE_OUTER_BOUND('',#868,.F.);
#870=ADVANCED_FACE('',(#869),#863,.T.);
#874=DIMENSIONAL_EXPONENTS(0.E0,0.E0,0.E0,0.E0,0.E0,0.E0,0.E0);
#876=PLANE_ANGLE_MEASURE_WITH_UNIT(PLANE_ANGLE_MEASURE(1.745329251994E-2),#875);
#877=(CONVERSION_BASED_UNIT('DEGREE',#876)NAMED_UNIT(*)PLANE_ANGLE_UNIT());
#879=UNCERTAINTY_MEASURE_WITH_UNIT(LENGTH_MEASURE(2.058460832462E-1),#873,
'closure',
'Maximum model space distance between geometric entities at asserted connectivities');
#880=(GEOMETRIC_REPRESENTATION_CONTEXT(3)GLOBAL_UNCERTAINTY_ASSIGNED_CONTEXT((
#879))GLOBAL_UNIT_ASSIGNED_CONTEXT((#873,#877,#878))REPRESENTATION_CONTEXT
('ID2','3'));
#881=CARTESIAN_POINT('',(0.E0,0.E0,0.E0));
#882=DIRECTION('',(0.E0,0.E0,1.E0));
#883=DIRECTION('',(1.E0,0.E0,0.E0));
#886=MECHANICAL_CONTEXT('',#297,'mechanical');
#887=PRODUCT('DIZUO_YOU','DIZUO_YOU','NOT SPECIFIED',(#886));
#888=PRODUCT_DEFINITION_FORMATION_WITH_SPECIFIED_SOURCE('7','LAST_VERSION',#887,
.MADE.);
#894=CARTESIAN_POINT('',(1.83E3,2.E3,-1.63E3));
#895=DIRECTION('',(0.E0,0.E0,1.E0));
#896=DIRECTION('',(1.E0,0.E0,0.E0));
#897=AXIS2_PLACEMENT_3D('',#894,#895,#896);
#898=ITEM_DEFINED_TRANSFORMATION('','',#884,#897);
#899=(REPRESENTATION_RELATIONSHIP('','',#885,#308)REPRESENTATION_RELATIONSHIP_WITH_TRANSFORMATION(#898)SHAPE_REPRESENTATION_RELATIONSHIP());
#900=CONTEXT_DEPENDENT_SHAPE_REPRESENTATION(#899,#893);
#901=DIRECTION('',(0.E0,0.E0,1.E0));
#902=VECTOR('',#901,6.E1);
#903=CARTESIAN_POINT('',(-3.E1,0.E0,-3.E1));
#904=LINE('',#903,#902);
#905=DIRECTION('',(1.E0,0.E0,0.E0));
#906=VECTOR('',#905,6.E1);
#907=CARTESIAN_POINT('',(-3.E1,0.E0,3.E1));
#908=LINE('',#907,#906);
#909=DIRECTION('',(0.E0,0.E0,-1.E0));
#910=VECTOR('',#909,6.E1);
#911=CARTESIAN_POINT('',(3.E1,0.E0,3.E1));
#912=LINE('',#911,#910);
#913=DIRECTION('',(-1.E0,0.E0,0.E0));
#914=VECTOR('',#913,6.E1);
#915=CARTESIAN_POINT('',(3.E1,0.E0,-3.E1));
#916=LINE('',#915,#914);
#917=DIRECTION('',(0.E0,1.E0,0.E0));
#918=VECTOR('',#917,2.E2);
#919=CARTESIAN_POINT('',(-3.E1,4.7E2,-3.E1));
#920=LINE('',#919,#918);
#921=DIRECTION('',(0.E0,-7.071067811865E-1,-7.071067811865E-1));
#922=VECTOR('',#921,2.828427124746E2);
#923=CARTESIAN_POINT('',(-3.E1,6.7E2,-3.E1));
#924=LINE('',#923,#922);
#925=DIRECTION('',(0.E0,0.E0,-1.E0));
#926=VECTOR('',#925,2.E2);
#927=CARTESIAN_POINT('',(-3.E1,4.1E2,-3.E1));
#928=LINE('',#927,#926);
#929=DIRECTION('',(0.E0,-7.071067811865E-1,7.071067811865E-1));
#930=VECTOR('',#929,2.828427124746E2);
#931=CARTESIAN_POINT('',(-3.E1,4.1E2,-2.3E2));
#932=LINE('',#931,#930);
#933=DIRECTION('',(0.E0,1.E0,0.E0));
#934=VECTOR('',#933,2.E2);
#935=CARTESIAN_POINT('',(-3.E1,2.1E2,-3.E1));
#936=LINE('',#935,#934);
#937=DIRECTION('',(0.E0,1.E0,0.E0));
#938=VECTOR('',#937,1.251471862576E2);
#939=CARTESIAN_POINT('',(-3.E1,7.548528137424E2,-3.E1));
#940=LINE('',#939,#938);
#941=DIRECTION('',(0.E0,1.E0,0.E0));
#942=VECTOR('',#941,1.251471862576E2);
#943=CARTESIAN_POINT('',(-3.E1,0.E0,-3.E1));
#944=LINE('',#943,#942);
#945=DIRECTION('',(0.E0,0.E0,-1.E0));
#946=VECTOR('',#945,1.515147186258E3);
#947=CARTESIAN_POINT('',(-3.E1,4.1E2,-3.148528137424E2));
#948=LINE('',#947,#946);
#949=DIRECTION('',(0.E0,1.E0,0.E0));
#950=VECTOR('',#949,1.251471862576E2);
#951=CARTESIAN_POINT('',(3.E1,0.E0,-3.E1));
#952=LINE('',#951,#950);
#953=DIRECTION('',(-1.E0,0.E0,0.E0));
#954=VECTOR('',#953,6.E1);
#955=CARTESIAN_POINT('',(3.E1,1.251471862576E2,-3.E1));
#956=LINE('',#955,#954);
#957=DIRECTION('',(-1.E0,0.E0,0.E0));
#958=VECTOR('',#957,6.E1);
#959=CARTESIAN_POINT('',(3.E1,2.1E2,-3.E1));
#960=LINE('',#959,#958);
#961=DIRECTION('',(0.E0,1.E0,0.E0));
#962=VECTOR('',#961,2.E2);
#963=CARTESIAN_POINT('',(3.E1,2.1E2,-3.E1));
#964=LINE('',#963,#962);
#965=DIRECTION('',(-1.E0,0.E0,0.E0));
#966=VECTOR('',#965,6.E1);
#967=CARTESIAN_POINT('',(3.E1,4.1E2,-3.E1));
#968=LINE('',#967,#966);
#969=DIRECTION('',(-1.E0,0.E0,0.E0));
#970=VECTOR('',#969,6.E1);
#971=CARTESIAN_POINT('',(3.E1,4.7E2,-3.E1));
#972=LINE('',#971,#970);
#973=DIRECTION('',(0.E0,1.E0,0.E0));
#974=VECTOR('',#973,2.E2);
#975=CARTESIAN_POINT('',(3.E1,4.7E2,-3.E1));
#976=LINE('',#975,#974);
#977=DIRECTION('',(-1.E0,0.E0,0.E0));
#978=VECTOR('',#977,6.E1);
#979=CARTESIAN_POINT('',(3.E1,6.7E2,-3.E1));
#980=LINE('',#979,#978);
#981=DIRECTION('',(-1.E0,0.E0,0.E0));
#982=VECTOR('',#981,6.E1);
#983=CARTESIAN_POINT('',(3.E1,7.548528137424E2,-3.E1));
#984=LINE('',#983,#982);
#985=DIRECTION('',(0.E0,1.E0,0.E0));
#986=VECTOR('',#985,1.251471862576E2);
#987=CARTESIAN_POINT('',(3.E1,7.548528137424E2,-3.E1));
#988=LINE('',#987,#986);
#989=DIRECTION('',(0.E0,0.E0,-1.E0));
#990=VECTOR('',#989,1.515147186258E3);
#991=CARTESIAN_POINT('',(3.E1,4.7E2,-3.148528137424E2));
#992=LINE('',#991,#990);
#993=DIRECTION('',(0.E0,1.E0,0.E0));
#994=VECTOR('',#993,8.8E2);
#995=CARTESIAN_POINT('',(3.E1,0.E0,3.E1));
#996=LINE('',#995,#994);
#997=DIRECTION('',(0.E0,0.E0,-1.E0));
#998=VECTOR('',#997,2.E2);
#999=CARTESIAN_POINT('',(3.E1,4.7E2,-3.E1));
#1000=LINE('',#999,#998);
#1001=DIRECTION('',(0.E0,-7.071067811865E-1,-7.071067811865E-1));
#1002=VECTOR('',#1001,2.828427124746E2);
#1003=CARTESIAN_POINT('',(3.E1,6.7E2,-3.E1));
#1004=LINE('',#1003,#1002);
#1005=DIRECTION('',(0.E0,-7.071067811865E-1,7.071067811865E-1));
#1006=VECTOR('',#1005,2.828427124746E2);
#1007=CARTESIAN_POINT('',(3.E1,4.1E2,-2.3E2));
#1008=LINE('',#1007,#1006);
#1009=DIRECTION('',(0.E0,7.071067811865E-1,7.071067811865E-1));
#1010=VECTOR('',#1009,4.028427124746E2);
#1011=CARTESIAN_POINT('',(3.E1,4.7E2,-3.148528137424E2));
#1012=LINE('',#1011,#1010);
#1013=DIRECTION('',(0.E0,-7.071067811865E-1,-7.071067811865E-1));
#1014=VECTOR('',#1013,4.028427124746E2);
#1015=CARTESIAN_POINT('',(-3.E1,7.548528137424E2,-3.E1));
#1016=LINE('',#1015,#1014);
#1017=DIRECTION('',(0.E0,0.E0,-1.E0));
#1018=VECTOR('',#1017,2.E2);
#1019=CARTESIAN_POINT('',(-3.E1,4.7E2,-3.E1));
#1020=LINE('',#1019,#1018);
#1021=DIRECTION('',(1.E0,0.E0,0.E0));
#1022=VECTOR('',#1021,6.E1);
#1023=CARTESIAN_POINT('',(-3.E1,4.7E2,-2.3E2));
#1024=LINE('',#1023,#1022);
#1025=DIRECTION('',(0.E0,0.E0,-1.E0));
#1026=VECTOR('',#1025,1.515147186258E3);
#1027=CARTESIAN_POINT('',(-3.E1,4.7E2,-3.148528137424E2));
#1028=LINE('',#1027,#1026);
#1029=DIRECTION('',(1.E0,0.E0,0.E0));
#1030=VECTOR('',#1029,6.E1);
#1031=CARTESIAN_POINT('',(-3.E1,4.7E2,-3.148528137424E2));
#1032=LINE('',#1031,#1030);
#1033=DIRECTION('',(1.E0,0.E0,0.E0));
#1034=VECTOR('',#1033,6.E1);
#1035=CARTESIAN_POINT('',(-3.E1,4.7E2,-1.83E3));
#1036=LINE('',#1035,#1034);
#1037=DIRECTION('',(0.E0,1.E0,0.E0));
#1038=VECTOR('',#1037,6.E1);
#1039=CARTESIAN_POINT('',(-3.E1,4.1E2,-1.83E3));
#1040=LINE('',#1039,#1038);
#1041=DIRECTION('',(-1.E0,0.E0,0.E0));
#1042=VECTOR('',#1041,6.E1);
#1043=CARTESIAN_POINT('',(3.E1,4.1E2,-1.83E3));
#1044=LINE('',#1043,#1042);
#1045=DIRECTION('',(0.E0,-1.E0,0.E0));
#1046=VECTOR('',#1045,6.E1);
#1047=CARTESIAN_POINT('',(3.E1,4.7E2,-1.83E3));
#1048=LINE('',#1047,#1046);
#1049=DIRECTION('',(0.E0,0.E0,-1.E0));
#1050=VECTOR('',#1049,2.E2);
#1051=CARTESIAN_POINT('',(3.E1,4.1E2,-3.E1));
#1052=LINE('',#1051,#1050);
#1053=DIRECTION('',(-1.E0,0.E0,0.E0));
#1054=VECTOR('',#1053,6.E1);
#1055=CARTESIAN_POINT('',(3.E1,4.1E2,-2.3E2));
#1056=LINE('',#1055,#1054);
#1057=DIRECTION('',(0.E0,0.E0,-1.E0));
#1058=VECTOR('',#1057,1.515147186258E3);
#1059=CARTESIAN_POINT('',(3.E1,4.1E2,-3.148528137424E2));
#1060=LINE('',#1059,#1058);
#1061=DIRECTION('',(-1.E0,0.E0,0.E0));
#1062=VECTOR('',#1061,6.E1);
#1063=CARTESIAN_POINT('',(3.E1,4.1E2,-3.148528137424E2));
#1064=LINE('',#1063,#1062);
#1065=DIRECTION('',(0.E0,7.071067811865E-1,-7.071067811865E-1));
#1066=VECTOR('',#1065,4.028427124746E2);
#1067=CARTESIAN_POINT('',(3.E1,1.251471862576E2,-3.E1));
#1068=LINE('',#1067,#1066);
#1069=DIRECTION('',(0.E0,-7.071067811865E-1,7.071067811865E-1));
#1070=VECTOR('',#1069,4.028427124746E2);
#1071=CARTESIAN_POINT('',(-3.E1,4.1E2,-3.148528137424E2));
#1072=LINE('',#1071,#1070);
#1073=DIRECTION('',(0.E0,1.E0,0.E0));
#1074=VECTOR('',#1073,8.8E2);
#1075=CARTESIAN_POINT('',(-3.E1,0.E0,3.E1));
#1076=LINE('',#1075,#1074);
#1077=DIRECTION('',(0.E0,0.E0,1.E0));
#1078=VECTOR('',#1077,6.E1);
#1079=CARTESIAN_POINT('',(-3.E1,8.8E2,-3.E1));
#1080=LINE('',#1079,#1078);
#1081=DIRECTION('',(-1.E0,0.E0,0.E0));
#1082=VECTOR('',#1081,6.E1);
#1083=CARTESIAN_POINT('',(3.E1,8.8E2,-3.E1));
#1084=LINE('',#1083,#1082);
#1085=DIRECTION('',(0.E0,0.E0,-1.E0));
#1086=VECTOR('',#1085,6.E1);
#1087=CARTESIAN_POINT('',(3.E1,8.8E2,3.E1));
#1088=LINE('',#1087,#1086);
#1089=DIRECTION('',(1.E0,0.E0,0.E0));
#1090=VECTOR('',#1089,6.E1);
#1091=CARTESIAN_POINT('',(-3.E1,8.8E2,3.E1));
#1092=LINE('',#1091,#1090);
#1093=CARTESIAN_POINT('',(-3.E1,0.E0,-3.E1));
#1094=CARTESIAN_POINT('',(-3.E1,0.E0,3.E1));
#1095=VERTEX_POINT('',#1093);
#1096=VERTEX_POINT('',#1094);
#1097=CARTESIAN_POINT('',(3.E1,0.E0,3.E1));
#1098=VERTEX_POINT('',#1097);
#1099=CARTESIAN_POINT('',(3.E1,0.E0,-3.E1));
#1100=VERTEX_POINT('',#1099);
#1101=CARTESIAN_POINT('',(-3.E1,8.8E2,-3.E1));
#1102=CARTESIAN_POINT('',(-3.E1,8.8E2,3.E1));
#1103=VERTEX_POINT('',#1101);
#1104=VERTEX_POINT('',#1102);
#1105=CARTESIAN_POINT('',(3.E1,8.8E2,3.E1));
#1106=VERTEX_POINT('',#1105);
#1107=CARTESIAN_POINT('',(3.E1,8.8E2,-3.E1));
#1108=VERTEX_POINT('',#1107);
#1109=CARTESIAN_POINT('',(-3.E1,4.7E2,-1.83E3));
#1110=CARTESIAN_POINT('',(3.E1,4.7E2,-1.83E3));
#1111=VERTEX_POINT('',#1109);
#1112=VERTEX_POINT('',#1110);
#1113=CARTESIAN_POINT('',(3.E1,4.1E2,-1.83E3));
#1114=VERTEX_POINT('',#1113);
#1115=CARTESIAN_POINT('',(-3.E1,4.1E2,-1.83E3));
#1116=VERTEX_POINT('',#1115);
#1117=CARTESIAN_POINT('',(3.E1,4.7E2,-3.E1));
#1118=CARTESIAN_POINT('',(-3.E1,4.7E2,-3.E1));
#1119=VERTEX_POINT('',#1117);
#1120=VERTEX_POINT('',#1118);
#1121=CARTESIAN_POINT('',(3.E1,4.1E2,-3.E1));
#1122=CARTESIAN_POINT('',(-3.E1,4.1E2,-3.E1));
#1123=VERTEX_POINT('',#1121);
#1124=VERTEX_POINT('',#1122);
#1125=CARTESIAN_POINT('',(-3.E1,1.251471862576E2,-3.E1));
#1126=VERTEX_POINT('',#1125);
#1127=CARTESIAN_POINT('',(-3.E1,2.1E2,-3.E1));
#1128=VERTEX_POINT('',#1127);
#1129=CARTESIAN_POINT('',(-3.E1,6.7E2,-3.E1));
#1130=VERTEX_POINT('',#1129);
#1131=CARTESIAN_POINT('',(-3.E1,7.548528137424E2,-3.E1));
#1132=VERTEX_POINT('',#1131);
#1133=CARTESIAN_POINT('',(3.E1,1.251471862576E2,-3.E1));
#1134=VERTEX_POINT('',#1133);
#1135=CARTESIAN_POINT('',(3.E1,2.1E2,-3.E1));
#1136=VERTEX_POINT('',#1135);
#1137=CARTESIAN_POINT('',(3.E1,6.7E2,-3.E1));
#1138=VERTEX_POINT('',#1137);
#1139=CARTESIAN_POINT('',(3.E1,7.548528137424E2,-3.E1));
#1140=VERTEX_POINT('',#1139);
#1141=CARTESIAN_POINT('',(-3.E1,4.7E2,-2.3E2));
#1142=VERTEX_POINT('',#1141);
#1143=CARTESIAN_POINT('',(-3.E1,4.7E2,-3.148528137424E2));
#1144=VERTEX_POINT('',#1143);
#1145=CARTESIAN_POINT('',(3.E1,4.7E2,-2.3E2));
#1146=VERTEX_POINT('',#1145);
#1147=CARTESIAN_POINT('',(3.E1,4.7E2,-3.148528137424E2));
#1148=VERTEX_POINT('',#1147);
#1149=CARTESIAN_POINT('',(3.E1,4.1E2,-2.3E2));
#1150=VERTEX_POINT('',#1149);
#1151=CARTESIAN_POINT('',(3.E1,4.1E2,-3.148528137424E2));
#1152=VERTEX_POINT('',#1151);
#1153=CARTESIAN_POINT('',(-3.E1,4.1E2,-2.3E2));
#1154=VERTEX_POINT('',#1153);
#1155=CARTESIAN_POINT('',(-3.E1,4.1E2,-3.148528137424E2));
#1156=VERTEX_POINT('',#1155);
#1157=CARTESIAN_POINT('',(0.E0,0.E0,0.E0));
#1158=DIRECTION('',(0.E0,1.E0,0.E0));
#1159=DIRECTION('',(1.E0,0.E0,0.E0));
#1160=AXIS2_PLACEMENT_3D('',#1157,#1158,#1159);
#1161=PLANE('',#1160);
#1163=ORIENTED_EDGE('',*,*,#1162,.T.);
#1165=ORIENTED_EDGE('',*,*,#1164,.T.);
#1167=ORIENTED_EDGE('',*,*,#1166,.T.);
#1169=ORIENTED_EDGE('',*,*,#1168,.T.);
#1170=EDGE_LOOP('',(#1163,#1165,#1167,#1169));
#1171=FACE_OUTER_BOUND('',#1170,.F.);
#1172=ADVANCED_FACE('',(#1171),#1161,.F.);
#1173=CARTESIAN_POINT('',(-3.E1,0.E0,-3.E1));
#1174=DIRECTION('',(-1.E0,0.E0,0.E0));
#1175=DIRECTION('',(0.E0,0.E0,1.E0));
#1176=AXIS2_PLACEMENT_3D('',#1173,#1174,#1175);
#1177=PLANE('',#1176);
#1179=ORIENTED_EDGE('',*,*,#1178,.F.);
#1181=ORIENTED_EDGE('',*,*,#1180,.F.);
#1183=ORIENTED_EDGE('',*,*,#1182,.T.);
#1185=ORIENTED_EDGE('',*,*,#1184,.T.);
#1187=ORIENTED_EDGE('',*,*,#1186,.F.);
#1188=ORIENTED_EDGE('',*,*,#1162,.F.);
#1190=ORIENTED_EDGE('',*,*,#1189,.T.);
#1192=ORIENTED_EDGE('',*,*,#1191,.F.);
#1194=ORIENTED_EDGE('',*,*,#1193,.T.);
#1196=ORIENTED_EDGE('',*,*,#1195,.T.);
#1197=EDGE_LOOP('',(#1179,#1181,#1183,#1185,#1187,#1188,#1190,#1192,#1194,
#1196));
#1198=FACE_OUTER_BOUND('',#1197,.F.);
#1200=ORIENTED_EDGE('',*,*,#1199,.T.);
#1202=ORIENTED_EDGE('',*,*,#1201,.T.);
#1204=ORIENTED_EDGE('',*,*,#1203,.T.);
#1205=EDGE_LOOP('',(#1200,#1202,#1204));
#1206=FACE_BOUND('',#1205,.F.);
#1208=ORIENTED_EDGE('',*,*,#1207,.T.);
#1210=ORIENTED_EDGE('',*,*,#1209,.T.);
#1212=ORIENTED_EDGE('',*,*,#1211,.F.);
#1213=EDGE_LOOP('',(#1208,#1210,#1212));
#1214=FACE_BOUND('',#1213,.F.);
#1215=ADVANCED_FACE('',(#1198,#1206,#1214),#1177,.T.);
#1216=CARTESIAN_POINT('',(3.E1,0.E0,-3.E1));
#1217=DIRECTION('',(0.E0,0.E0,-1.E0));
#1218=DIRECTION('',(-1.E0,0.E0,0.E0));
#1219=AXIS2_PLACEMENT_3D('',#1216,#1217,#1218);
#1220=PLANE('',#1219);
#1221=ORIENTED_EDGE('',*,*,#1189,.F.);
#1222=ORIENTED_EDGE('',*,*,#1168,.F.);
#1224=ORIENTED_EDGE('',*,*,#1223,.T.);
#1226=ORIENTED_EDGE('',*,*,#1225,.T.);
#1227=EDGE_LOOP('',(#1221,#1222,#1224,#1226));
#1228=FACE_OUTER_BOUND('',#1227,.F.);
#1229=ADVANCED_FACE('',(#1228),#1220,.T.);
#1230=CARTESIAN_POINT('',(3.E1,0.E0,-3.E1));
#1231=DIRECTION('',(0.E0,0.E0,-1.E0));
#1232=DIRECTION('',(-1.E0,0.E0,0.E0));
#1233=AXIS2_PLACEMENT_3D('',#1230,#1231,#1232);
#1234=PLANE('',#1233);
#1235=ORIENTED_EDGE('',*,*,#1203,.F.);
#1237=ORIENTED_EDGE('',*,*,#1236,.F.);
#1239=ORIENTED_EDGE('',*,*,#1238,.T.);
#1241=ORIENTED_EDGE('',*,*,#1240,.T.);
#1242=EDGE_LOOP('',(#1235,#1237,#1239,#1241));
#1243=FACE_OUTER_BOUND('',#1242,.F.);
#1244=ADVANCED_FACE('',(#1243),#1234,.T.);
#1245=CARTESIAN_POINT('',(3.E1,0.E0,-3.E1));
#1246=DIRECTION('',(0.E0,0.E0,-1.E0));
#1247=DIRECTION('',(-1.E0,0.E0,0.E0));
#1248=AXIS2_PLACEMENT_3D('',#1245,#1246,#1247);
#1249=PLANE('',#1248);
#1250=ORIENTED_EDGE('',*,*,#1207,.F.);
#1252=ORIENTED_EDGE('',*,*,#1251,.F.);
#1254=ORIENTED_EDGE('',*,*,#1253,.T.);
#1256=ORIENTED_EDGE('',*,*,#1255,.T.);
#1257=EDGE_LOOP('',(#1250,#1252,#1254,#1256));
#1258=FACE_OUTER_BOUND('',#1257,.F.);
#1259=ADVANCED_FACE('',(#1258),#1249,.T.);
#1260=CARTESIAN_POINT('',(3.E1,0.E0,-3.E1));
#1261=DIRECTION('',(0.E0,0.E0,-1.E0));
#1262=DIRECTION('',(-1.E0,0.E0,0.E0));
#1263=AXIS2_PLACEMENT_3D('',#1260,#1261,#1262);
#1264=PLANE('',#1263);
#1265=ORIENTED_EDGE('',*,*,#1182,.F.);
#1267=ORIENTED_EDGE('',*,*,#1266,.F.);
#1269=ORIENTED_EDGE('',*,*,#1268,.T.);
#1271=ORIENTED_EDGE('',*,*,#1270,.T.);
#1272=EDGE_LOOP('',(#1265,#1267,#1269,#1271));
#1273=FACE_OUTER_BOUND('',#1272,.F.);
#1274=ADVANCED_FACE('',(#1273),#1264,.T.);
#1275=CARTESIAN_POINT('',(3.E1,0.E0,3.E1));
#1276=DIRECTION('',(1.E0,0.E0,0.E0));
#1277=DIRECTION('',(0.E0,0.E0,-1.E0));
#1278=AXIS2_PLACEMENT_3D('',#1275,#1276,#1277);
#1279=PLANE('',#1278);
#1280=ORIENTED_EDGE('',*,*,#1268,.F.);
#1282=ORIENTED_EDGE('',*,*,#1281,.F.);
#1284=ORIENTED_EDGE('',*,*,#1283,.T.);
#1286=ORIENTED_EDGE('',*,*,#1285,.T.);
#1288=ORIENTED_EDGE('',*,*,#1287,.F.);
#1290=ORIENTED_EDGE('',*,*,#1289,.F.);
#1291=ORIENTED_EDGE('',*,*,#1223,.F.);
#1292=ORIENTED_EDGE('',*,*,#1166,.F.);
#1294=ORIENTED_EDGE('',*,*,#1293,.T.);
#1296=ORIENTED_EDGE('',*,*,#1295,.T.);
#1297=EDGE_LOOP('',(#1280,#1282,#1284,#1286,#1288,#1290,#1291,#1292,#1294,
#1296));
#1298=FACE_OUTER_BOUND('',#1297,.F.);
#1300=ORIENTED_EDGE('',*,*,#1299,.T.);
#1302=ORIENTED_EDGE('',*,*,#1301,.F.);
#1303=ORIENTED_EDGE('',*,*,#1253,.F.);
#1304=EDGE_LOOP('',(#1300,#1302,#1303));
#1305=FACE_BOUND('',#1304,.F.);
#1306=ORIENTED_EDGE('',*,*,#1238,.F.);
#1308=ORIENTED_EDGE('',*,*,#1307,.F.);
#1310=ORIENTED_EDGE('',*,*,#1309,.F.);
#1311=EDGE_LOOP('',(#1306,#1308,#1310));
#1312=FACE_BOUND('',#1311,.F.);
#1313=ADVANCED_FACE('',(#1298,#1305,#1312),#1279,.T.);
#1314=CARTESIAN_POINT('',(3.E1,4.7E2,-3.148528137424E2));
#1315=DIRECTION('',(0.E0,7.071067811865E-1,-7.071067811865E-1));
#1316=DIRECTION('',(0.E0,7.071067811865E-1,7.071067811865E-1));
#1317=AXIS2_PLACEMENT_3D('',#1314,#1315,#1316);
#1318=PLANE('',#1317);
#1319=ORIENTED_EDGE('',*,*,#1281,.T.);
#1320=ORIENTED_EDGE('',*,*,#1266,.T.);
#1321=ORIENTED_EDGE('',*,*,#1180,.T.);
#1323=ORIENTED_EDGE('',*,*,#1322,.T.);
#1324=EDGE_LOOP('',(#1319,#1320,#1321,#1323));
#1325=FACE_OUTER_BOUND('',#1324,.F.);
#1326=ADVANCED_FACE('',(#1325),#1318,.T.);
#1327=CARTESIAN_POINT('',(-3.E1,4.7E2,-3.E1));
#1328=DIRECTION('',(0.E0,1.E0,0.E0));
#1329=DIRECTION('',(1.E0,0.E0,0.E0));
#1330=AXIS2_PLACEMENT_3D('',#1327,#1328,#1329);
#1331=PLANE('',#1330);
#1332=ORIENTED_EDGE('',*,*,#1211,.T.);
#1334=ORIENTED_EDGE('',*,*,#1333,.T.);
#1335=ORIENTED_EDGE('',*,*,#1299,.F.);
#1336=ORIENTED_EDGE('',*,*,#1251,.T.);
#1337=EDGE_LOOP('',(#1332,#1334,#1335,#1336));
#1338=FACE_OUTER_BOUND('',#1337,.F.);
#1339=ADVANCED_FACE('',(#1338),#1331,.T.);
#1340=CARTESIAN_POINT('',(-3.E1,4.7E2,-3.E1));
#1341=DIRECTION('',(0.E0,1.E0,0.E0));
#1342=DIRECTION('',(1.E0,0.E0,0.E0));
#1343=AXIS2_PLACEMENT_3D('',#1340,#1341,#1342);
#1344=PLANE('',#1343);
#1345=ORIENTED_EDGE('',*,*,#1178,.T.);
#1347=ORIENTED_EDGE('',*,*,#1346,.T.);
#1348=ORIENTED_EDGE('',*,*,#1283,.F.);
#1349=ORIENTED_EDGE('',*,*,#1322,.F.);
#1350=EDGE_LOOP('',(#1345,#1347,#1348,#1349));
#1351=FACE_OUTER_BOUND('',#1350,.F.);
#1352=ADVANCED_FACE('',(#1351),#1344,.T.);
#1353=CARTESIAN_POINT('',(3.E1,6.7E2,-3.E1));
#1354=DIRECTION('',(0.E0,-7.071067811865E-1,7.071067811865E-1));
#1355=DIRECTION('',(0.E0,-7.071067811865E-1,-7.071067811865E-1));
#1356=AXIS2_PLACEMENT_3D('',#1353,#1354,#1355);
#1357=PLANE('',#1356);
#1358=ORIENTED_EDGE('',*,*,#1255,.F.);
#1359=ORIENTED_EDGE('',*,*,#1301,.T.);
#1360=ORIENTED_EDGE('',*,*,#1333,.F.);
#1361=ORIENTED_EDGE('',*,*,#1209,.F.);
#1362=EDGE_LOOP('',(#1358,#1359,#1360,#1361));
#1363=FACE_OUTER_BOUND('',#1362,.F.);
#1364=ADVANCED_FACE('',(#1363),#1357,.T.);
#1365=CARTESIAN_POINT('',(0.E0,0.E0,-1.83E3));
#1366=DIRECTION('',(0.E0,0.E0,-1.E0));
#1367=DIRECTION('',(0.E0,-1.E0,0.E0));
#1368=AXIS2_PLACEMENT_3D('',#1365,#1366,#1367);
#1369=PLANE('',#1368);
#1370=ORIENTED_EDGE('',*,*,#1346,.F.);
#1371=ORIENTED_EDGE('',*,*,#1195,.F.);
#1373=ORIENTED_EDGE('',*,*,#1372,.F.);
#1374=ORIENTED_EDGE('',*,*,#1285,.F.);
#1375=EDGE_LOOP('',(#1370,#1371,#1373,#1374));
#1376=FACE_OUTER_BOUND('',#1375,.F.);
#1377=ADVANCED_FACE('',(#1376),#1369,.T.);
#1378=CARTESIAN_POINT('',(3.E1,4.1E2,-3.E1));
#1379=DIRECTION('',(0.E0,-1.E0,0.E0));
#1380=DIRECTION('',(-1.E0,0.E0,0.E0));
#1381=AXIS2_PLACEMENT_3D('',#1378,#1379,#1380);
#1382=PLANE('',#1381);
#1383=ORIENTED_EDGE('',*,*,#1309,.T.);
#1385=ORIENTED_EDGE('',*,*,#1384,.T.);
#1386=ORIENTED_EDGE('',*,*,#1199,.F.);
#1387=ORIENTED_EDGE('',*,*,#1240,.F.);
#1388=EDGE_LOOP('',(#1383,#1385,#1386,#1387));
#1389=FACE_OUTER_BOUND('',#1388,.F.);
#1390=ADVANCED_FACE('',(#1389),#1382,.T.);
#1391=CARTESIAN_POINT('',(3.E1,4.1E2,-3.E1));
#1392=DIRECTION('',(0.E0,-1.E0,0.E0));
#1393=DIRECTION('',(-1.E0,0.E0,0.E0));
#1394=AXIS2_PLACEMENT_3D('',#1391,#1392,#1393);
#1395=PLANE('',#1394);
#1396=ORIENTED_EDGE('',*,*,#1287,.T.);
#1397=ORIENTED_EDGE('',*,*,#1372,.T.);
#1398=ORIENTED_EDGE('',*,*,#1193,.F.);
#1400=ORIENTED_EDGE('',*,*,#1399,.F.);
#1401=EDGE_LOOP('',(#1396,#1397,#1398,#1400));
#1402=FACE_OUTER_BOUND('',#1401,.F.);
#1403=ADVANCED_FACE('',(#1402),#1395,.T.);
#1404=CARTESIAN_POINT('',(3.E1,4.1E2,-2.3E2));
#1405=DIRECTION('',(0.E0,7.071067811865E-1,7.071067811865E-1));
#1406=DIRECTION('',(0.E0,-7.071067811865E-1,7.071067811865E-1));
#1407=AXIS2_PLACEMENT_3D('',#1404,#1405,#1406);
#1408=PLANE('',#1407);
#1409=ORIENTED_EDGE('',*,*,#1236,.T.);
#1410=ORIENTED_EDGE('',*,*,#1201,.F.);
#1411=ORIENTED_EDGE('',*,*,#1384,.F.);
#1412=ORIENTED_EDGE('',*,*,#1307,.T.);
#1413=EDGE_LOOP('',(#1409,#1410,#1411,#1412));
#1414=FACE_OUTER_BOUND('',#1413,.F.);
#1415=ADVANCED_FACE('',(#1414),#1408,.T.);
#1416=CARTESIAN_POINT('',(3.E1,1.251471862576E2,-3.E1));
#1417=DIRECTION('',(0.E0,-7.071067811865E-1,-7.071067811865E-1));
#1418=DIRECTION('',(0.E0,7.071067811865E-1,-7.071067811865E-1));
#1419=AXIS2_PLACEMENT_3D('',#1416,#1417,#1418);
#1420=PLANE('',#1419);
#1421=ORIENTED_EDGE('',*,*,#1289,.T.);
#1422=ORIENTED_EDGE('',*,*,#1399,.T.);
#1423=ORIENTED_EDGE('',*,*,#1191,.T.);
#1424=ORIENTED_EDGE('',*,*,#1225,.F.);
#1425=EDGE_LOOP('',(#1421,#1422,#1423,#1424));
#1426=FACE_OUTER_BOUND('',#1425,.F.);
#1427=ADVANCED_FACE('',(#1426),#1420,.T.);
#1428=CARTESIAN_POINT('',(-3.E1,0.E0,3.E1));
#1429=DIRECTION('',(0.E0,0.E0,1.E0));
#1430=DIRECTION('',(1.E0,0.E0,0.E0));
#1431=AXIS2_PLACEMENT_3D('',#1428,#1429,#1430);
#1432=PLANE('',#1431);
#1433=ORIENTED_EDGE('',*,*,#1164,.F.);
#1434=ORIENTED_EDGE('',*,*,#1186,.T.);
#1436=ORIENTED_EDGE('',*,*,#1435,.T.);
#1437=ORIENTED_EDGE('',*,*,#1293,.F.);
#1438=EDGE_LOOP('',(#1433,#1434,#1436,#1437));
#1439=FACE_OUTER_BOUND('',#1438,.F.);
#1440=ADVANCED_FACE('',(#1439),#1432,.T.);
#1441=CARTESIAN_POINT('',(0.E0,8.8E2,0.E0));
#1442=DIRECTION('',(0.E0,1.E0,0.E0));
#1443=DIRECTION('',(1.E0,0.E0,0.E0));
#1444=AXIS2_PLACEMENT_3D('',#1441,#1442,#1443);
#1445=PLANE('',#1444);
#1446=ORIENTED_EDGE('',*,*,#1184,.F.);
#1447=ORIENTED_EDGE('',*,*,#1270,.F.);
#1448=ORIENTED_EDGE('',*,*,#1295,.F.);
#1449=ORIENTED_EDGE('',*,*,#1435,.F.);
#1450=EDGE_LOOP('',(#1446,#1447,#1448,#1449));
#1451=FACE_OUTER_BOUND('',#1450,.F.);
#1452=ADVANCED_FACE('',(#1451),#1445,.T.);
#1456=DIMENSIONAL_EXPONENTS(0.E0,0.E0,0.E0,0.E0,0.E0,0.E0,0.E0);
#1458=PLANE_ANGLE_MEASURE_WITH_UNIT(PLANE_ANGLE_MEASURE(1.745329251994E-2),
#1457);
#1459=(CONVERSION_BASED_UNIT('DEGREE',#1458)NAMED_UNIT(*)PLANE_ANGLE_UNIT());
#1461=UNCERTAINTY_MEASURE_WITH_UNIT(LENGTH_MEASURE(2.058460832462E-1),#1455,
'closure',
'Maximum model space distance between geometric entities at asserted connectivities');
#1462=(GEOMETRIC_REPRESENTATION_CONTEXT(3)GLOBAL_UNCERTAINTY_ASSIGNED_CONTEXT((
#1461))GLOBAL_UNIT_ASSIGNED_CONTEXT((#1455,#1459,#1460))REPRESENTATION_CONTEXT(
'ID3','3'));
#1463=CARTESIAN_POINT('',(0.E0,0.E0,0.E0));
#1464=DIRECTION('',(0.E0,0.E0,1.E0));
#1465=DIRECTION('',(1.E0,0.E0,0.E0));
#1468=DESIGN_CONTEXT('',#297,'design');
#1469=MECHANICAL_CONTEXT('',#297,'mechanical');
#1470=PRODUCT('DIZUO_ZUO','DIZUO_ZUO','NOT SPECIFIED',(#1469));
#1471=PRODUCT_DEFINITION_FORMATION_WITH_SPECIFIED_SOURCE('7','LAST_VERSION',
#1470,.MADE.);
#1477=CARTESIAN_POINT('',(7.E1,2.E3,-1.63E3));
#1478=DIRECTION('',(0.E0,0.E0,1.E0));
#1479=DIRECTION('',(1.E0,0.E0,0.E0));
#1480=AXIS2_PLACEMENT_3D('',#1477,#1478,#1479);
#1481=ITEM_DEFINED_TRANSFORMATION('','',#1466,#1480);
#1482=(REPRESENTATION_RELATIONSHIP('','',#1467,#308)REPRESENTATION_RELATIONSHIP_WITH_TRANSFORMATION(#1481)SHAPE_REPRESENTATION_RELATIONSHIP());
#1483=CONTEXT_DEPENDENT_SHAPE_REPRESENTATION(#1482,#1476);
#1484=DIRECTION('',(0.E0,0.E0,1.E0));
#1485=VECTOR('',#1484,6.E1);
#1486=CARTESIAN_POINT('',(-3.E1,0.E0,-3.E1));
#1487=LINE('',#1486,#1485);
#1488=DIRECTION('',(1.E0,0.E0,0.E0));
#1489=VECTOR('',#1488,6.E1);
#1490=CARTESIAN_POINT('',(-3.E1,0.E0,3.E1));
#1491=LINE('',#1490,#1489);
#1492=DIRECTION('',(0.E0,0.E0,-1.E0));
#1493=VECTOR('',#1492,6.E1);
#1494=CARTESIAN_POINT('',(3.E1,0.E0,3.E1));
#1495=LINE('',#1494,#1493);
#1496=DIRECTION('',(-1.E0,0.E0,0.E0));
#1497=VECTOR('',#1496,6.E1);
#1498=CARTESIAN_POINT('',(3.E1,0.E0,-3.E1));
#1499=LINE('',#1498,#1497);
#1500=DIRECTION('',(0.E0,1.E0,0.E0));
#1501=VECTOR('',#1500,1.82E3);
#1502=CARTESIAN_POINT('',(-3.E1,0.E0,-3.E1));
#1503=LINE('',#1502,#1501);
#1504=DIRECTION('',(0.E0,1.E0,0.E0));
#1505=VECTOR('',#1504,1.82E3);
#1506=CARTESIAN_POINT('',(3.E1,0.E0,-3.E1));
#1507=LINE('',#1506,#1505);
#1508=DIRECTION('',(0.E0,1.E0,0.E0));
#1509=VECTOR('',#1508,1.82E3);
#1510=CARTESIAN_POINT('',(3.E1,0.E0,3.E1));
#1511=LINE('',#1510,#1509);
#1512=DIRECTION('',(0.E0,1.E0,0.E0));
#1513=VECTOR('',#1512,1.82E3);
#1514=CARTESIAN_POINT('',(-3.E1,0.E0,3.E1));
#1515=LINE('',#1514,#1513);
#1516=DIRECTION('',(0.E0,0.E0,1.E0));
#1517=VECTOR('',#1516,6.E1);
#1518=CARTESIAN_POINT('',(-3.E1,1.82E3,-3.E1));
#1519=LINE('',#1518,#1517);
#1520=DIRECTION('',(-1.E0,0.E0,0.E0));
#1521=VECTOR('',#1520,6.E1);
#1522=CARTESIAN_POINT('',(3.E1,1.82E3,-3.E1));
#1523=LINE('',#1522,#1521);
#1524=DIRECTION('',(0.E0,0.E0,-1.E0));
#1525=VECTOR('',#1524,6.E1);
#1526=CARTESIAN_POINT('',(3.E1,1.82E3,3.E1));
#1527=LINE('',#1526,#1525);
#1528=DIRECTION('',(1.E0,0.E0,0.E0));
#1529=VECTOR('',#1528,6.E1);
#1530=CARTESIAN_POINT('',(-3.E1,1.82E3,3.E1));
#1531=LINE('',#1530,#1529);
#1532=CARTESIAN_POINT('',(-3.E1,0.E0,-3.E1));
#1533=CARTESIAN_POINT('',(-3.E1,0.E0,3.E1));
#1534=VERTEX_POINT('',#1532);
#1535=VERTEX_POINT('',#1533);
#1536=CARTESIAN_POINT('',(3.E1,0.E0,3.E1));
#1537=VERTEX_POINT('',#1536);
#1538=CARTESIAN_POINT('',(3.E1,0.E0,-3.E1));
#1539=VERTEX_POINT('',#1538);
#1540=CARTESIAN_POINT('',(-3.E1,1.82E3,-3.E1));
#1541=CARTESIAN_POINT('',(-3.E1,1.82E3,3.E1));
#1542=VERTEX_POINT('',#1540);
#1543=VERTEX_POINT('',#1541);
#1544=CARTESIAN_POINT('',(3.E1,1.82E3,3.E1));
#1545=VERTEX_POINT('',#1544);
#1546=CARTESIAN_POINT('',(3.E1,1.82E3,-3.E1));
#1547=VERTEX_POINT('',#1546);
#1548=CARTESIAN_POINT('',(0.E0,0.E0,0.E0));
#1549=DIRECTION('',(0.E0,1.E0,0.E0));
#1550=DIRECTION('',(1.E0,0.E0,0.E0));
#1551=AXIS2_PLACEMENT_3D('',#1548,#1549,#1550);
#1552=PLANE('',#1551);
#1554=ORIENTED_EDGE('',*,*,#1553,.T.);
#1556=ORIENTED_EDGE('',*,*,#1555,.T.);
#1558=ORIENTED_EDGE('',*,*,#1557,.T.);
#1560=ORIENTED_EDGE('',*,*,#1559,.T.);
#1561=EDGE_LOOP('',(#1554,#1556,#1558,#1560));
#1562=FACE_OUTER_BOUND('',#1561,.F.);
#1563=ADVANCED_FACE('',(#1562),#1552,.F.);
#1564=CARTESIAN_POINT('',(-3.E1,0.E0,-3.E1));
#1565=DIRECTION('',(-1.E0,0.E0,0.E0));
#1566=DIRECTION('',(0.E0,0.E0,1.E0));
#1567=AXIS2_PLACEMENT_3D('',#1564,#1565,#1566);
#1568=PLANE('',#1567);
#1569=ORIENTED_EDGE('',*,*,#1553,.F.);
#1571=ORIENTED_EDGE('',*,*,#1570,.T.);
#1573=ORIENTED_EDGE('',*,*,#1572,.T.);
#1575=ORIENTED_EDGE('',*,*,#1574,.F.);
#1576=EDGE_LOOP('',(#1569,#1571,#1573,#1575));
#1577=FACE_OUTER_BOUND('',#1576,.F.);
#1578=ADVANCED_FACE('',(#1577),#1568,.T.);
#1579=CARTESIAN_POINT('',(3.E1,0.E0,-3.E1));
#1580=DIRECTION('',(0.E0,0.E0,-1.E0));
#1581=DIRECTION('',(-1.E0,0.E0,0.E0));
#1582=AXIS2_PLACEMENT_3D('',#1579,#1580,#1581);
#1583=PLANE('',#1582);
#1584=ORIENTED_EDGE('',*,*,#1559,.F.);
#1586=ORIENTED_EDGE('',*,*,#1585,.T.);
#1588=ORIENTED_EDGE('',*,*,#1587,.T.);
#1589=ORIENTED_EDGE('',*,*,#1570,.F.);
#1590=EDGE_LOOP('',(#1584,#1586,#1588,#1589));
#1591=FACE_OUTER_BOUND('',#1590,.F.);
#1592=ADVANCED_FACE('',(#1591),#1583,.T.);
#1593=CARTESIAN_POINT('',(3.E1,0.E0,3.E1));
#1594=DIRECTION('',(1.E0,0.E0,0.E0));
#1595=DIRECTION('',(0.E0,0.E0,-1.E0));
#1596=AXIS2_PLACEMENT_3D('',#1593,#1594,#1595);
#1597=PLANE('',#1596);
#1598=ORIENTED_EDGE('',*,*,#1557,.F.);
#1600=ORIENTED_EDGE('',*,*,#1599,.T.);
#1602=ORIENTED_EDGE('',*,*,#1601,.T.);
#1603=ORIENTED_EDGE('',*,*,#1585,.F.);
#1604=EDGE_LOOP('',(#1598,#1600,#1602,#1603));
#1605=FACE_OUTER_BOUND('',#1604,.F.);
#1606=ADVANCED_FACE('',(#1605),#1597,.T.);
#1607=CARTESIAN_POINT('',(-3.E1,0.E0,3.E1));
#1608=DIRECTION('',(0.E0,0.E0,1.E0));
#1609=DIRECTION('',(1.E0,0.E0,0.E0));
#1610=AXIS2_PLACEMENT_3D('',#1607,#1608,#1609);
#1611=PLANE('',#1610);
#1612=ORIENTED_EDGE('',*,*,#1555,.F.);
#1613=ORIENTED_EDGE('',*,*,#1574,.T.);
#1615=ORIENTED_EDGE('',*,*,#1614,.T.);
#1616=ORIENTED_EDGE('',*,*,#1599,.F.);
#1617=EDGE_LOOP('',(#1612,#1613,#1615,#1616));
#1618=FACE_OUTER_BOUND('',#1617,.F.);
#1619=ADVANCED_FACE('',(#1618),#1611,.T.);
#1620=CARTESIAN_POINT('',(0.E0,1.82E3,0.E0));
#1621=DIRECTION('',(0.E0,1.E0,0.E0));
#1622=DIRECTION('',(1.E0,0.E0,0.E0));
#1623=AXIS2_PLACEMENT_3D('',#1620,#1621,#1622);
#1624=PLANE('',#1623);
#1625=ORIENTED_EDGE('',*,*,#1572,.F.);
#1626=ORIENTED_EDGE('',*,*,#1587,.F.);
#1627=ORIENTED_EDGE('',*,*,#1601,.F.);
#1628=ORIENTED_EDGE('',*,*,#1614,.F.);
#1629=EDGE_LOOP('',(#1625,#1626,#1627,#1628));
#1630=FACE_OUTER_BOUND('',#1629,.F.);
#1631=ADVANCED_FACE('',(#1630),#1624,.T.);
#1635=DIMENSIONAL_EXPONENTS(0.E0,0.E0,0.E0,0.E0,0.E0,0.E0,0.E0);
#1637=PLANE_ANGLE_MEASURE_WITH_UNIT(PLANE_ANGLE_MEASURE(1.745329251994E-2),
#1636);
#1638=(CONVERSION_BASED_UNIT('DEGREE',#1637)NAMED_UNIT(*)PLANE_ANGLE_UNIT());
#1640=UNCERTAINTY_MEASURE_WITH_UNIT(LENGTH_MEASURE(1.821904069185E-1),#1634,
'closure',
'Maximum model space distance between geometric entities at asserted connectivities');
#1641=(GEOMETRIC_REPRESENTATION_CONTEXT(3)GLOBAL_UNCERTAINTY_ASSIGNED_CONTEXT((
#1640))GLOBAL_UNIT_ASSIGNED_CONTEXT((#1634,#1638,#1639))REPRESENTATION_CONTEXT(
'ID4','3'));
#1642=CARTESIAN_POINT('',(0.E0,0.E0,0.E0));
#1643=DIRECTION('',(0.E0,0.E0,1.E0));
#1644=DIRECTION('',(1.E0,0.E0,0.E0));
#1647=MECHANICAL_CONTEXT('',#297,'mechanical');
#1648=PRODUCT('XINGCAI_SHANGZHIJIA','XINGCAI_SHANGZHIJIA','NOT SPECIFIED',
(#1647));
#1649=PRODUCT_DEFINITION_FORMATION_WITH_SPECIFIED_SOURCE('1','LAST_VERSION',
#1648,.MADE.);
#1655=CARTESIAN_POINT('',(1.86E3,2.44E3,-3.49E3));
#1656=DIRECTION('',(0.E0,0.E0,1.E0));
#1657=DIRECTION('',(0.E0,1.E0,0.E0));
#1658=AXIS2_PLACEMENT_3D('',#1655,#1656,#1657);
#1659=ITEM_DEFINED_TRANSFORMATION('','',#1645,#1658);
#1660=(REPRESENTATION_RELATIONSHIP('','',#1646,#308)REPRESENTATION_RELATIONSHIP_WITH_TRANSFORMATION(#1659)SHAPE_REPRESENTATION_RELATIONSHIP());
#1661=CONTEXT_DEPENDENT_SHAPE_REPRESENTATION(#1660,#1654);
#1662=DIRECTION('',(0.E0,0.E0,1.E0));
#1663=VECTOR('',#1662,6.E1);
#1664=CARTESIAN_POINT('',(-3.E1,0.E0,-3.E1));
#1665=LINE('',#1664,#1663);
#1666=DIRECTION('',(1.E0,0.E0,0.E0));
#1667=VECTOR('',#1666,6.E1);
#1668=CARTESIAN_POINT('',(-3.E1,0.E0,3.E1));
#1669=LINE('',#1668,#1667);
#1670=DIRECTION('',(0.E0,0.E0,-1.E0));
#1671=VECTOR('',#1670,6.E1);
#1672=CARTESIAN_POINT('',(3.E1,0.E0,3.E1));
#1673=LINE('',#1672,#1671);
#1674=DIRECTION('',(-1.E0,0.E0,0.E0));
#1675=VECTOR('',#1674,6.E1);
#1676=CARTESIAN_POINT('',(3.E1,0.E0,-3.E1));
#1677=LINE('',#1676,#1675);
#1678=DIRECTION('',(0.E0,1.E0,0.E0));
#1679=VECTOR('',#1678,2.2E3);
#1680=CARTESIAN_POINT('',(-3.E1,0.E0,-3.E1));
#1681=LINE('',#1680,#1679);
#1682=DIRECTION('',(0.E0,1.E0,0.E0));
#1683=VECTOR('',#1682,2.2E3);
#1684=CARTESIAN_POINT('',(3.E1,0.E0,-3.E1));
#1685=LINE('',#1684,#1683);
#1686=DIRECTION('',(0.E0,1.E0,0.E0));
#1687=VECTOR('',#1686,2.2E3);
#1688=CARTESIAN_POINT('',(3.E1,0.E0,3.E1));
#1689=LINE('',#1688,#1687);
#1690=DIRECTION('',(0.E0,1.E0,0.E0));
#1691=VECTOR('',#1690,2.2E3);
#1692=CARTESIAN_POINT('',(-3.E1,0.E0,3.E1));
#1693=LINE('',#1692,#1691);
#1694=DIRECTION('',(0.E0,0.E0,1.E0));
#1695=VECTOR('',#1694,6.E1);
#1696=CARTESIAN_POINT('',(-3.E1,2.2E3,-3.E1));
#1697=LINE('',#1696,#1695);
#1698=DIRECTION('',(-1.E0,0.E0,0.E0));
#1699=VECTOR('',#1698,6.E1);
#1700=CARTESIAN_POINT('',(3.E1,2.2E3,-3.E1));
#1701=LINE('',#1700,#1699);
#1702=DIRECTION('',(0.E0,0.E0,-1.E0));
#1703=VECTOR('',#1702,6.E1);
#1704=CARTESIAN_POINT('',(3.E1,2.2E3,3.E1));
#1705=LINE('',#1704,#1703);
#1706=DIRECTION('',(1.E0,0.E0,0.E0));
#1707=VECTOR('',#1706,6.E1);
#1708=CARTESIAN_POINT('',(-3.E1,2.2E3,3.E1));
#1709=LINE('',#1708,#1707);
#1710=CARTESIAN_POINT('',(-3.E1,0.E0,-3.E1));
#1711=CARTESIAN_POINT('',(-3.E1,0.E0,3.E1));
#1712=VERTEX_POINT('',#1710);
#1713=VERTEX_POINT('',#1711);
#1714=CARTESIAN_POINT('',(3.E1,0.E0,3.E1));
#1715=VERTEX_POINT('',#1714);
#1716=CARTESIAN_POINT('',(3.E1,0.E0,-3.E1));
#1717=VERTEX_POINT('',#1716);
#1718=CARTESIAN_POINT('',(-3.E1,2.2E3,-3.E1));
#1719=CARTESIAN_POINT('',(-3.E1,2.2E3,3.E1));
#1720=VERTEX_POINT('',#1718);
#1721=VERTEX_POINT('',#1719);
#1722=CARTESIAN_POINT('',(3.E1,2.2E3,3.E1));
#1723=VERTEX_POINT('',#1722);
#1724=CARTESIAN_POINT('',(3.E1,2.2E3,-3.E1));
#1725=VERTEX_POINT('',#1724);
#1726=CARTESIAN_POINT('',(0.E0,0.E0,0.E0));
#1727=DIRECTION('',(0.E0,1.E0,0.E0));
#1728=DIRECTION('',(1.E0,0.E0,0.E0));
#1729=AXIS2_PLACEMENT_3D('',#1726,#1727,#1728);
#1730=PLANE('',#1729);
#1732=ORIENTED_EDGE('',*,*,#1731,.T.);
#1734=ORIENTED_EDGE('',*,*,#1733,.T.);
#1736=ORIENTED_EDGE('',*,*,#1735,.T.);
#1738=ORIENTED_EDGE('',*,*,#1737,.T.);
#1739=EDGE_LOOP('',(#1732,#1734,#1736,#1738));
#1740=FACE_OUTER_BOUND('',#1739,.F.);
#1741=ADVANCED_FACE('',(#1740),#1730,.F.);
#1742=CARTESIAN_POINT('',(-3.E1,0.E0,-3.E1));
#1743=DIRECTION('',(-1.E0,0.E0,0.E0));
#1744=DIRECTION('',(0.E0,0.E0,1.E0));
#1745=AXIS2_PLACEMENT_3D('',#1742,#1743,#1744);
#1746=PLANE('',#1745);
#1747=ORIENTED_EDGE('',*,*,#1731,.F.);
#1749=ORIENTED_EDGE('',*,*,#1748,.T.);
#1751=ORIENTED_EDGE('',*,*,#1750,.T.);
#1753=ORIENTED_EDGE('',*,*,#1752,.F.);
#1754=EDGE_LOOP('',(#1747,#1749,#1751,#1753));
#1755=FACE_OUTER_BOUND('',#1754,.F.);
#1756=ADVANCED_FACE('',(#1755),#1746,.T.);
#1757=CARTESIAN_POINT('',(3.E1,0.E0,-3.E1));
#1758=DIRECTION('',(0.E0,0.E0,-1.E0));
#1759=DIRECTION('',(-1.E0,0.E0,0.E0));
#1760=AXIS2_PLACEMENT_3D('',#1757,#1758,#1759);
#1761=PLANE('',#1760);
#1762=ORIENTED_EDGE('',*,*,#1737,.F.);
#1764=ORIENTED_EDGE('',*,*,#1763,.T.);
#1766=ORIENTED_EDGE('',*,*,#1765,.T.);
#1767=ORIENTED_EDGE('',*,*,#1748,.F.);
#1768=EDGE_LOOP('',(#1762,#1764,#1766,#1767));
#1769=FACE_OUTER_BOUND('',#1768,.F.);
#1770=ADVANCED_FACE('',(#1769),#1761,.T.);
#1771=CARTESIAN_POINT('',(3.E1,0.E0,3.E1));
#1772=DIRECTION('',(1.E0,0.E0,0.E0));
#1773=DIRECTION('',(0.E0,0.E0,-1.E0));
#1774=AXIS2_PLACEMENT_3D('',#1771,#1772,#1773);
#1775=PLANE('',#1774);
#1776=ORIENTED_EDGE('',*,*,#1735,.F.);
#1778=ORIENTED_EDGE('',*,*,#1777,.T.);
#1780=ORIENTED_EDGE('',*,*,#1779,.T.);
#1781=ORIENTED_EDGE('',*,*,#1763,.F.);
#1782=EDGE_LOOP('',(#1776,#1778,#1780,#1781));
#1783=FACE_OUTER_BOUND('',#1782,.F.);
#1784=ADVANCED_FACE('',(#1783),#1775,.T.);
#1785=CARTESIAN_POINT('',(-3.E1,0.E0,3.E1));
#1786=DIRECTION('',(0.E0,0.E0,1.E0));
#1787=DIRECTION('',(1.E0,0.E0,0.E0));
#1788=AXIS2_PLACEMENT_3D('',#1785,#1786,#1787);
#1789=PLANE('',#1788);
#1790=ORIENTED_EDGE('',*,*,#1733,.F.);
#1791=ORIENTED_EDGE('',*,*,#1752,.T.);
#1793=ORIENTED_EDGE('',*,*,#1792,.T.);
#1794=ORIENTED_EDGE('',*,*,#1777,.F.);
#1795=EDGE_LOOP('',(#1790,#1791,#1793,#1794));
#1796=FACE_OUTER_BOUND('',#1795,.F.);
#1797=ADVANCED_FACE('',(#1796),#1789,.T.);
#1798=CARTESIAN_POINT('',(0.E0,2.2E3,0.E0));
#1799=DIRECTION('',(0.E0,1.E0,0.E0));
#1800=DIRECTION('',(1.E0,0.E0,0.E0));
#1801=AXIS2_PLACEMENT_3D('',#1798,#1799,#1800);
#1802=PLANE('',#1801);
#1803=ORIENTED_EDGE('',*,*,#1750,.F.);
#1804=ORIENTED_EDGE('',*,*,#1765,.F.);
#1805=ORIENTED_EDGE('',*,*,#1779,.F.);
#1806=ORIENTED_EDGE('',*,*,#1792,.F.);
#1807=EDGE_LOOP('',(#1803,#1804,#1805,#1806));
#1808=FACE_OUTER_BOUND('',#1807,.F.);
#1809=ADVANCED_FACE('',(#1808),#1802,.T.);
#1813=DIMENSIONAL_EXPONENTS(0.E0,0.E0,0.E0,0.E0,0.E0,0.E0,0.E0);
#1815=PLANE_ANGLE_MEASURE_WITH_UNIT(PLANE_ANGLE_MEASURE(1.745329251994E-2),
#1814);
#1816=(CONVERSION_BASED_UNIT('DEGREE',#1815)NAMED_UNIT(*)PLANE_ANGLE_UNIT());
#1818=UNCERTAINTY_MEASURE_WITH_UNIT(LENGTH_MEASURE(2.201547690093E-1),#1812,
'closure',
'Maximum model space distance between geometric entities at asserted connectivities');
#1819=(GEOMETRIC_REPRESENTATION_CONTEXT(3)GLOBAL_UNCERTAINTY_ASSIGNED_CONTEXT((
#1818))GLOBAL_UNIT_ASSIGNED_CONTEXT((#1812,#1816,#1817))REPRESENTATION_CONTEXT(
'ID5','3'));
#1820=CARTESIAN_POINT('',(0.E0,0.E0,0.E0));
#1821=DIRECTION('',(0.E0,0.E0,1.E0));
#1822=DIRECTION('',(1.E0,0.E0,0.E0));
#1825=DESIGN_CONTEXT('',#297,'design');
#1826=MECHANICAL_CONTEXT('',#297,'mechanical');
#1827=PRODUCT('DIZUOZHICHENGJIA_1','DIZUOZHICHENGJIA_1','NOT SPECIFIED',
(#1826));
#1828=PRODUCT_DEFINITION_FORMATION_WITH_SPECIFIED_SOURCE('4','LAST_VERSION',
#1827,.MADE.);
#1834=CARTESIAN_POINT('',(-1.5E2,2.91E3,-1.63E3));
#1835=DIRECTION('',(0.E0,0.E0,1.E0));
#1836=DIRECTION('',(0.E0,-1.E0,0.E0));
#1837=AXIS2_PLACEMENT_3D('',#1834,#1835,#1836);
#1838=ITEM_DEFINED_TRANSFORMATION('','',#1823,#1837);
#1839=(REPRESENTATION_RELATIONSHIP('','',#1824,#308)REPRESENTATION_RELATIONSHIP_WITH_TRANSFORMATION(#1838)SHAPE_REPRESENTATION_RELATIONSHIP());
#1840=CONTEXT_DEPENDENT_SHAPE_REPRESENTATION(#1839,#1833);
#1841=DIRECTION('',(0.E0,0.E0,1.E0));
#1842=VECTOR('',#1841,6.E1);
#1843=CARTESIAN_POINT('',(-3.E1,0.E0,-3.E1));
#1844=LINE('',#1843,#1842);
#1845=DIRECTION('',(1.E0,0.E0,0.E0));
#1846=VECTOR('',#1845,6.E1);
#1847=CARTESIAN_POINT('',(-3.E1,0.E0,3.E1));
#1848=LINE('',#1847,#1846);
#1849=DIRECTION('',(0.E0,0.E0,-1.E0));
#1850=VECTOR('',#1849,6.E1);
#1851=CARTESIAN_POINT('',(3.E1,0.E0,3.E1));
#1852=LINE('',#1851,#1850);
#1853=DIRECTION('',(-1.E0,0.E0,0.E0));
#1854=VECTOR('',#1853,6.E1);
#1855=CARTESIAN_POINT('',(3.E1,0.E0,-3.E1));
#1856=LINE('',#1855,#1854);
#1857=DIRECTION('',(0.E0,1.E0,0.E0));
#1858=VECTOR('',#1857,2.2E3);
#1859=CARTESIAN_POINT('',(-3.E1,0.E0,-3.E1));
#1860=LINE('',#1859,#1858);
#1861=DIRECTION('',(0.E0,1.E0,0.E0));
#1862=VECTOR('',#1861,2.2E3);
#1863=CARTESIAN_POINT('',(3.E1,0.E0,-3.E1));
#1864=LINE('',#1863,#1862);
#1865=DIRECTION('',(0.E0,1.E0,0.E0));
#1866=VECTOR('',#1865,2.2E3);
#1867=CARTESIAN_POINT('',(3.E1,0.E0,3.E1));
#1868=LINE('',#1867,#1866);
#1869=DIRECTION('',(0.E0,1.E0,0.E0));
#1870=VECTOR('',#1869,2.2E3);
#1871=CARTESIAN_POINT('',(-3.E1,0.E0,3.E1));
#1872=LINE('',#1871,#1870);
#1873=DIRECTION('',(0.E0,0.E0,1.E0));
#1874=VECTOR('',#1873,6.E1);
#1875=CARTESIAN_POINT('',(-3.E1,2.2E3,-3.E1));
#1876=LINE('',#1875,#1874);
#1877=DIRECTION('',(-1.E0,0.E0,0.E0));
#1878=VECTOR('',#1877,6.E1);
#1879=CARTESIAN_POINT('',(3.E1,2.2E3,-3.E1));
#1880=LINE('',#1879,#1878);
#1881=DIRECTION('',(0.E0,0.E0,-1.E0));
#1882=VECTOR('',#1881,6.E1);
#1883=CARTESIAN_POINT('',(3.E1,2.2E3,3.E1));
#1884=LINE('',#1883,#1882);
#1885=DIRECTION('',(1.E0,0.E0,0.E0));
#1886=VECTOR('',#1885,6.E1);
#1887=CARTESIAN_POINT('',(-3.E1,2.2E3,3.E1));
#1888=LINE('',#1887,#1886);
#1889=CARTESIAN_POINT('',(-3.E1,0.E0,-3.E1));
#1890=CARTESIAN_POINT('',(-3.E1,0.E0,3.E1));
#1891=VERTEX_POINT('',#1889);
#1892=VERTEX_POINT('',#1890);
#1893=CARTESIAN_POINT('',(3.E1,0.E0,3.E1));
#1894=VERTEX_POINT('',#1893);
#1895=CARTESIAN_POINT('',(3.E1,0.E0,-3.E1));
#1896=VERTEX_POINT('',#1895);
#1897=CARTESIAN_POINT('',(-3.E1,2.2E3,-3.E1));
#1898=CARTESIAN_POINT('',(-3.E1,2.2E3,3.E1));
#1899=VERTEX_POINT('',#1897);
#1900=VERTEX_POINT('',#1898);
#1901=CARTESIAN_POINT('',(3.E1,2.2E3,3.E1));
#1902=VERTEX_POINT('',#1901);
#1903=CARTESIAN_POINT('',(3.E1,2.2E3,-3.E1));
#1904=VERTEX_POINT('',#1903);
#1905=CARTESIAN_POINT('',(0.E0,0.E0,0.E0));
#1906=DIRECTION('',(0.E0,1.E0,0.E0));
#1907=DIRECTION('',(1.E0,0.E0,0.E0));
#1908=AXIS2_PLACEMENT_3D('',#1905,#1906,#1907);
#1909=PLANE('',#1908);
#1911=ORIENTED_EDGE('',*,*,#1910,.T.);
#1913=ORIENTED_EDGE('',*,*,#1912,.T.);
#1915=ORIENTED_EDGE('',*,*,#1914,.T.);
#1917=ORIENTED_EDGE('',*,*,#1916,.T.);
#1918=EDGE_LOOP('',(#1911,#1913,#1915,#1917));
#1919=FACE_OUTER_BOUND('',#1918,.F.);
#1920=ADVANCED_FACE('',(#1919),#1909,.F.);
#1921=CARTESIAN_POINT('',(-3.E1,0.E0,-3.E1));
#1922=DIRECTION('',(-1.E0,0.E0,0.E0));
#1923=DIRECTION('',(0.E0,0.E0,1.E0));
#1924=AXIS2_PLACEMENT_3D('',#1921,#1922,#1923);
#1925=PLANE('',#1924);
#1926=ORIENTED_EDGE('',*,*,#1910,.F.);
#1928=ORIENTED_EDGE('',*,*,#1927,.T.);
#1930=ORIENTED_EDGE('',*,*,#1929,.T.);
#1932=ORIENTED_EDGE('',*,*,#1931,.F.);
#1933=EDGE_LOOP('',(#1926,#1928,#1930,#1932));
#1934=FACE_OUTER_BOUND('',#1933,.F.);
#1935=ADVANCED_FACE('',(#1934),#1925,.T.);
#1936=CARTESIAN_POINT('',(3.E1,0.E0,-3.E1));
#1937=DIRECTION('',(0.E0,0.E0,-1.E0));
#1938=DIRECTION('',(-1.E0,0.E0,0.E0));
#1939=AXIS2_PLACEMENT_3D('',#1936,#1937,#1938);
#1940=PLANE('',#1939);
#1941=ORIENTED_EDGE('',*,*,#1916,.F.);
#1943=ORIENTED_EDGE('',*,*,#1942,.T.);
#1945=ORIENTED_EDGE('',*,*,#1944,.T.);
#1946=ORIENTED_EDGE('',*,*,#1927,.F.);
#1947=EDGE_LOOP('',(#1941,#1943,#1945,#1946));
#1948=FACE_OUTER_BOUND('',#1947,.F.);
#1949=ADVANCED_FACE('',(#1948),#1940,.T.);
#1950=CARTESIAN_POINT('',(3.E1,0.E0,3.E1));
#1951=DIRECTION('',(1.E0,0.E0,0.E0));
#1952=DIRECTION('',(0.E0,0.E0,-1.E0));
#1953=AXIS2_PLACEMENT_3D('',#1950,#1951,#1952);
#1954=PLANE('',#1953);
#1955=ORIENTED_EDGE('',*,*,#1914,.F.);
#1957=ORIENTED_EDGE('',*,*,#1956,.T.);
#1959=ORIENTED_EDGE('',*,*,#1958,.T.);
#1960=ORIENTED_EDGE('',*,*,#1942,.F.);
#1961=EDGE_LOOP('',(#1955,#1957,#1959,#1960));
#1962=FACE_OUTER_BOUND('',#1961,.F.);
#1963=ADVANCED_FACE('',(#1962),#1954,.T.);
#1964=CARTESIAN_POINT('',(-3.E1,0.E0,3.E1));
#1965=DIRECTION('',(0.E0,0.E0,1.E0));
#1966=DIRECTION('',(1.E0,0.E0,0.E0));
#1967=AXIS2_PLACEMENT_3D('',#1964,#1965,#1966);
#1968=PLANE('',#1967);
#1969=ORIENTED_EDGE('',*,*,#1912,.F.);
#1970=ORIENTED_EDGE('',*,*,#1931,.T.);
#1972=ORIENTED_EDGE('',*,*,#1971,.T.);
#1973=ORIENTED_EDGE('',*,*,#1956,.F.);
#1974=EDGE_LOOP('',(#1969,#1970,#1972,#1973));
#1975=FACE_OUTER_BOUND('',#1974,.F.);
#1976=ADVANCED_FACE('',(#1975),#1968,.T.);
#1977=CARTESIAN_POINT('',(0.E0,2.2E3,0.E0));
#1978=DIRECTION('',(0.E0,1.E0,0.E0));
#1979=DIRECTION('',(1.E0,0.E0,0.E0));
#1980=AXIS2_PLACEMENT_3D('',#1977,#1978,#1979);
#1981=PLANE('',#1980);
#1982=ORIENTED_EDGE('',*,*,#1929,.F.);
#1983=ORIENTED_EDGE('',*,*,#1944,.F.);
#1984=ORIENTED_EDGE('',*,*,#1958,.F.);
#1985=ORIENTED_EDGE('',*,*,#1971,.F.);
#1986=EDGE_LOOP('',(#1982,#1983,#1984,#1985));
#1987=FACE_OUTER_BOUND('',#1986,.F.);
#1988=ADVANCED_FACE('',(#1987),#1981,.T.);
#1992=DIMENSIONAL_EXPONENTS(0.E0,0.E0,0.E0,0.E0,0.E0,0.E0,0.E0);
#1994=PLANE_ANGLE_MEASURE_WITH_UNIT(PLANE_ANGLE_MEASURE(1.745329251994E-2),
#1993);
#1995=(CONVERSION_BASED_UNIT('DEGREE',#1994)NAMED_UNIT(*)PLANE_ANGLE_UNIT());
#1997=UNCERTAINTY_MEASURE_WITH_UNIT(LENGTH_MEASURE(2.201547690093E-1),#1991,
'closure',
'Maximum model space distance between geometric entities at asserted connectivities');
#1998=(GEOMETRIC_REPRESENTATION_CONTEXT(3)GLOBAL_UNCERTAINTY_ASSIGNED_CONTEXT((
#1997))GLOBAL_UNIT_ASSIGNED_CONTEXT((#1991,#1995,#1996))REPRESENTATION_CONTEXT(
'ID6','3'));
#1999=CARTESIAN_POINT('',(0.E0,0.E0,0.E0));
#2000=DIRECTION('',(0.E0,0.E0,1.E0));
#2001=DIRECTION('',(1.E0,0.E0,0.E0));
#2004=MECHANICAL_CONTEXT('',#297,'mechanical');
#2005=PRODUCT('DIZUOZHICHENGJIA_2','DIZUOZHICHENGJIA_2','NOT SPECIFIED',
(#2004));
#2006=PRODUCT_DEFINITION_FORMATION_WITH_SPECIFIED_SOURCE('6','LAST_VERSION',
#2005,.MADE.);
#2012=CARTESIAN_POINT('',(-1.5E2,1.97E3,-1.63E3));
#2013=DIRECTION('',(0.E0,0.E0,1.E0));
#2014=DIRECTION('',(0.E0,-1.E0,0.E0));
#2015=AXIS2_PLACEMENT_3D('',#2012,#2013,#2014);
#2016=ITEM_DEFINED_TRANSFORMATION('','',#2002,#2015);
#2017=(REPRESENTATION_RELATIONSHIP('','',#2003,#308)REPRESENTATION_RELATIONSHIP_WITH_TRANSFORMATION(#2016)SHAPE_REPRESENTATION_RELATIONSHIP());
#2018=CONTEXT_DEPENDENT_SHAPE_REPRESENTATION(#2017,#2011);
#2020=DIRECTION('',(0.E0,0.E0,1.E0));
#2021=VECTOR('',#2020,1.E2);
#2022=CARTESIAN_POINT('',(-5.E1,0.E0,-5.E1));
#2023=LINE('',#2022,#2021);
#2024=DIRECTION('',(1.E0,0.E0,0.E0));
#2025=VECTOR('',#2024,1.E2);
#2026=CARTESIAN_POINT('',(-5.E1,0.E0,5.E1));
#2027=LINE('',#2026,#2025);
#2028=DIRECTION('',(0.E0,0.E0,-1.E0));
#2029=VECTOR('',#2028,1.E2);
#2030=CARTESIAN_POINT('',(5.E1,0.E0,5.E1));
#2031=LINE('',#2030,#2029);
#2032=DIRECTION('',(-1.E0,0.E0,0.E0));
#2033=VECTOR('',#2032,1.E2);
#2034=CARTESIAN_POINT('',(5.E1,0.E0,-5.E1));
#2035=LINE('',#2034,#2033);
#2036=CARTESIAN_POINT('',(0.E0,0.E0,0.E0));
#2037=DIRECTION('',(0.E0,1.E0,0.E0));
#2038=DIRECTION('',(1.E0,0.E0,0.E0));
#2039=AXIS2_PLACEMENT_3D('',#2036,#2037,#2038);
#2041=CARTESIAN_POINT('',(0.E0,0.E0,0.E0));
#2042=DIRECTION('',(0.E0,1.E0,0.E0));
#2043=DIRECTION('',(-1.E0,0.E0,0.E0));
#2044=AXIS2_PLACEMENT_3D('',#2041,#2042,#2043);
#2046=DIRECTION('',(0.E0,1.E0,0.E0));
#2047=VECTOR('',#2046,1.E2);
#2048=CARTESIAN_POINT('',(-5.E1,0.E0,-5.E1));
#2049=LINE('',#2048,#2047);
#2050=DIRECTION('',(0.E0,1.E0,0.E0));
#2051=VECTOR('',#2050,1.E2);
#2052=CARTESIAN_POINT('',(5.E1,0.E0,-5.E1));
#2053=LINE('',#2052,#2051);
#2054=DIRECTION('',(0.E0,1.E0,0.E0));
#2055=VECTOR('',#2054,6.E1);
#2056=CARTESIAN_POINT('',(-3.E1,2.E1,-5.E1));
#2057=LINE('',#2056,#2055);
#2058=DIRECTION('',(1.E0,0.E0,0.E0));
#2059=VECTOR('',#2058,6.E1);
#2060=CARTESIAN_POINT('',(-3.E1,8.E1,-5.E1));
#2061=LINE('',#2060,#2059);
#2062=DIRECTION('',(0.E0,-1.E0,0.E0));
#2063=VECTOR('',#2062,6.E1);
#2064=CARTESIAN_POINT('',(3.E1,8.E1,-5.E1));
#2065=LINE('',#2064,#2063);
#2066=DIRECTION('',(-1.E0,0.E0,0.E0));
#2067=VECTOR('',#2066,6.E1);
#2068=CARTESIAN_POINT('',(3.E1,2.E1,-5.E1));
#2069=LINE('',#2068,#2067);
#2070=DIRECTION('',(0.E0,1.E0,0.E0));
#2071=VECTOR('',#2070,1.E2);
#2072=CARTESIAN_POINT('',(5.E1,0.E0,5.E1));
#2073=LINE('',#2072,#2071);
#2074=DIRECTION('',(0.E0,1.E0,0.E0));
#2075=VECTOR('',#2074,9.E1);
#2076=CARTESIAN_POINT('',(5.E1,5.E0,-4.5E1));
#2077=LINE('',#2076,#2075);
#2078=DIRECTION('',(0.E0,0.E0,1.E0));
#2079=VECTOR('',#2078,9.E1);
#2080=CARTESIAN_POINT('',(5.E1,9.5E1,-4.5E1));
#2081=LINE('',#2080,#2079);
#2082=DIRECTION('',(0.E0,-1.E0,0.E0));
#2083=VECTOR('',#2082,9.E1);
#2084=CARTESIAN_POINT('',(5.E1,9.5E1,4.5E1));
#2085=LINE('',#2084,#2083);
#2086=DIRECTION('',(0.E0,0.E0,-1.E0));
#2087=VECTOR('',#2086,9.E1);
#2088=CARTESIAN_POINT('',(5.E1,5.E0,4.5E1));
#2089=LINE('',#2088,#2087);
#2090=DIRECTION('',(0.E0,1.E0,0.E0));
#2091=VECTOR('',#2090,1.E2);
#2092=CARTESIAN_POINT('',(-5.E1,0.E0,5.E1));
#2093=LINE('',#2092,#2091);
#2094=DIRECTION('',(0.E0,1.E0,0.E0));
#2095=VECTOR('',#2094,6.E1);
#2096=CARTESIAN_POINT('',(-3.E1,2.E1,5.E1));
#2097=LINE('',#2096,#2095);
#2098=DIRECTION('',(-1.E0,0.E0,0.E0));
#2099=VECTOR('',#2098,6.E1);
#2100=CARTESIAN_POINT('',(3.E1,2.E1,5.E1));
#2101=LINE('',#2100,#2099);
#2102=DIRECTION('',(0.E0,-1.E0,0.E0));
#2103=VECTOR('',#2102,6.E1);
#2104=CARTESIAN_POINT('',(3.E1,8.E1,5.E1));
#2105=LINE('',#2104,#2103);
#2106=DIRECTION('',(1.E0,0.E0,0.E0));
#2107=VECTOR('',#2106,6.E1);
#2108=CARTESIAN_POINT('',(-3.E1,8.E1,5.E1));
#2109=LINE('',#2108,#2107);
#2110=DIRECTION('',(0.E0,0.E0,1.E0));
#2111=VECTOR('',#2110,1.E2);
#2112=CARTESIAN_POINT('',(-5.E1,1.E2,-5.E1));
#2113=LINE('',#2112,#2111);
#2114=DIRECTION('',(-1.E0,0.E0,0.E0));
#2115=VECTOR('',#2114,1.E2);
#2116=CARTESIAN_POINT('',(5.E1,1.E2,-5.E1));
#2117=LINE('',#2116,#2115);
#2118=DIRECTION('',(0.E0,0.E0,-1.E0));
#2119=VECTOR('',#2118,1.E2);
#2120=CARTESIAN_POINT('',(5.E1,1.E2,5.E1));
#2121=LINE('',#2120,#2119);
#2122=DIRECTION('',(1.E0,0.E0,0.E0));
#2123=VECTOR('',#2122,1.E2);
#2124=CARTESIAN_POINT('',(-5.E1,1.E2,5.E1));
#2125=LINE('',#2124,#2123);
#2126=CARTESIAN_POINT('',(0.E0,1.E2,0.E0));
#2127=DIRECTION('',(0.E0,1.E0,0.E0));
#2128=DIRECTION('',(1.E0,0.E0,0.E0));
#2129=AXIS2_PLACEMENT_3D('',#2126,#2127,#2128);
#2131=CARTESIAN_POINT('',(0.E0,1.E2,0.E0));
#2132=DIRECTION('',(0.E0,1.E0,0.E0));
#2133=DIRECTION('',(-1.E0,0.E0,0.E0));
#2134=AXIS2_PLACEMENT_3D('',#2131,#2132,#2133);
#2136=DIRECTION('',(0.E0,-1.E0,0.E0));
#2137=VECTOR('',#2136,2.E1);
#2138=CARTESIAN_POINT('',(5.E0,2.E1,0.E0));
#2139=LINE('',#2138,#2137);
#2140=DIRECTION('',(0.E0,-1.E0,0.E0));
#2141=VECTOR('',#2140,2.E1);
#2142=CARTESIAN_POINT('',(5.E0,1.E2,0.E0));
#2143=LINE('',#2142,#2141);
#2144=DIRECTION('',(0.E0,-1.E0,0.E0));
#2145=VECTOR('',#2144,2.E1);
#2146=CARTESIAN_POINT('',(-5.E0,2.E1,0.E0));
#2147=LINE('',#2146,#2145);
#2148=DIRECTION('',(0.E0,-1.E0,0.E0));
#2149=VECTOR('',#2148,2.E1);
#2150=CARTESIAN_POINT('',(-5.E0,1.E2,0.E0));
#2151=LINE('',#2150,#2149);
#2152=DIRECTION('',(0.E0,0.E0,1.E0));
#2153=VECTOR('',#2152,2.E1);
#2154=CARTESIAN_POINT('',(3.E1,2.E1,-5.E1));
#2155=LINE('',#2154,#2153);
#2156=DIRECTION('',(-1.E0,0.E0,0.E0));
#2157=VECTOR('',#2156,6.E1);
#2158=CARTESIAN_POINT('',(9.E1,2.E1,3.E1));
#2159=LINE('',#2158,#2157);
#2160=DIRECTION('',(0.E0,0.E0,1.E0));
#2161=VECTOR('',#2160,2.E1);
#2162=CARTESIAN_POINT('',(3.E1,2.E1,3.E1));
#2163=LINE('',#2162,#2161);
#2164=CARTESIAN_POINT('',(7.E1,2.E1,0.E0));
#2165=DIRECTION('',(0.E0,-1.E0,0.E0));
#2166=DIRECTION('',(1.E0,0.E0,0.E0));
#2167=AXIS2_PLACEMENT_3D('',#2164,#2165,#2166);
#2169=CARTESIAN_POINT('',(7.E1,2.E1,0.E0));
#2170=DIRECTION('',(0.E0,-1.E0,0.E0));
#2171=DIRECTION('',(-1.E0,0.E0,0.E0));
#2172=AXIS2_PLACEMENT_3D('',#2169,#2170,#2171);
#2174=CARTESIAN_POINT('',(0.E0,2.E1,0.E0));
#2175=DIRECTION('',(0.E0,1.E0,0.E0));
#2176=DIRECTION('',(1.E0,0.E0,0.E0));
#2177=AXIS2_PLACEMENT_3D('',#2174,#2175,#2176);
#2179=CARTESIAN_POINT('',(0.E0,2.E1,0.E0));
#2180=DIRECTION('',(0.E0,1.E0,0.E0));
#2181=DIRECTION('',(-1.E0,0.E0,0.E0));
#2182=AXIS2_PLACEMENT_3D('',#2179,#2180,#2181);
#2184=DIRECTION('',(0.E0,-1.E0,0.E0));
#2185=VECTOR('',#2184,6.E1);
#2186=CARTESIAN_POINT('',(3.E1,8.E1,-3.E1));
#2187=LINE('',#2186,#2185);
#2188=DIRECTION('',(0.E0,0.E0,1.E0));
#2189=VECTOR('',#2188,2.E1);
#2190=CARTESIAN_POINT('',(3.E1,8.E1,-5.E1));
#2191=LINE('',#2190,#2189);
#2192=DIRECTION('',(0.E0,-1.E0,0.E0));
#2193=VECTOR('',#2192,6.E1);
#2194=CARTESIAN_POINT('',(3.E1,8.E1,3.E1));
#2195=LINE('',#2194,#2193);
#2196=DIRECTION('',(0.E0,0.E0,1.E0));
#2197=VECTOR('',#2196,2.E1);
#2198=CARTESIAN_POINT('',(3.E1,8.E1,3.E1));
#2199=LINE('',#2198,#2197);
#2200=DIRECTION('',(-1.E0,0.E0,0.E0));
#2201=VECTOR('',#2200,6.E1);
#2202=CARTESIAN_POINT('',(9.E1,2.E1,-3.E1));
#2203=LINE('',#2202,#2201);
#2204=CARTESIAN_POINT('',(7.E1,4.5E1,-3.E1));
#2205=DIRECTION('',(0.E0,0.E0,-1.E0));
#2206=DIRECTION('',(1.E0,0.E0,0.E0));
#2207=AXIS2_PLACEMENT_3D('',#2204,#2205,#2206);
#2209=CARTESIAN_POINT('',(7.E1,4.5E1,-3.E1));
#2210=DIRECTION('',(0.E0,0.E0,-1.E0));
#2211=DIRECTION('',(-1.E0,0.E0,0.E0));
#2212=AXIS2_PLACEMENT_3D('',#2209,#2210,#2211);
#2214=DIRECTION('',(-1.E0,0.E0,0.E0));
#2215=VECTOR('',#2214,6.E1);
#2216=CARTESIAN_POINT('',(9.E1,8.E1,-3.E1));
#2217=LINE('',#2216,#2215);
#2218=DIRECTION('',(0.E0,0.E0,1.E0));
#2219=VECTOR('',#2218,1.E2);
#2220=CARTESIAN_POINT('',(-3.E1,8.E1,-5.E1));
#2221=LINE('',#2220,#2219);
#2222=CARTESIAN_POINT('',(7.E1,8.E1,0.E0));
#2223=DIRECTION('',(0.E0,-1.E0,0.E0));
#2224=DIRECTION('',(1.E0,0.E0,0.E0));
#2225=AXIS2_PLACEMENT_3D('',#2222,#2223,#2224);
#2227=CARTESIAN_POINT('',(7.E1,8.E1,0.E0));
#2228=DIRECTION('',(0.E0,-1.E0,0.E0));
#2229=DIRECTION('',(-1.E0,0.E0,0.E0));
#2230=AXIS2_PLACEMENT_3D('',#2227,#2228,#2229);
#2232=CARTESIAN_POINT('',(0.E0,8.E1,0.E0));
#2233=DIRECTION('',(0.E0,1.E0,0.E0));
#2234=DIRECTION('',(1.E0,0.E0,0.E0));
#2235=AXIS2_PLACEMENT_3D('',#2232,#2233,#2234);
#2237=CARTESIAN_POINT('',(0.E0,8.E1,0.E0));
#2238=DIRECTION('',(0.E0,1.E0,0.E0));
#2239=DIRECTION('',(-1.E0,0.E0,0.E0));
#2240=AXIS2_PLACEMENT_3D('',#2237,#2238,#2239);
#2242=DIRECTION('',(-1.E0,0.E0,0.E0));
#2243=VECTOR('',#2242,6.E1);
#2244=CARTESIAN_POINT('',(9.E1,8.E1,3.E1));
#2245=LINE('',#2244,#2243);
#2246=CARTESIAN_POINT('',(7.E1,4.5E1,3.E1));
#2247=DIRECTION('',(0.E0,0.E0,-1.E0));
#2248=DIRECTION('',(1.E0,0.E0,0.E0));
#2249=AXIS2_PLACEMENT_3D('',#2246,#2247,#2248);
#2251=CARTESIAN_POINT('',(7.E1,4.5E1,3.E1));
#2252=DIRECTION('',(0.E0,0.E0,-1.E0));
#2253=DIRECTION('',(-1.E0,0.E0,0.E0));
#2254=AXIS2_PLACEMENT_3D('',#2251,#2252,#2253);
#2256=DIRECTION('',(0.E0,1.E0,0.E0));
#2257=VECTOR('',#2256,9.E1);
#2258=CARTESIAN_POINT('',(9.E1,5.E0,-4.5E1));
#2259=LINE('',#2258,#2257);
#2260=DIRECTION('',(0.E0,0.E0,-1.E0));
#2261=VECTOR('',#2260,9.E1);
#2262=CARTESIAN_POINT('',(9.E1,5.E0,4.5E1));
#2263=LINE('',#2262,#2261);
#2264=DIRECTION('',(0.E0,-1.E0,0.E0));
#2265=VECTOR('',#2264,9.E1);
#2266=CARTESIAN_POINT('',(9.E1,9.5E1,4.5E1));
#2267=LINE('',#2266,#2265);
#2268=DIRECTION('',(0.E0,0.E0,1.E0));
#2269=VECTOR('',#2268,9.E1);
#2270=CARTESIAN_POINT('',(9.E1,9.5E1,-4.5E1));
#2271=LINE('',#2270,#2269);
#2272=DIRECTION('',(0.E0,1.E0,0.E0));
#2273=VECTOR('',#2272,6.E1);
#2274=CARTESIAN_POINT('',(9.E1,2.E1,-3.E1));
#2275=LINE('',#2274,#2273);
#2276=DIRECTION('',(0.E0,0.E0,1.E0));
#2277=VECTOR('',#2276,6.E1);
#2278=CARTESIAN_POINT('',(9.E1,8.E1,-3.E1));
#2279=LINE('',#2278,#2277);
#2280=DIRECTION('',(0.E0,-1.E0,0.E0));
#2281=VECTOR('',#2280,6.E1);
#2282=CARTESIAN_POINT('',(9.E1,8.E1,3.E1));
#2283=LINE('',#2282,#2281);
#2284=DIRECTION('',(0.E0,0.E0,-1.E0));
#2285=VECTOR('',#2284,6.E1);
#2286=CARTESIAN_POINT('',(9.E1,2.E1,3.E1));
#2287=LINE('',#2286,#2285);
#2288=DIRECTION('',(1.E0,0.E0,0.E0));
#2289=VECTOR('',#2288,4.E1);
#2290=CARTESIAN_POINT('',(5.E1,5.E0,-4.5E1));
#2291=LINE('',#2290,#2289);
#2292=CARTESIAN_POINT('',(7.E1,4.5E1,-4.5E1));
#2293=DIRECTION('',(0.E0,0.E0,-1.E0));
#2294=DIRECTION('',(1.E0,0.E0,0.E0));
#2295=AXIS2_PLACEMENT_3D('',#2292,#2293,#2294);
#2297=CARTESIAN_POINT('',(7.E1,4.5E1,-4.5E1));
#2298=DIRECTION('',(0.E0,0.E0,-1.E0));
#2299=DIRECTION('',(-1.E0,0.E0,0.E0));
#2300=AXIS2_PLACEMENT_3D('',#2297,#2298,#2299);
#2302=DIRECTION('',(1.E0,0.E0,0.E0));
#2303=VECTOR('',#2302,4.E1);
#2304=CARTESIAN_POINT('',(5.E1,5.E0,4.5E1));
#2305=LINE('',#2304,#2303);
#2306=CARTESIAN_POINT('',(7.E1,5.E0,0.E0));
#2307=DIRECTION('',(0.E0,-1.E0,0.E0));
#2308=DIRECTION('',(1.E0,0.E0,0.E0));
#2309=AXIS2_PLACEMENT_3D('',#2306,#2307,#2308);
#2311=CARTESIAN_POINT('',(7.E1,5.E0,0.E0));
#2312=DIRECTION('',(0.E0,-1.E0,0.E0));
#2313=DIRECTION('',(-1.E0,0.E0,0.E0));
#2314=AXIS2_PLACEMENT_3D('',#2311,#2312,#2313);
#2316=DIRECTION('',(1.E0,0.E0,0.E0));
#2317=VECTOR('',#2316,4.E1);
#2318=CARTESIAN_POINT('',(5.E1,9.5E1,4.5E1));
#2319=LINE('',#2318,#2317);
#2320=CARTESIAN_POINT('',(7.E1,4.5E1,4.5E1));
#2321=DIRECTION('',(0.E0,0.E0,-1.E0));
#2322=DIRECTION('',(1.E0,0.E0,0.E0));
#2323=AXIS2_PLACEMENT_3D('',#2320,#2321,#2322);
#2325=CARTESIAN_POINT('',(7.E1,4.5E1,4.5E1));
#2326=DIRECTION('',(0.E0,0.E0,-1.E0));
#2327=DIRECTION('',(-1.E0,0.E0,0.E0));
#2328=AXIS2_PLACEMENT_3D('',#2325,#2326,#2327);
#2330=DIRECTION('',(1.E0,0.E0,0.E0));
#2331=VECTOR('',#2330,4.E1);
#2332=CARTESIAN_POINT('',(5.E1,9.5E1,-4.5E1));
#2333=LINE('',#2332,#2331);
#2334=CARTESIAN_POINT('',(7.E1,9.5E1,0.E0));
#2335=DIRECTION('',(0.E0,-1.E0,0.E0));
#2336=DIRECTION('',(1.E0,0.E0,0.E0));
#2337=AXIS2_PLACEMENT_3D('',#2334,#2335,#2336);
#2339=CARTESIAN_POINT('',(7.E1,9.5E1,0.E0));
#2340=DIRECTION('',(0.E0,-1.E0,0.E0));
#2341=DIRECTION('',(-1.E0,0.E0,0.E0));
#2342=AXIS2_PLACEMENT_3D('',#2339,#2340,#2341);
#2344=DIRECTION('',(0.E0,1.E0,0.E0));
#2345=VECTOR('',#2344,1.5E1);
#2346=CARTESIAN_POINT('',(7.4E1,8.E1,0.E0));
#2347=LINE('',#2346,#2345);
#2348=DIRECTION('',(0.E0,1.E0,0.E0));
#2349=VECTOR('',#2348,1.5E1);
#2350=CARTESIAN_POINT('',(7.4E1,5.E0,0.E0));
#2351=LINE('',#2350,#2349);
#2352=DIRECTION('',(0.E0,1.E0,0.E0));
#2353=VECTOR('',#2352,1.5E1);
#2354=CARTESIAN_POINT('',(6.6E1,8.E1,0.E0));
#2355=LINE('',#2354,#2353);
#2356=DIRECTION('',(0.E0,1.E0,0.E0));
#2357=VECTOR('',#2356,1.5E1);
#2358=CARTESIAN_POINT('',(6.6E1,5.E0,0.E0));
#2359=LINE('',#2358,#2357);
#2360=DIRECTION('',(0.E0,0.E0,1.E0));
#2361=VECTOR('',#2360,1.5E1);
#2362=CARTESIAN_POINT('',(7.4E1,4.5E1,-4.5E1));
#2363=LINE('',#2362,#2361);
#2364=DIRECTION('',(0.E0,0.E0,1.E0));
#2365=VECTOR('',#2364,1.5E1);
#2366=CARTESIAN_POINT('',(7.4E1,4.5E1,3.E1));
#2367=LINE('',#2366,#2365);
#2368=DIRECTION('',(0.E0,0.E0,1.E0));
#2369=VECTOR('',#2368,1.5E1);
#2370=CARTESIAN_POINT('',(6.6E1,4.5E1,-4.5E1));
#2371=LINE('',#2370,#2369);
#2372=DIRECTION('',(0.E0,0.E0,1.E0));
#2373=VECTOR('',#2372,1.5E1);
#2374=CARTESIAN_POINT('',(6.6E1,4.5E1,3.E1));
#2375=LINE('',#2374,#2373);
#2376=DIRECTION('',(0.E0,0.E0,1.E0));
#2377=VECTOR('',#2376,1.E2);
#2378=CARTESIAN_POINT('',(-3.E1,2.E1,-5.E1));
#2379=LINE('',#2378,#2377);
#2380=CARTESIAN_POINT('',(-5.E1,0.E0,-5.E1));
#2381=CARTESIAN_POINT('',(-5.E1,0.E0,5.E1));
#2382=VERTEX_POINT('',#2380);
#2383=VERTEX_POINT('',#2381);
#2384=CARTESIAN_POINT('',(5.E1,0.E0,5.E1));
#2385=VERTEX_POINT('',#2384);
#2386=CARTESIAN_POINT('',(5.E1,0.E0,-5.E1));
#2387=VERTEX_POINT('',#2386);
#2388=CARTESIAN_POINT('',(-5.E1,1.E2,-5.E1));
#2389=CARTESIAN_POINT('',(-5.E1,1.E2,5.E1));
#2390=VERTEX_POINT('',#2388);
#2391=VERTEX_POINT('',#2389);
#2392=CARTESIAN_POINT('',(5.E1,1.E2,5.E1));
#2393=VERTEX_POINT('',#2392);
#2394=CARTESIAN_POINT('',(5.E1,1.E2,-5.E1));
#2395=VERTEX_POINT('',#2394);
#2396=CARTESIAN_POINT('',(-3.E1,2.E1,5.E1));
#2397=CARTESIAN_POINT('',(-3.E1,8.E1,5.E1));
#2398=VERTEX_POINT('',#2396);
#2399=VERTEX_POINT('',#2397);
#2400=CARTESIAN_POINT('',(3.E1,8.E1,5.E1));
#2401=VERTEX_POINT('',#2400);
#2402=CARTESIAN_POINT('',(3.E1,2.E1,5.E1));
#2403=VERTEX_POINT('',#2402);
#2404=CARTESIAN_POINT('',(-3.E1,2.E1,-5.E1));
#2405=CARTESIAN_POINT('',(-3.E1,8.E1,-5.E1));
#2406=VERTEX_POINT('',#2404);
#2407=VERTEX_POINT('',#2405);
#2408=CARTESIAN_POINT('',(3.E1,8.E1,-5.E1));
#2409=VERTEX_POINT('',#2408);
#2410=CARTESIAN_POINT('',(3.E1,2.E1,-5.E1));
#2411=VERTEX_POINT('',#2410);
#2412=CARTESIAN_POINT('',(9.E1,5.E0,-4.5E1));
#2413=CARTESIAN_POINT('',(9.E1,9.5E1,-4.5E1));
#2414=VERTEX_POINT('',#2412);
#2415=VERTEX_POINT('',#2413);
#2416=CARTESIAN_POINT('',(9.E1,9.5E1,4.5E1));
#2417=VERTEX_POINT('',#2416);
#2418=CARTESIAN_POINT('',(9.E1,5.E0,4.5E1));
#2419=VERTEX_POINT('',#2418);
#2420=CARTESIAN_POINT('',(5.E1,5.E0,-4.5E1));
#2421=CARTESIAN_POINT('',(5.E1,9.5E1,-4.5E1));
#2422=VERTEX_POINT('',#2420);
#2423=VERTEX_POINT('',#2421);
#2424=CARTESIAN_POINT('',(5.E1,9.5E1,4.5E1));
#2425=VERTEX_POINT('',#2424);
#2426=CARTESIAN_POINT('',(5.E1,5.E0,4.5E1));
#2427=VERTEX_POINT('',#2426);
#2428=CARTESIAN_POINT('',(3.E1,8.E1,-3.E1));
#2429=CARTESIAN_POINT('',(3.E1,2.E1,-3.E1));
#2430=VERTEX_POINT('',#2428);
#2431=VERTEX_POINT('',#2429);
#2432=CARTESIAN_POINT('',(3.E1,8.E1,3.E1));
#2433=CARTESIAN_POINT('',(3.E1,2.E1,3.E1));
#2434=VERTEX_POINT('',#2432);
#2435=VERTEX_POINT('',#2433);
#2436=CARTESIAN_POINT('',(9.E1,2.E1,-3.E1));
#2437=CARTESIAN_POINT('',(9.E1,8.E1,-3.E1));
#2438=VERTEX_POINT('',#2436);
#2439=VERTEX_POINT('',#2437);
#2440=CARTESIAN_POINT('',(9.E1,8.E1,3.E1));
#2441=VERTEX_POINT('',#2440);
#2442=CARTESIAN_POINT('',(9.E1,2.E1,3.E1));
#2443=VERTEX_POINT('',#2442);
#2444=CARTESIAN_POINT('',(7.4E1,4.5E1,-4.5E1));
#2445=CARTESIAN_POINT('',(6.6E1,4.5E1,-4.5E1));
#2446=VERTEX_POINT('',#2444);
#2447=VERTEX_POINT('',#2445);
#2448=CARTESIAN_POINT('',(7.4E1,4.5E1,4.5E1));
#2449=CARTESIAN_POINT('',(6.6E1,4.5E1,4.5E1));
#2450=VERTEX_POINT('',#2448);
#2451=VERTEX_POINT('',#2449);
#2452=CARTESIAN_POINT('',(7.4E1,4.5E1,-3.E1));
#2453=CARTESIAN_POINT('',(6.6E1,4.5E1,-3.E1));
#2454=VERTEX_POINT('',#2452);
#2455=VERTEX_POINT('',#2453);
#2456=CARTESIAN_POINT('',(7.4E1,4.5E1,3.E1));
#2457=CARTESIAN_POINT('',(6.6E1,4.5E1,3.E1));
#2458=VERTEX_POINT('',#2456);
#2459=VERTEX_POINT('',#2457);
#2460=CARTESIAN_POINT('',(7.4E1,8.E1,0.E0));
#2461=CARTESIAN_POINT('',(6.6E1,8.E1,0.E0));
#2462=VERTEX_POINT('',#2460);
#2463=VERTEX_POINT('',#2461);
#2464=CARTESIAN_POINT('',(7.4E1,2.E1,0.E0));
#2465=CARTESIAN_POINT('',(6.6E1,2.E1,0.E0));
#2466=VERTEX_POINT('',#2464);
#2467=VERTEX_POINT('',#2465);
#2468=CARTESIAN_POINT('',(7.4E1,9.5E1,0.E0));
#2469=CARTESIAN_POINT('',(6.6E1,9.5E1,0.E0));
#2470=VERTEX_POINT('',#2468);
#2471=VERTEX_POINT('',#2469);
#2472=CARTESIAN_POINT('',(7.4E1,5.E0,0.E0));
#2473=CARTESIAN_POINT('',(6.6E1,5.E0,0.E0));
#2474=VERTEX_POINT('',#2472);
#2475=VERTEX_POINT('',#2473);
#2476=CARTESIAN_POINT('',(5.E0,0.E0,0.E0));
#2477=CARTESIAN_POINT('',(-5.E0,0.E0,0.E0));
#2478=VERTEX_POINT('',#2476);
#2479=VERTEX_POINT('',#2477);
#2480=CARTESIAN_POINT('',(5.E0,1.E2,0.E0));
#2481=CARTESIAN_POINT('',(-5.E0,1.E2,0.E0));
#2482=VERTEX_POINT('',#2480);
#2483=VERTEX_POINT('',#2481);
#2484=CARTESIAN_POINT('',(5.E0,8.E1,0.E0));
#2485=CARTESIAN_POINT('',(-5.E0,8.E1,0.E0));
#2486=VERTEX_POINT('',#2484);
#2487=VERTEX_POINT('',#2485);
#2488=CARTESIAN_POINT('',(5.E0,2.E1,0.E0));
#2489=CARTESIAN_POINT('',(-5.E0,2.E1,0.E0));
#2490=VERTEX_POINT('',#2488);
#2491=VERTEX_POINT('',#2489);
#2492=CARTESIAN_POINT('',(0.E0,0.E0,0.E0));
#2493=DIRECTION('',(0.E0,1.E0,0.E0));
#2494=DIRECTION('',(1.E0,0.E0,0.E0));
#2495=AXIS2_PLACEMENT_3D('',#2492,#2493,#2494);
#2496=PLANE('',#2495);
#2498=ORIENTED_EDGE('',*,*,#2497,.T.);
#2500=ORIENTED_EDGE('',*,*,#2499,.T.);
#2502=ORIENTED_EDGE('',*,*,#2501,.T.);
#2504=ORIENTED_EDGE('',*,*,#2503,.T.);
#2505=EDGE_LOOP('',(#2498,#2500,#2502,#2504));
#2506=FACE_OUTER_BOUND('',#2505,.F.);
#2508=ORIENTED_EDGE('',*,*,#2507,.F.);
#2510=ORIENTED_EDGE('',*,*,#2509,.F.);
#2511=EDGE_LOOP('',(#2508,#2510));
#2512=FACE_BOUND('',#2511,.F.);
#2513=ADVANCED_FACE('',(#2506,#2512),#2496,.F.);
#2514=CARTESIAN_POINT('',(-5.E1,0.E0,-5.E1));
#2515=DIRECTION('',(-1.E0,0.E0,0.E0));
#2516=DIRECTION('',(0.E0,0.E0,1.E0));
#2517=AXIS2_PLACEMENT_3D('',#2514,#2515,#2516);
#2518=PLANE('',#2517);
#2519=ORIENTED_EDGE('',*,*,#2497,.F.);
#2521=ORIENTED_EDGE('',*,*,#2520,.T.);
#2523=ORIENTED_EDGE('',*,*,#2522,.T.);
#2525=ORIENTED_EDGE('',*,*,#2524,.F.);
#2526=EDGE_LOOP('',(#2519,#2521,#2523,#2525));
#2527=FACE_OUTER_BOUND('',#2526,.F.);
#2528=ADVANCED_FACE('',(#2527),#2518,.T.);
#2529=CARTESIAN_POINT('',(5.E1,0.E0,-5.E1));
#2530=DIRECTION('',(0.E0,0.E0,-1.E0));
#2531=DIRECTION('',(-1.E0,0.E0,0.E0));
#2532=AXIS2_PLACEMENT_3D('',#2529,#2530,#2531);
#2533=PLANE('',#2532);
#2534=ORIENTED_EDGE('',*,*,#2503,.F.);
#2536=ORIENTED_EDGE('',*,*,#2535,.T.);
#2538=ORIENTED_EDGE('',*,*,#2537,.T.);
#2539=ORIENTED_EDGE('',*,*,#2520,.F.);
#2540=EDGE_LOOP('',(#2534,#2536,#2538,#2539));
#2541=FACE_OUTER_BOUND('',#2540,.F.);
#2543=ORIENTED_EDGE('',*,*,#2542,.T.);
#2545=ORIENTED_EDGE('',*,*,#2544,.T.);
#2547=ORIENTED_EDGE('',*,*,#2546,.T.);
#2549=ORIENTED_EDGE('',*,*,#2548,.T.);
#2550=EDGE_LOOP('',(#2543,#2545,#2547,#2549));
#2551=FACE_BOUND('',#2550,.F.);
#2552=ADVANCED_FACE('',(#2541,#2551),#2533,.T.);
#2553=CARTESIAN_POINT('',(5.E1,0.E0,5.E1));
#2554=DIRECTION('',(1.E0,0.E0,0.E0));
#2555=DIRECTION('',(0.E0,0.E0,-1.E0));
#2556=AXIS2_PLACEMENT_3D('',#2553,#2554,#2555);
#2557=PLANE('',#2556);
#2558=ORIENTED_EDGE('',*,*,#2501,.F.);
#2560=ORIENTED_EDGE('',*,*,#2559,.T.);
#2562=ORIENTED_EDGE('',*,*,#2561,.T.);
#2563=ORIENTED_EDGE('',*,*,#2535,.F.);
#2564=EDGE_LOOP('',(#2558,#2560,#2562,#2563));
#2565=FACE_OUTER_BOUND('',#2564,.F.);
#2567=ORIENTED_EDGE('',*,*,#2566,.T.);
#2569=ORIENTED_EDGE('',*,*,#2568,.T.);
#2571=ORIENTED_EDGE('',*,*,#2570,.T.);
#2573=ORIENTED_EDGE('',*,*,#2572,.T.);
#2574=EDGE_LOOP('',(#2567,#2569,#2571,#2573));
#2575=FACE_BOUND('',#2574,.F.);
#2576=ADVANCED_FACE('',(#2565,#2575),#2557,.T.);
#2577=CARTESIAN_POINT('',(-5.E1,0.E0,5.E1));
#2578=DIRECTION('',(0.E0,0.E0,1.E0));
#2579=DIRECTION('',(1.E0,0.E0,0.E0));
#2580=AXIS2_PLACEMENT_3D('',#2577,#2578,#2579);
#2581=PLANE('',#2580);
#2582=ORIENTED_EDGE('',*,*,#2499,.F.);
#2583=ORIENTED_EDGE('',*,*,#2524,.T.);
#2585=ORIENTED_EDGE('',*,*,#2584,.T.);
#2586=ORIENTED_EDGE('',*,*,#2559,.F.);
#2587=EDGE_LOOP('',(#2582,#2583,#2585,#2586));
#2588=FACE_OUTER_BOUND('',#2587,.F.);
#2590=ORIENTED_EDGE('',*,*,#2589,.F.);
#2592=ORIENTED_EDGE('',*,*,#2591,.F.);
#2594=ORIENTED_EDGE('',*,*,#2593,.F.);
#2596=ORIENTED_EDGE('',*,*,#2595,.F.);
#2597=EDGE_LOOP('',(#2590,#2592,#2594,#2596));
#2598=FACE_BOUND('',#2597,.F.);
#2599=ADVANCED_FACE('',(#2588,#2598),#2581,.T.);
#2600=CARTESIAN_POINT('',(0.E0,1.E2,0.E0));
#2601=DIRECTION('',(0.E0,1.E0,0.E0));
#2602=DIRECTION('',(1.E0,0.E0,0.E0));
#2603=AXIS2_PLACEMENT_3D('',#2600,#2601,#2602);
#2604=PLANE('',#2603);
#2605=ORIENTED_EDGE('',*,*,#2522,.F.);
#2606=ORIENTED_EDGE('',*,*,#2537,.F.);
#2607=ORIENTED_EDGE('',*,*,#2561,.F.);
#2608=ORIENTED_EDGE('',*,*,#2584,.F.);
#2609=EDGE_LOOP('',(#2605,#2606,#2607,#2608));
#2610=FACE_OUTER_BOUND('',#2609,.F.);
#2612=ORIENTED_EDGE('',*,*,#2611,.T.);
#2614=ORIENTED_EDGE('',*,*,#2613,.T.);
#2615=EDGE_LOOP('',(#2612,#2614));
#2616=FACE_BOUND('',#2615,.F.);
#2617=ADVANCED_FACE('',(#2610,#2616),#2604,.T.);
#2618=CARTESIAN_POINT('',(0.E0,1.E2,0.E0));
#2619=DIRECTION('',(0.E0,1.E0,0.E0));
#2620=DIRECTION('',(1.E0,0.E0,0.E0));
#2621=AXIS2_PLACEMENT_3D('',#2618,#2619,#2620);
#2622=CYLINDRICAL_SURFACE('',#2621,5.E0);
#2623=ORIENTED_EDGE('',*,*,#2507,.T.);
#2625=ORIENTED_EDGE('',*,*,#2624,.F.);
#2627=ORIENTED_EDGE('',*,*,#2626,.F.);
#2629=ORIENTED_EDGE('',*,*,#2628,.T.);
#2630=EDGE_LOOP('',(#2623,#2625,#2627,#2629));
#2631=FACE_OUTER_BOUND('',#2630,.F.);
#2632=ADVANCED_FACE('',(#2631),#2622,.F.);
#2633=CARTESIAN_POINT('',(0.E0,1.E2,0.E0));
#2634=DIRECTION('',(0.E0,1.E0,0.E0));
#2635=DIRECTION('',(1.E0,0.E0,0.E0));
#2636=AXIS2_PLACEMENT_3D('',#2633,#2634,#2635);
#2637=CYLINDRICAL_SURFACE('',#2636,5.E0);
#2638=ORIENTED_EDGE('',*,*,#2611,.F.);
#2640=ORIENTED_EDGE('',*,*,#2639,.T.);
#2642=ORIENTED_EDGE('',*,*,#2641,.T.);
#2644=ORIENTED_EDGE('',*,*,#2643,.F.);
#2645=EDGE_LOOP('',(#2638,#2640,#2642,#2644));
#2646=FACE_OUTER_BOUND('',#2645,.F.);
#2647=ADVANCED_FACE('',(#2646),#2637,.F.);
#2648=CARTESIAN_POINT('',(0.E0,1.E2,0.E0));
#2649=DIRECTION('',(0.E0,1.E0,0.E0));
#2650=DIRECTION('',(1.E0,0.E0,0.E0));
#2651=AXIS2_PLACEMENT_3D('',#2648,#2649,#2650);
#2652=CYLINDRICAL_SURFACE('',#2651,5.E0);
#2653=ORIENTED_EDGE('',*,*,#2509,.T.);
#2654=ORIENTED_EDGE('',*,*,#2628,.F.);
#2656=ORIENTED_EDGE('',*,*,#2655,.F.);
#2657=ORIENTED_EDGE('',*,*,#2624,.T.);
#2658=EDGE_LOOP('',(#2653,#2654,#2656,#2657));
#2659=FACE_OUTER_BOUND('',#2658,.F.);
#2660=ADVANCED_FACE('',(#2659),#2652,.F.);
#2661=CARTESIAN_POINT('',(0.E0,1.E2,0.E0));
#2662=DIRECTION('',(0.E0,1.E0,0.E0));
#2663=DIRECTION('',(1.E0,0.E0,0.E0));
#2664=AXIS2_PLACEMENT_3D('',#2661,#2662,#2663);
#2665=CYLINDRICAL_SURFACE('',#2664,5.E0);
#2666=ORIENTED_EDGE('',*,*,#2613,.F.);
#2667=ORIENTED_EDGE('',*,*,#2643,.T.);
#2669=ORIENTED_EDGE('',*,*,#2668,.T.);
#2670=ORIENTED_EDGE('',*,*,#2639,.F.);
#2671=EDGE_LOOP('',(#2666,#2667,#2669,#2670));
#2672=FACE_OUTER_BOUND('',#2671,.F.);
#2673=ADVANCED_FACE('',(#2672),#2665,.F.);
#2674=CARTESIAN_POINT('',(3.E1,2.E1,-5.E1));
#2675=DIRECTION('',(0.E0,-1.E0,0.E0));
#2676=DIRECTION('',(-1.E0,0.E0,0.E0));
#2677=AXIS2_PLACEMENT_3D('',#2674,#2675,#2676);
#2678=PLANE('',#2677);
#2680=ORIENTED_EDGE('',*,*,#2679,.T.);
#2682=ORIENTED_EDGE('',*,*,#2681,.F.);
#2684=ORIENTED_EDGE('',*,*,#2683,.F.);
#2686=ORIENTED_EDGE('',*,*,#2685,.T.);
#2688=ORIENTED_EDGE('',*,*,#2687,.T.);
#2689=ORIENTED_EDGE('',*,*,#2591,.T.);
#2691=ORIENTED_EDGE('',*,*,#2690,.F.);
#2692=ORIENTED_EDGE('',*,*,#2548,.F.);
#2693=EDGE_LOOP('',(#2680,#2682,#2684,#2686,#2688,#2689,#2691,#2692));
#2694=FACE_OUTER_BOUND('',#2693,.F.);
#2696=ORIENTED_EDGE('',*,*,#2695,.F.);
#2698=ORIENTED_EDGE('',*,*,#2697,.F.);
#2699=EDGE_LOOP('',(#2696,#2698));
#2700=FACE_BOUND('',#2699,.F.);
#2701=ORIENTED_EDGE('',*,*,#2626,.T.);
#2702=ORIENTED_EDGE('',*,*,#2655,.T.);
#2703=EDGE_LOOP('',(#2701,#2702));
#2704=FACE_BOUND('',#2703,.F.);
#2705=ADVANCED_FACE('',(#2694,#2700,#2704),#2678,.F.);
#2706=CARTESIAN_POINT('',(3.E1,8.E1,-5.E1));
#2707=DIRECTION('',(1.E0,0.E0,0.E0));
#2708=DIRECTION('',(0.E0,-1.E0,0.E0));
#2709=AXIS2_PLACEMENT_3D('',#2706,#2707,#2708);
#2710=PLANE('',#2709);
#2712=ORIENTED_EDGE('',*,*,#2711,.T.);
#2713=ORIENTED_EDGE('',*,*,#2679,.F.);
#2714=ORIENTED_EDGE('',*,*,#2546,.F.);
#2716=ORIENTED_EDGE('',*,*,#2715,.T.);
#2717=EDGE_LOOP('',(#2712,#2713,#2714,#2716));
#2718=FACE_OUTER_BOUND('',#2717,.F.);
#2719=ADVANCED_FACE('',(#2718),#2710,.F.);
#2720=CARTESIAN_POINT('',(3.E1,8.E1,-5.E1));
#2721=DIRECTION('',(1.E0,0.E0,0.E0));
#2722=DIRECTION('',(0.E0,-1.E0,0.E0));
#2723=AXIS2_PLACEMENT_3D('',#2720,#2721,#2722);
#2724=PLANE('',#2723);
#2726=ORIENTED_EDGE('',*,*,#2725,.F.);
#2728=ORIENTED_EDGE('',*,*,#2727,.T.);
#2729=ORIENTED_EDGE('',*,*,#2593,.T.);
#2730=ORIENTED_EDGE('',*,*,#2687,.F.);
#2731=EDGE_LOOP('',(#2726,#2728,#2729,#2730));
#2732=FACE_OUTER_BOUND('',#2731,.F.);
#2733=ADVANCED_FACE('',(#2732),#2724,.F.);
#2734=CARTESIAN_POINT('',(9.E1,2.E1,-3.E1));
#2735=DIRECTION('',(0.E0,0.E0,-1.E0));
#2736=DIRECTION('',(0.E0,1.E0,0.E0));
#2737=AXIS2_PLACEMENT_3D('',#2734,#2735,#2736);
#2738=PLANE('',#2737);
#2739=ORIENTED_EDGE('',*,*,#2711,.F.);
#2741=ORIENTED_EDGE('',*,*,#2740,.F.);
#2743=ORIENTED_EDGE('',*,*,#2742,.F.);
#2744=ORIENTED_EDGE('',*,*,#2681,.T.);
#2745=EDGE_LOOP('',(#2739,#2741,#2743,#2744));
#2746=FACE_OUTER_BOUND('',#2745,.F.);
#2748=ORIENTED_EDGE('',*,*,#2747,.F.);
#2750=ORIENTED_EDGE('',*,*,#2749,.F.);
#2751=EDGE_LOOP('',(#2748,#2750));
#2752=FACE_BOUND('',#2751,.F.);
#2753=ADVANCED_FACE('',(#2746,#2752),#2738,.F.);
#2754=CARTESIAN_POINT('',(-3.E1,8.E1,-5.E1));
#2755=DIRECTION('',(0.E0,1.E0,0.E0));
#2756=DIRECTION('',(1.E0,0.E0,0.E0));
#2757=AXIS2_PLACEMENT_3D('',#2754,#2755,#2756);
#2758=PLANE('',#2757);
#2759=ORIENTED_EDGE('',*,*,#2727,.F.);
#2761=ORIENTED_EDGE('',*,*,#2760,.F.);
#2763=ORIENTED_EDGE('',*,*,#2762,.F.);
#2764=ORIENTED_EDGE('',*,*,#2740,.T.);
#2765=ORIENTED_EDGE('',*,*,#2715,.F.);
#2766=ORIENTED_EDGE('',*,*,#2544,.F.);
#2768=ORIENTED_EDGE('',*,*,#2767,.T.);
#2769=ORIENTED_EDGE('',*,*,#2595,.T.);
#2770=EDGE_LOOP('',(#2759,#2761,#2763,#2764,#2765,#2766,#2768,#2769));
#2771=FACE_OUTER_BOUND('',#2770,.F.);
#2773=ORIENTED_EDGE('',*,*,#2772,.T.);
#2775=ORIENTED_EDGE('',*,*,#2774,.T.);
#2776=EDGE_LOOP('',(#2773,#2775));
#2777=FACE_BOUND('',#2776,.F.);
#2778=ORIENTED_EDGE('',*,*,#2641,.F.);
#2779=ORIENTED_EDGE('',*,*,#2668,.F.);
#2780=EDGE_LOOP('',(#2778,#2779));
#2781=FACE_BOUND('',#2780,.F.);
#2782=ADVANCED_FACE('',(#2771,#2777,#2781),#2758,.F.);
#2783=CARTESIAN_POINT('',(9.E1,8.E1,3.E1));
#2784=DIRECTION('',(0.E0,0.E0,1.E0));
#2785=DIRECTION('',(0.E0,-1.E0,0.E0));
#2786=AXIS2_PLACEMENT_3D('',#2783,#2784,#2785);
#2787=PLANE('',#2786);
#2788=ORIENTED_EDGE('',*,*,#2725,.T.);
#2789=ORIENTED_EDGE('',*,*,#2685,.F.);
#2791=ORIENTED_EDGE('',*,*,#2790,.F.);
#2792=ORIENTED_EDGE('',*,*,#2760,.T.);
#2793=EDGE_LOOP('',(#2788,#2789,#2791,#2792));
#2794=FACE_OUTER_BOUND('',#2793,.F.);
#2796=ORIENTED_EDGE('',*,*,#2795,.T.);
#2798=ORIENTED_EDGE('',*,*,#2797,.T.);
#2799=EDGE_LOOP('',(#2796,#2798));
#2800=FACE_BOUND('',#2799,.F.);
#2801=ADVANCED_FACE('',(#2794,#2800),#2787,.F.);
#2802=CARTESIAN_POINT('',(9.E1,0.E0,0.E0));
#2803=DIRECTION('',(1.E0,0.E0,0.E0));
#2804=DIRECTION('',(0.E0,0.E0,1.E0));
#2805=AXIS2_PLACEMENT_3D('',#2802,#2803,#2804);
#2806=PLANE('',#2805);
#2808=ORIENTED_EDGE('',*,*,#2807,.F.);
#2810=ORIENTED_EDGE('',*,*,#2809,.F.);
#2812=ORIENTED_EDGE('',*,*,#2811,.F.);
#2814=ORIENTED_EDGE('',*,*,#2813,.F.);
#2815=EDGE_LOOP('',(#2808,#2810,#2812,#2814));
#2816=FACE_OUTER_BOUND('',#2815,.F.);
#2817=ORIENTED_EDGE('',*,*,#2742,.T.);
#2818=ORIENTED_EDGE('',*,*,#2762,.T.);
#2819=ORIENTED_EDGE('',*,*,#2790,.T.);
#2820=ORIENTED_EDGE('',*,*,#2683,.T.);
#2821=EDGE_LOOP('',(#2817,#2818,#2819,#2820));
#2822=FACE_BOUND('',#2821,.F.);
#2823=ADVANCED_FACE('',(#2816,#2822),#2806,.T.);
#2824=CARTESIAN_POINT('',(5.E1,5.E0,-4.5E1));
#2825=DIRECTION('',(0.E0,0.E0,-1.E0));
#2826=DIRECTION('',(0.E0,1.E0,0.E0));
#2827=AXIS2_PLACEMENT_3D('',#2824,#2825,#2826);
#2828=PLANE('',#2827);
#2829=ORIENTED_EDGE('',*,*,#2566,.F.);
#2831=ORIENTED_EDGE('',*,*,#2830,.T.);
#2832=ORIENTED_EDGE('',*,*,#2807,.T.);
#2834=ORIENTED_EDGE('',*,*,#2833,.F.);
#2835=EDGE_LOOP('',(#2829,#2831,#2832,#2834));
#2836=FACE_OUTER_BOUND('',#2835,.F.);
#2838=ORIENTED_EDGE('',*,*,#2837,.T.);
#2840=ORIENTED_EDGE('',*,*,#2839,.T.);
#2841=EDGE_LOOP('',(#2838,#2840));
#2842=FACE_BOUND('',#2841,.F.);
#2843=ADVANCED_FACE('',(#2836,#2842),#2828,.T.);
#2844=CARTESIAN_POINT('',(5.E1,5.E0,4.5E1));
#2845=DIRECTION('',(0.E0,-1.E0,0.E0));
#2846=DIRECTION('',(0.E0,0.E0,-1.E0));
#2847=AXIS2_PLACEMENT_3D('',#2844,#2845,#2846);
#2848=PLANE('',#2847);
#2849=ORIENTED_EDGE('',*,*,#2572,.F.);
#2851=ORIENTED_EDGE('',*,*,#2850,.T.);
#2852=ORIENTED_EDGE('',*,*,#2809,.T.);
#2853=ORIENTED_EDGE('',*,*,#2830,.F.);
#2854=EDGE_LOOP('',(#2849,#2851,#2852,#2853));
#2855=FACE_OUTER_BOUND('',#2854,.F.);
#2857=ORIENTED_EDGE('',*,*,#2856,.T.);
#2859=ORIENTED_EDGE('',*,*,#2858,.T.);
#2860=EDGE_LOOP('',(#2857,#2859));
#2861=FACE_BOUND('',#2860,.F.);
#2862=ADVANCED_FACE('',(#2855,#2861),#2848,.T.);
#2863=CARTESIAN_POINT('',(5.E1,9.5E1,4.5E1));
#2864=DIRECTION('',(0.E0,0.E0,1.E0));
#2865=DIRECTION('',(0.E0,-1.E0,0.E0));
#2866=AXIS2_PLACEMENT_3D('',#2863,#2864,#2865);
#2867=PLANE('',#2866);
#2868=ORIENTED_EDGE('',*,*,#2570,.F.);
#2870=ORIENTED_EDGE('',*,*,#2869,.T.);
#2871=ORIENTED_EDGE('',*,*,#2811,.T.);
#2872=ORIENTED_EDGE('',*,*,#2850,.F.);
#2873=EDGE_LOOP('',(#2868,#2870,#2871,#2872));
#2874=FACE_OUTER_BOUND('',#2873,.F.);
#2876=ORIENTED_EDGE('',*,*,#2875,.F.);
#2878=ORIENTED_EDGE('',*,*,#2877,.F.);
#2879=EDGE_LOOP('',(#2876,#2878));
#2880=FACE_BOUND('',#2879,.F.);
#2881=ADVANCED_FACE('',(#2874,#2880),#2867,.T.);
#2882=CARTESIAN_POINT('',(5.E1,9.5E1,-4.5E1));
#2883=DIRECTION('',(0.E0,1.E0,0.E0));
#2884=DIRECTION('',(0.E0,0.E0,1.E0));
#2885=AXIS2_PLACEMENT_3D('',#2882,#2883,#2884);
#2886=PLANE('',#2885);
#2887=ORIENTED_EDGE('',*,*,#2568,.F.);
#2888=ORIENTED_EDGE('',*,*,#2833,.T.);
#2889=ORIENTED_EDGE('',*,*,#2813,.T.);
#2890=ORIENTED_EDGE('',*,*,#2869,.F.);
#2891=EDGE_LOOP('',(#2887,#2888,#2889,#2890));
#2892=FACE_OUTER_BOUND('',#2891,.F.);
#2894=ORIENTED_EDGE('',*,*,#2893,.F.);
#2896=ORIENTED_EDGE('',*,*,#2895,.F.);
#2897=EDGE_LOOP('',(#2894,#2896));
#2898=FACE_BOUND('',#2897,.F.);
#2899=ADVANCED_FACE('',(#2892,#2898),#2886,.T.);
#2900=CARTESIAN_POINT('',(7.E1,5.E0,0.E0));
#2901=DIRECTION('',(0.E0,-1.E0,0.E0));
#2902=DIRECTION('',(1.E0,0.E0,0.E0));
#2903=AXIS2_PLACEMENT_3D('',#2900,#2901,#2902);
#2904=CYLINDRICAL_SURFACE('',#2903,4.E0);
#2905=ORIENTED_EDGE('',*,*,#2772,.F.);
#2907=ORIENTED_EDGE('',*,*,#2906,.T.);
#2908=ORIENTED_EDGE('',*,*,#2893,.T.);
#2910=ORIENTED_EDGE('',*,*,#2909,.F.);
#2911=EDGE_LOOP('',(#2905,#2907,#2908,#2910));
#2912=FACE_OUTER_BOUND('',#2911,.F.);
#2913=ADVANCED_FACE('',(#2912),#2904,.F.);
#2914=CARTESIAN_POINT('',(7.E1,5.E0,0.E0));
#2915=DIRECTION('',(0.E0,-1.E0,0.E0));
#2916=DIRECTION('',(1.E0,0.E0,0.E0));
#2917=AXIS2_PLACEMENT_3D('',#2914,#2915,#2916);
#2918=CYLINDRICAL_SURFACE('',#2917,4.E0);
#2919=ORIENTED_EDGE('',*,*,#2695,.T.);
#2921=ORIENTED_EDGE('',*,*,#2920,.F.);
#2922=ORIENTED_EDGE('',*,*,#2856,.F.);
#2924=ORIENTED_EDGE('',*,*,#2923,.T.);
#2925=EDGE_LOOP('',(#2919,#2921,#2922,#2924));
#2926=FACE_OUTER_BOUND('',#2925,.F.);
#2927=ADVANCED_FACE('',(#2926),#2918,.F.);
#2928=CARTESIAN_POINT('',(7.E1,5.E0,0.E0));
#2929=DIRECTION('',(0.E0,-1.E0,0.E0));
#2930=DIRECTION('',(1.E0,0.E0,0.E0));
#2931=AXIS2_PLACEMENT_3D('',#2928,#2929,#2930);
#2932=CYLINDRICAL_SURFACE('',#2931,4.E0);
#2933=ORIENTED_EDGE('',*,*,#2774,.F.);
#2934=ORIENTED_EDGE('',*,*,#2909,.T.);
#2935=ORIENTED_EDGE('',*,*,#2895,.T.);
#2936=ORIENTED_EDGE('',*,*,#2906,.F.);
#2937=EDGE_LOOP('',(#2933,#2934,#2935,#2936));
#2938=FACE_OUTER_BOUND('',#2937,.F.);
#2939=ADVANCED_FACE('',(#2938),#2932,.F.);
#2940=CARTESIAN_POINT('',(7.E1,5.E0,0.E0));
#2941=DIRECTION('',(0.E0,-1.E0,0.E0));
#2942=DIRECTION('',(1.E0,0.E0,0.E0));
#2943=AXIS2_PLACEMENT_3D('',#2940,#2941,#2942);
#2944=CYLINDRICAL_SURFACE('',#2943,4.E0);
#2945=ORIENTED_EDGE('',*,*,#2697,.T.);
#2946=ORIENTED_EDGE('',*,*,#2923,.F.);
#2947=ORIENTED_EDGE('',*,*,#2858,.F.);
#2948=ORIENTED_EDGE('',*,*,#2920,.T.);
#2949=EDGE_LOOP('',(#2945,#2946,#2947,#2948));
#2950=FACE_OUTER_BOUND('',#2949,.F.);
#2951=ADVANCED_FACE('',(#2950),#2944,.F.);
#2952=CARTESIAN_POINT('',(7.E1,4.5E1,-4.5E1));
#2953=DIRECTION('',(0.E0,0.E0,-1.E0));
#2954=DIRECTION('',(1.E0,0.E0,0.E0));
#2955=AXIS2_PLACEMENT_3D('',#2952,#2953,#2954);
#2956=CYLINDRICAL_SURFACE('',#2955,4.E0);
#2957=ORIENTED_EDGE('',*,*,#2837,.F.);
#2959=ORIENTED_EDGE('',*,*,#2958,.T.);
#2960=ORIENTED_EDGE('',*,*,#2747,.T.);
#2962=ORIENTED_EDGE('',*,*,#2961,.F.);
#2963=EDGE_LOOP('',(#2957,#2959,#2960,#2962));
#2964=FACE_OUTER_BOUND('',#2963,.F.);
#2965=ADVANCED_FACE('',(#2964),#2956,.F.);
#2966=CARTESIAN_POINT('',(7.E1,4.5E1,-4.5E1));
#2967=DIRECTION('',(0.E0,0.E0,-1.E0));
#2968=DIRECTION('',(1.E0,0.E0,0.E0));
#2969=AXIS2_PLACEMENT_3D('',#2966,#2967,#2968);
#2970=CYLINDRICAL_SURFACE('',#2969,4.E0);
#2971=ORIENTED_EDGE('',*,*,#2875,.T.);
#2973=ORIENTED_EDGE('',*,*,#2972,.F.);
#2974=ORIENTED_EDGE('',*,*,#2795,.F.);
#2976=ORIENTED_EDGE('',*,*,#2975,.T.);
#2977=EDGE_LOOP('',(#2971,#2973,#2974,#2976));
#2978=FACE_OUTER_BOUND('',#2977,.F.);
#2979=ADVANCED_FACE('',(#2978),#2970,.F.);
#2980=CARTESIAN_POINT('',(7.E1,4.5E1,-4.5E1));
#2981=DIRECTION('',(0.E0,0.E0,-1.E0));
#2982=DIRECTION('',(1.E0,0.E0,0.E0));
#2983=AXIS2_PLACEMENT_3D('',#2980,#2981,#2982);
#2984=CYLINDRICAL_SURFACE('',#2983,4.E0);
#2985=ORIENTED_EDGE('',*,*,#2839,.F.);
#2986=ORIENTED_EDGE('',*,*,#2961,.T.);
#2987=ORIENTED_EDGE('',*,*,#2749,.T.);
#2988=ORIENTED_EDGE('',*,*,#2958,.F.);
#2989=EDGE_LOOP('',(#2985,#2986,#2987,#2988));
#2990=FACE_OUTER_BOUND('',#2989,.F.);
#2991=ADVANCED_FACE('',(#2990),#2984,.F.);
#2992=CARTESIAN_POINT('',(7.E1,4.5E1,-4.5E1));
#2993=DIRECTION('',(0.E0,0.E0,-1.E0));
#2994=DIRECTION('',(1.E0,0.E0,0.E0));
#2995=AXIS2_PLACEMENT_3D('',#2992,#2993,#2994);
#2996=CYLINDRICAL_SURFACE('',#2995,4.E0);
#2997=ORIENTED_EDGE('',*,*,#2877,.T.);
#2998=ORIENTED_EDGE('',*,*,#2975,.F.);
#2999=ORIENTED_EDGE('',*,*,#2797,.F.);
#3000=ORIENTED_EDGE('',*,*,#2972,.T.);
#3001=EDGE_LOOP('',(#2997,#2998,#2999,#3000));
#3002=FACE_OUTER_BOUND('',#3001,.F.);
#3003=ADVANCED_FACE('',(#3002),#2996,.F.);
#3004=CARTESIAN_POINT('',(-3.E1,2.E1,-5.E1));
#3005=DIRECTION('',(-1.E0,0.E0,0.E0));
#3006=DIRECTION('',(0.E0,1.E0,0.E0));
#3007=AXIS2_PLACEMENT_3D('',#3004,#3005,#3006);
#3008=PLANE('',#3007);
#3009=ORIENTED_EDGE('',*,*,#2589,.T.);
#3010=ORIENTED_EDGE('',*,*,#2767,.F.);
#3011=ORIENTED_EDGE('',*,*,#2542,.F.);
#3012=ORIENTED_EDGE('',*,*,#2690,.T.);
#3013=EDGE_LOOP('',(#3009,#3010,#3011,#3012));
#3014=FACE_OUTER_BOUND('',#3013,.F.);
#3015=ADVANCED_FACE('',(#3014),#3008,.F.);
#3019=DIMENSIONAL_EXPONENTS(0.E0,0.E0,0.E0,0.E0,0.E0,0.E0,0.E0);
#3021=PLANE_ANGLE_MEASURE_WITH_UNIT(PLANE_ANGLE_MEASURE(1.745329251994E-2),
#3020);
#3022=(CONVERSION_BASED_UNIT('DEGREE',#3021)NAMED_UNIT(*)PLANE_ANGLE_UNIT());
#3024=UNCERTAINTY_MEASURE_WITH_UNIT(LENGTH_MEASURE(1.989895275218E-2),#3018,
'closure',
'Maximum model space distance between geometric entities at asserted connectivities');
#3025=(GEOMETRIC_REPRESENTATION_CONTEXT(3)GLOBAL_UNCERTAINTY_ASSIGNED_CONTEXT((
#3024))GLOBAL_UNIT_ASSIGNED_CONTEXT((#3018,#3022,#3023))REPRESENTATION_CONTEXT(
'ID7','3'));
#3026=CARTESIAN_POINT('',(0.E0,0.E0,0.E0));
#3027=DIRECTION('',(0.E0,0.E0,1.E0));
#3028=DIRECTION('',(1.E0,0.E0,0.E0));
#3031=DESIGN_CONTEXT('',#297,'design');
#3032=MECHANICAL_CONTEXT('',#297,'mechanical');
#3033=PRODUCT('KAGU_SHENGJIANG1','KAGU_SHENGJIANG1','NOT SPECIFIED',(#3032));
#3034=PRODUCT_DEFINITION_FORMATION_WITH_SPECIFIED_SOURCE('1','LAST_VERSION',
#3033,.MADE.);
#3040=CARTESIAN_POINT('',(1.83E3,2.49E3,-2.176966499692E3));
#3041=DIRECTION('',(0.E0,0.E0,1.E0));
#3042=DIRECTION('',(-1.E0,0.E0,0.E0));
#3043=AXIS2_PLACEMENT_3D('',#3040,#3041,#3042);
#3044=ITEM_DEFINED_TRANSFORMATION('','',#3029,#3043);
#3045=(REPRESENTATION_RELATIONSHIP('','',#3030,#308)REPRESENTATION_RELATIONSHIP_WITH_TRANSFORMATION(#3044)SHAPE_REPRESENTATION_RELATIONSHIP());
#3046=CONTEXT_DEPENDENT_SHAPE_REPRESENTATION(#3045,#3039);
#3048=DIRECTION('',(0.E0,0.E0,1.E0));
#3049=VECTOR('',#3048,1.E2);
#3050=CARTESIAN_POINT('',(-5.E1,0.E0,-5.E1));
#3051=LINE('',#3050,#3049);
#3052=DIRECTION('',(1.E0,0.E0,0.E0));
#3053=VECTOR('',#3052,1.E2);
#3054=CARTESIAN_POINT('',(-5.E1,0.E0,5.E1));
#3055=LINE('',#3054,#3053);
#3056=DIRECTION('',(0.E0,0.E0,-1.E0));
#3057=VECTOR('',#3056,1.E2);
#3058=CARTESIAN_POINT('',(5.E1,0.E0,5.E1));
#3059=LINE('',#3058,#3057);
#3060=DIRECTION('',(-1.E0,0.E0,0.E0));
#3061=VECTOR('',#3060,1.E2);
#3062=CARTESIAN_POINT('',(5.E1,0.E0,-5.E1));
#3063=LINE('',#3062,#3061);
#3064=DIRECTION('',(0.E0,1.E0,0.E0));
#3065=VECTOR('',#3064,1.E2);
#3066=CARTESIAN_POINT('',(-5.E1,0.E0,-5.E1));
#3067=LINE('',#3066,#3065);
#3068=DIRECTION('',(0.E0,1.E0,0.E0));
#3069=VECTOR('',#3068,1.E2);
#3070=CARTESIAN_POINT('',(5.E1,0.E0,-5.E1));
#3071=LINE('',#3070,#3069);
#3072=DIRECTION('',(0.E0,1.E0,0.E0));
#3073=VECTOR('',#3072,6.E1);
#3074=CARTESIAN_POINT('',(-3.E1,2.E1,-5.E1));
#3075=LINE('',#3074,#3073);
#3076=DIRECTION('',(1.E0,0.E0,0.E0));
#3077=VECTOR('',#3076,6.E1);
#3078=CARTESIAN_POINT('',(-3.E1,8.E1,-5.E1));
#3079=LINE('',#3078,#3077);
#3080=DIRECTION('',(0.E0,-1.E0,0.E0));
#3081=VECTOR('',#3080,6.E1);
#3082=CARTESIAN_POINT('',(3.E1,8.E1,-5.E1));
#3083=LINE('',#3082,#3081);
#3084=DIRECTION('',(-1.E0,0.E0,0.E0));
#3085=VECTOR('',#3084,6.E1);
#3086=CARTESIAN_POINT('',(3.E1,2.E1,-5.E1));
#3087=LINE('',#3086,#3085);
#3088=DIRECTION('',(0.E0,1.E0,0.E0));
#3089=VECTOR('',#3088,1.E2);
#3090=CARTESIAN_POINT('',(5.E1,0.E0,5.E1));
#3091=LINE('',#3090,#3089);
#3092=DIRECTION('',(0.E0,1.E0,0.E0));
#3093=VECTOR('',#3092,8.E1);
#3094=CARTESIAN_POINT('',(5.E1,1.E1,-4.E1));
#3095=LINE('',#3094,#3093);
#3096=DIRECTION('',(0.E0,0.E0,1.E0));
#3097=VECTOR('',#3096,8.E1);
#3098=CARTESIAN_POINT('',(5.E1,9.E1,-4.E1));
#3099=LINE('',#3098,#3097);
#3100=DIRECTION('',(0.E0,-1.E0,0.E0));
#3101=VECTOR('',#3100,8.E1);
#3102=CARTESIAN_POINT('',(5.E1,9.E1,4.E1));
#3103=LINE('',#3102,#3101);
#3104=DIRECTION('',(0.E0,0.E0,-1.E0));
#3105=VECTOR('',#3104,8.E1);
#3106=CARTESIAN_POINT('',(5.E1,1.E1,4.E1));
#3107=LINE('',#3106,#3105);
#3108=DIRECTION('',(0.E0,1.E0,0.E0));
#3109=VECTOR('',#3108,1.E2);
#3110=CARTESIAN_POINT('',(-5.E1,0.E0,5.E1));
#3111=LINE('',#3110,#3109);
#3112=DIRECTION('',(0.E0,1.E0,0.E0));
#3113=VECTOR('',#3112,6.E1);
#3114=CARTESIAN_POINT('',(-3.E1,2.E1,5.E1));
#3115=LINE('',#3114,#3113);
#3116=DIRECTION('',(-1.E0,0.E0,0.E0));
#3117=VECTOR('',#3116,6.E1);
#3118=CARTESIAN_POINT('',(3.E1,2.E1,5.E1));
#3119=LINE('',#3118,#3117);
#3120=DIRECTION('',(0.E0,-1.E0,0.E0));
#3121=VECTOR('',#3120,6.E1);
#3122=CARTESIAN_POINT('',(3.E1,8.E1,5.E1));
#3123=LINE('',#3122,#3121);
#3124=DIRECTION('',(1.E0,0.E0,0.E0));
#3125=VECTOR('',#3124,6.E1);
#3126=CARTESIAN_POINT('',(-3.E1,8.E1,5.E1));
#3127=LINE('',#3126,#3125);
#3128=DIRECTION('',(0.E0,0.E0,1.E0));
#3129=VECTOR('',#3128,1.E2);
#3130=CARTESIAN_POINT('',(-5.E1,1.E2,-5.E1));
#3131=LINE('',#3130,#3129);
#3132=DIRECTION('',(-1.E0,0.E0,0.E0));
#3133=VECTOR('',#3132,1.E2);
#3134=CARTESIAN_POINT('',(5.E1,1.E2,-5.E1));
#3135=LINE('',#3134,#3133);
#3136=DIRECTION('',(0.E0,0.E0,-1.E0));
#3137=VECTOR('',#3136,1.E2);
#3138=CARTESIAN_POINT('',(5.E1,1.E2,5.E1));
#3139=LINE('',#3138,#3137);
#3140=DIRECTION('',(1.E0,0.E0,0.E0));
#3141=VECTOR('',#3140,1.E2);
#3142=CARTESIAN_POINT('',(-5.E1,1.E2,5.E1));
#3143=LINE('',#3142,#3141);
#3144=DIRECTION('',(0.E0,0.E0,1.E0));
#3145=VECTOR('',#3144,1.E2);
#3146=CARTESIAN_POINT('',(-3.E1,2.E1,-5.E1));
#3147=LINE('',#3146,#3145);
#3148=DIRECTION('',(-1.E0,0.E0,0.E0));
#3149=VECTOR('',#3148,4.E1);
#3150=CARTESIAN_POINT('',(7.E1,8.E1,-3.E1));
#3151=LINE('',#3150,#3149);
#3152=DIRECTION('',(0.E0,0.E0,1.E0));
#3153=VECTOR('',#3152,1.E2);
#3154=CARTESIAN_POINT('',(-3.E1,8.E1,-5.E1));
#3155=LINE('',#3154,#3153);
#3156=CARTESIAN_POINT('',(6.E1,8.E1,0.E0));
#3157=DIRECTION('',(0.E0,-1.E0,0.E0));
#3158=DIRECTION('',(1.E0,0.E0,0.E0));
#3159=AXIS2_PLACEMENT_3D('',#3156,#3157,#3158);
#3161=CARTESIAN_POINT('',(6.E1,8.E1,0.E0));
#3162=DIRECTION('',(0.E0,-1.E0,0.E0));
#3163=DIRECTION('',(-1.E0,0.E0,0.E0));
#3164=AXIS2_PLACEMENT_3D('',#3161,#3162,#3163);
#3166=DIRECTION('',(0.E0,-1.E0,0.E0));
#3167=VECTOR('',#3166,6.E1);
#3168=CARTESIAN_POINT('',(3.E1,8.E1,-3.E1));
#3169=LINE('',#3168,#3167);
#3170=DIRECTION('',(0.E0,0.E0,1.E0));
#3171=VECTOR('',#3170,2.E1);
#3172=CARTESIAN_POINT('',(3.E1,8.E1,-5.E1));
#3173=LINE('',#3172,#3171);
#3174=DIRECTION('',(0.E0,-1.E0,0.E0));
#3175=VECTOR('',#3174,6.E1);
#3176=CARTESIAN_POINT('',(3.E1,8.E1,3.E1));
#3177=LINE('',#3176,#3175);
#3178=DIRECTION('',(0.E0,0.E0,1.E0));
#3179=VECTOR('',#3178,2.E1);
#3180=CARTESIAN_POINT('',(3.E1,8.E1,3.E1));
#3181=LINE('',#3180,#3179);
#3182=DIRECTION('',(-1.E0,0.E0,0.E0));
#3183=VECTOR('',#3182,4.E1);
#3184=CARTESIAN_POINT('',(7.E1,2.E1,-3.E1));
#3185=LINE('',#3184,#3183);
#3186=CARTESIAN_POINT('',(6.E1,5.E1,-3.E1));
#3187=DIRECTION('',(0.E0,0.E0,-1.E0));
#3188=DIRECTION('',(1.E0,0.E0,0.E0));
#3189=AXIS2_PLACEMENT_3D('',#3186,#3187,#3188);
#3191=CARTESIAN_POINT('',(6.E1,5.E1,-3.E1));
#3192=DIRECTION('',(0.E0,0.E0,-1.E0));
#3193=DIRECTION('',(-1.E0,0.E0,0.E0));
#3194=AXIS2_PLACEMENT_3D('',#3191,#3192,#3193);
#3196=DIRECTION('',(0.E0,1.E0,0.E0));
#3197=VECTOR('',#3196,8.E1);
#3198=CARTESIAN_POINT('',(7.E1,1.E1,-4.E1));
#3199=LINE('',#3198,#3197);
#3200=DIRECTION('',(0.E0,0.E0,-1.E0));
#3201=VECTOR('',#3200,8.E1);
#3202=CARTESIAN_POINT('',(7.E1,1.E1,4.E1));
#3203=LINE('',#3202,#3201);
#3204=DIRECTION('',(0.E0,-1.E0,0.E0));
#3205=VECTOR('',#3204,8.E1);
#3206=CARTESIAN_POINT('',(7.E1,9.E1,4.E1));
#3207=LINE('',#3206,#3205);
#3208=DIRECTION('',(0.E0,0.E0,1.E0));
#3209=VECTOR('',#3208,8.E1);
#3210=CARTESIAN_POINT('',(7.E1,9.E1,-4.E1));
#3211=LINE('',#3210,#3209);
#3212=DIRECTION('',(0.E0,1.E0,0.E0));
#3213=VECTOR('',#3212,6.E1);
#3214=CARTESIAN_POINT('',(7.E1,2.E1,-3.E1));
#3215=LINE('',#3214,#3213);
#3216=DIRECTION('',(0.E0,0.E0,1.E0));
#3217=VECTOR('',#3216,6.E1);
#3218=CARTESIAN_POINT('',(7.E1,8.E1,-3.E1));
#3219=LINE('',#3218,#3217);
#3220=DIRECTION('',(0.E0,-1.E0,0.E0));
#3221=VECTOR('',#3220,6.E1);
#3222=CARTESIAN_POINT('',(7.E1,8.E1,3.E1));
#3223=LINE('',#3222,#3221);
#3224=DIRECTION('',(0.E0,0.E0,-1.E0));
#3225=VECTOR('',#3224,6.E1);
#3226=CARTESIAN_POINT('',(7.E1,2.E1,3.E1));
#3227=LINE('',#3226,#3225);
#3228=DIRECTION('',(1.E0,0.E0,0.E0));
#3229=VECTOR('',#3228,2.E1);
#3230=CARTESIAN_POINT('',(5.E1,1.E1,-4.E1));
#3231=LINE('',#3230,#3229);
#3232=CARTESIAN_POINT('',(6.E1,5.E1,-4.E1));
#3233=DIRECTION('',(0.E0,0.E0,-1.E0));
#3234=DIRECTION('',(1.E0,0.E0,0.E0));
#3235=AXIS2_PLACEMENT_3D('',#3232,#3233,#3234);
#3237=CARTESIAN_POINT('',(6.E1,5.E1,-4.E1));
#3238=DIRECTION('',(0.E0,0.E0,-1.E0));
#3239=DIRECTION('',(-1.E0,0.E0,0.E0));
#3240=AXIS2_PLACEMENT_3D('',#3237,#3238,#3239);
#3242=DIRECTION('',(1.E0,0.E0,0.E0));
#3243=VECTOR('',#3242,2.E1);
#3244=CARTESIAN_POINT('',(5.E1,1.E1,4.E1));
#3245=LINE('',#3244,#3243);
#3246=CARTESIAN_POINT('',(6.E1,1.E1,0.E0));
#3247=DIRECTION('',(0.E0,-1.E0,0.E0));
#3248=DIRECTION('',(1.E0,0.E0,0.E0));
#3249=AXIS2_PLACEMENT_3D('',#3246,#3247,#3248);
#3251=CARTESIAN_POINT('',(6.E1,1.E1,0.E0));
#3252=DIRECTION('',(0.E0,-1.E0,0.E0));
#3253=DIRECTION('',(-1.E0,0.E0,0.E0));
#3254=AXIS2_PLACEMENT_3D('',#3251,#3252,#3253);
#3256=DIRECTION('',(1.E0,0.E0,0.E0));
#3257=VECTOR('',#3256,2.E1);
#3258=CARTESIAN_POINT('',(5.E1,9.E1,4.E1));
#3259=LINE('',#3258,#3257);
#3260=CARTESIAN_POINT('',(6.E1,5.E1,4.E1));
#3261=DIRECTION('',(0.E0,0.E0,-1.E0));
#3262=DIRECTION('',(1.E0,0.E0,0.E0));
#3263=AXIS2_PLACEMENT_3D('',#3260,#3261,#3262);
#3265=CARTESIAN_POINT('',(6.E1,5.E1,4.E1));
#3266=DIRECTION('',(0.E0,0.E0,-1.E0));
#3267=DIRECTION('',(-1.E0,0.E0,0.E0));
#3268=AXIS2_PLACEMENT_3D('',#3265,#3266,#3267);
#3270=DIRECTION('',(1.E0,0.E0,0.E0));
#3271=VECTOR('',#3270,2.E1);
#3272=CARTESIAN_POINT('',(5.E1,9.E1,-4.E1));
#3273=LINE('',#3272,#3271);
#3274=CARTESIAN_POINT('',(6.E1,9.E1,0.E0));
#3275=DIRECTION('',(0.E0,-1.E0,0.E0));
#3276=DIRECTION('',(1.E0,0.E0,0.E0));
#3277=AXIS2_PLACEMENT_3D('',#3274,#3275,#3276);
#3279=CARTESIAN_POINT('',(6.E1,9.E1,0.E0));
#3280=DIRECTION('',(0.E0,-1.E0,0.E0));
#3281=DIRECTION('',(-1.E0,0.E0,0.E0));
#3282=AXIS2_PLACEMENT_3D('',#3279,#3280,#3281);
#3284=DIRECTION('',(0.E0,1.E0,0.E0));
#3285=VECTOR('',#3284,1.E1);
#3286=CARTESIAN_POINT('',(6.25E1,8.E1,0.E0));
#3287=LINE('',#3286,#3285);
#3288=DIRECTION('',(0.E0,1.E0,0.E0));
#3289=VECTOR('',#3288,1.E1);
#3290=CARTESIAN_POINT('',(6.25E1,1.E1,0.E0));
#3291=LINE('',#3290,#3289);
#3292=DIRECTION('',(0.E0,1.E0,0.E0));
#3293=VECTOR('',#3292,1.E1);
#3294=CARTESIAN_POINT('',(5.75E1,8.E1,0.E0));
#3295=LINE('',#3294,#3293);
#3296=DIRECTION('',(0.E0,1.E0,0.E0));
#3297=VECTOR('',#3296,1.E1);
#3298=CARTESIAN_POINT('',(5.75E1,1.E1,0.E0));
#3299=LINE('',#3298,#3297);
#3300=DIRECTION('',(0.E0,0.E0,1.E0));
#3301=VECTOR('',#3300,2.E1);
#3302=CARTESIAN_POINT('',(3.E1,2.E1,-5.E1));
#3303=LINE('',#3302,#3301);
#3304=DIRECTION('',(-1.E0,0.E0,0.E0));
#3305=VECTOR('',#3304,4.E1);
#3306=CARTESIAN_POINT('',(7.E1,2.E1,3.E1));
#3307=LINE('',#3306,#3305);
#3308=DIRECTION('',(0.E0,0.E0,1.E0));
#3309=VECTOR('',#3308,2.E1);
#3310=CARTESIAN_POINT('',(3.E1,2.E1,3.E1));
#3311=LINE('',#3310,#3309);
#3312=CARTESIAN_POINT('',(6.E1,2.E1,0.E0));
#3313=DIRECTION('',(0.E0,-1.E0,0.E0));
#3314=DIRECTION('',(1.E0,0.E0,0.E0));
#3315=AXIS2_PLACEMENT_3D('',#3312,#3313,#3314);
#3317=CARTESIAN_POINT('',(6.E1,2.E1,0.E0));
#3318=DIRECTION('',(0.E0,-1.E0,0.E0));
#3319=DIRECTION('',(-1.E0,0.E0,0.E0));
#3320=AXIS2_PLACEMENT_3D('',#3317,#3318,#3319);
#3322=DIRECTION('',(-1.E0,0.E0,0.E0));
#3323=VECTOR('',#3322,4.E1);
#3324=CARTESIAN_POINT('',(7.E1,8.E1,3.E1));
#3325=LINE('',#3324,#3323);
#3326=CARTESIAN_POINT('',(6.E1,5.E1,3.E1));
#3327=DIRECTION('',(0.E0,0.E0,-1.E0));
#3328=DIRECTION('',(1.E0,0.E0,0.E0));
#3329=AXIS2_PLACEMENT_3D('',#3326,#3327,#3328);
#3331=CARTESIAN_POINT('',(6.E1,5.E1,3.E1));
#3332=DIRECTION('',(0.E0,0.E0,-1.E0));
#3333=DIRECTION('',(-1.E0,0.E0,0.E0));
#3334=AXIS2_PLACEMENT_3D('',#3331,#3332,#3333);
#3336=DIRECTION('',(0.E0,0.E0,1.E0));
#3337=VECTOR('',#3336,1.E1);
#3338=CARTESIAN_POINT('',(6.25E1,5.E1,-4.E1));
#3339=LINE('',#3338,#3337);
#3340=DIRECTION('',(0.E0,0.E0,1.E0));
#3341=VECTOR('',#3340,1.E1);
#3342=CARTESIAN_POINT('',(6.25E1,5.E1,3.E1));
#3343=LINE('',#3342,#3341);
#3344=DIRECTION('',(0.E0,0.E0,1.E0));
#3345=VECTOR('',#3344,1.E1);
#3346=CARTESIAN_POINT('',(5.75E1,5.E1,-4.E1));
#3347=LINE('',#3346,#3345);
#3348=DIRECTION('',(0.E0,0.E0,1.E0));
#3349=VECTOR('',#3348,1.E1);
#3350=CARTESIAN_POINT('',(5.75E1,5.E1,3.E1));
#3351=LINE('',#3350,#3349);
#3352=CARTESIAN_POINT('',(-5.E1,0.E0,-5.E1));
#3353=CARTESIAN_POINT('',(-5.E1,0.E0,5.E1));
#3354=VERTEX_POINT('',#3352);
#3355=VERTEX_POINT('',#3353);
#3356=CARTESIAN_POINT('',(5.E1,0.E0,5.E1));
#3357=VERTEX_POINT('',#3356);
#3358=CARTESIAN_POINT('',(5.E1,0.E0,-5.E1));
#3359=VERTEX_POINT('',#3358);
#3360=CARTESIAN_POINT('',(-5.E1,1.E2,-5.E1));
#3361=CARTESIAN_POINT('',(-5.E1,1.E2,5.E1));
#3362=VERTEX_POINT('',#3360);
#3363=VERTEX_POINT('',#3361);
#3364=CARTESIAN_POINT('',(5.E1,1.E2,5.E1));
#3365=VERTEX_POINT('',#3364);
#3366=CARTESIAN_POINT('',(5.E1,1.E2,-5.E1));
#3367=VERTEX_POINT('',#3366);
#3368=CARTESIAN_POINT('',(-3.E1,2.E1,5.E1));
#3369=CARTESIAN_POINT('',(-3.E1,8.E1,5.E1));
#3370=VERTEX_POINT('',#3368);
#3371=VERTEX_POINT('',#3369);
#3372=CARTESIAN_POINT('',(3.E1,8.E1,5.E1));
#3373=VERTEX_POINT('',#3372);
#3374=CARTESIAN_POINT('',(3.E1,2.E1,5.E1));
#3375=VERTEX_POINT('',#3374);
#3376=CARTESIAN_POINT('',(-3.E1,2.E1,-5.E1));
#3377=CARTESIAN_POINT('',(-3.E1,8.E1,-5.E1));
#3378=VERTEX_POINT('',#3376);
#3379=VERTEX_POINT('',#3377);
#3380=CARTESIAN_POINT('',(3.E1,8.E1,-5.E1));
#3381=VERTEX_POINT('',#3380);
#3382=CARTESIAN_POINT('',(3.E1,2.E1,-5.E1));
#3383=VERTEX_POINT('',#3382);
#3384=CARTESIAN_POINT('',(7.E1,1.E1,-4.E1));
#3385=CARTESIAN_POINT('',(7.E1,9.E1,-4.E1));
#3386=VERTEX_POINT('',#3384);
#3387=VERTEX_POINT('',#3385);
#3388=CARTESIAN_POINT('',(7.E1,9.E1,4.E1));
#3389=VERTEX_POINT('',#3388);
#3390=CARTESIAN_POINT('',(7.E1,1.E1,4.E1));
#3391=VERTEX_POINT('',#3390);
#3392=CARTESIAN_POINT('',(5.E1,1.E1,-4.E1));
#3393=CARTESIAN_POINT('',(5.E1,9.E1,-4.E1));
#3394=VERTEX_POINT('',#3392);
#3395=VERTEX_POINT('',#3393);
#3396=CARTESIAN_POINT('',(5.E1,9.E1,4.E1));
#3397=VERTEX_POINT('',#3396);
#3398=CARTESIAN_POINT('',(5.E1,1.E1,4.E1));
#3399=VERTEX_POINT('',#3398);
#3400=CARTESIAN_POINT('',(3.E1,8.E1,-3.E1));
#3401=CARTESIAN_POINT('',(3.E1,2.E1,-3.E1));
#3402=VERTEX_POINT('',#3400);
#3403=VERTEX_POINT('',#3401);
#3404=CARTESIAN_POINT('',(3.E1,8.E1,3.E1));
#3405=CARTESIAN_POINT('',(3.E1,2.E1,3.E1));
#3406=VERTEX_POINT('',#3404);
#3407=VERTEX_POINT('',#3405);
#3408=CARTESIAN_POINT('',(7.E1,2.E1,-3.E1));
#3409=CARTESIAN_POINT('',(7.E1,8.E1,-3.E1));
#3410=VERTEX_POINT('',#3408);
#3411=VERTEX_POINT('',#3409);
#3412=CARTESIAN_POINT('',(7.E1,8.E1,3.E1));
#3413=VERTEX_POINT('',#3412);
#3414=CARTESIAN_POINT('',(7.E1,2.E1,3.E1));
#3415=VERTEX_POINT('',#3414);
#3416=CARTESIAN_POINT('',(6.25E1,5.E1,-4.E1));
#3417=CARTESIAN_POINT('',(5.75E1,5.E1,-4.E1));
#3418=VERTEX_POINT('',#3416);
#3419=VERTEX_POINT('',#3417);
#3420=CARTESIAN_POINT('',(6.25E1,5.E1,4.E1));
#3421=CARTESIAN_POINT('',(5.75E1,5.E1,4.E1));
#3422=VERTEX_POINT('',#3420);
#3423=VERTEX_POINT('',#3421);
#3424=CARTESIAN_POINT('',(6.25E1,5.E1,-3.E1));
#3425=CARTESIAN_POINT('',(5.75E1,5.E1,-3.E1));
#3426=VERTEX_POINT('',#3424);
#3427=VERTEX_POINT('',#3425);
#3428=CARTESIAN_POINT('',(6.25E1,5.E1,3.E1));
#3429=CARTESIAN_POINT('',(5.75E1,5.E1,3.E1));
#3430=VERTEX_POINT('',#3428);
#3431=VERTEX_POINT('',#3429);
#3432=CARTESIAN_POINT('',(6.25E1,8.E1,0.E0));
#3433=CARTESIAN_POINT('',(5.75E1,8.E1,0.E0));
#3434=VERTEX_POINT('',#3432);
#3435=VERTEX_POINT('',#3433);
#3436=CARTESIAN_POINT('',(6.25E1,2.E1,0.E0));
#3437=CARTESIAN_POINT('',(5.75E1,2.E1,0.E0));
#3438=VERTEX_POINT('',#3436);
#3439=VERTEX_POINT('',#3437);
#3440=CARTESIAN_POINT('',(6.25E1,9.E1,0.E0));
#3441=CARTESIAN_POINT('',(5.75E1,9.E1,0.E0));
#3442=VERTEX_POINT('',#3440);
#3443=VERTEX_POINT('',#3441);
#3444=CARTESIAN_POINT('',(6.25E1,1.E1,0.E0));
#3445=CARTESIAN_POINT('',(5.75E1,1.E1,0.E0));
#3446=VERTEX_POINT('',#3444);
#3447=VERTEX_POINT('',#3445);
#3448=CARTESIAN_POINT('',(0.E0,0.E0,0.E0));
#3449=DIRECTION('',(0.E0,1.E0,0.E0));
#3450=DIRECTION('',(1.E0,0.E0,0.E0));
#3451=AXIS2_PLACEMENT_3D('',#3448,#3449,#3450);
#3452=PLANE('',#3451);
#3454=ORIENTED_EDGE('',*,*,#3453,.T.);
#3456=ORIENTED_EDGE('',*,*,#3455,.T.);
#3458=ORIENTED_EDGE('',*,*,#3457,.T.);
#3460=ORIENTED_EDGE('',*,*,#3459,.T.);
#3461=EDGE_LOOP('',(#3454,#3456,#3458,#3460));
#3462=FACE_OUTER_BOUND('',#3461,.F.);
#3463=ADVANCED_FACE('',(#3462),#3452,.F.);
#3464=CARTESIAN_POINT('',(-5.E1,0.E0,-5.E1));
#3465=DIRECTION('',(-1.E0,0.E0,0.E0));
#3466=DIRECTION('',(0.E0,0.E0,1.E0));
#3467=AXIS2_PLACEMENT_3D('',#3464,#3465,#3466);
#3468=PLANE('',#3467);
#3469=ORIENTED_EDGE('',*,*,#3453,.F.);
#3471=ORIENTED_EDGE('',*,*,#3470,.T.);
#3473=ORIENTED_EDGE('',*,*,#3472,.T.);
#3475=ORIENTED_EDGE('',*,*,#3474,.F.);
#3476=EDGE_LOOP('',(#3469,#3471,#3473,#3475));
#3477=FACE_OUTER_BOUND('',#3476,.F.);
#3478=ADVANCED_FACE('',(#3477),#3468,.T.);
#3479=CARTESIAN_POINT('',(5.E1,0.E0,-5.E1));
#3480=DIRECTION('',(0.E0,0.E0,-1.E0));
#3481=DIRECTION('',(-1.E0,0.E0,0.E0));
#3482=AXIS2_PLACEMENT_3D('',#3479,#3480,#3481);
#3483=PLANE('',#3482);
#3484=ORIENTED_EDGE('',*,*,#3459,.F.);
#3486=ORIENTED_EDGE('',*,*,#3485,.T.);
#3488=ORIENTED_EDGE('',*,*,#3487,.T.);
#3489=ORIENTED_EDGE('',*,*,#3470,.F.);
#3490=EDGE_LOOP('',(#3484,#3486,#3488,#3489));
#3491=FACE_OUTER_BOUND('',#3490,.F.);
#3493=ORIENTED_EDGE('',*,*,#3492,.T.);
#3495=ORIENTED_EDGE('',*,*,#3494,.T.);
#3497=ORIENTED_EDGE('',*,*,#3496,.T.);
#3499=ORIENTED_EDGE('',*,*,#3498,.T.);
#3500=EDGE_LOOP('',(#3493,#3495,#3497,#3499));
#3501=FACE_BOUND('',#3500,.F.);
#3502=ADVANCED_FACE('',(#3491,#3501),#3483,.T.);
#3503=CARTESIAN_POINT('',(5.E1,0.E0,5.E1));
#3504=DIRECTION('',(1.E0,0.E0,0.E0));
#3505=DIRECTION('',(0.E0,0.E0,-1.E0));
#3506=AXIS2_PLACEMENT_3D('',#3503,#3504,#3505);
#3507=PLANE('',#3506);
#3508=ORIENTED_EDGE('',*,*,#3457,.F.);
#3510=ORIENTED_EDGE('',*,*,#3509,.T.);
#3512=ORIENTED_EDGE('',*,*,#3511,.T.);
#3513=ORIENTED_EDGE('',*,*,#3485,.F.);
#3514=EDGE_LOOP('',(#3508,#3510,#3512,#3513));
#3515=FACE_OUTER_BOUND('',#3514,.F.);
#3517=ORIENTED_EDGE('',*,*,#3516,.T.);
#3519=ORIENTED_EDGE('',*,*,#3518,.T.);
#3521=ORIENTED_EDGE('',*,*,#3520,.T.);
#3523=ORIENTED_EDGE('',*,*,#3522,.T.);
#3524=EDGE_LOOP('',(#3517,#3519,#3521,#3523));
#3525=FACE_BOUND('',#3524,.F.);
#3526=ADVANCED_FACE('',(#3515,#3525),#3507,.T.);
#3527=CARTESIAN_POINT('',(-5.E1,0.E0,5.E1));
#3528=DIRECTION('',(0.E0,0.E0,1.E0));
#3529=DIRECTION('',(1.E0,0.E0,0.E0));
#3530=AXIS2_PLACEMENT_3D('',#3527,#3528,#3529);
#3531=PLANE('',#3530);
#3532=ORIENTED_EDGE('',*,*,#3455,.F.);
#3533=ORIENTED_EDGE('',*,*,#3474,.T.);
#3535=ORIENTED_EDGE('',*,*,#3534,.T.);
#3536=ORIENTED_EDGE('',*,*,#3509,.F.);
#3537=EDGE_LOOP('',(#3532,#3533,#3535,#3536));
#3538=FACE_OUTER_BOUND('',#3537,.F.);
#3540=ORIENTED_EDGE('',*,*,#3539,.F.);
#3542=ORIENTED_EDGE('',*,*,#3541,.F.);
#3544=ORIENTED_EDGE('',*,*,#3543,.F.);
#3546=ORIENTED_EDGE('',*,*,#3545,.F.);
#3547=EDGE_LOOP('',(#3540,#3542,#3544,#3546));
#3548=FACE_BOUND('',#3547,.F.);
#3549=ADVANCED_FACE('',(#3538,#3548),#3531,.T.);
#3550=CARTESIAN_POINT('',(0.E0,1.E2,0.E0));
#3551=DIRECTION('',(0.E0,1.E0,0.E0));
#3552=DIRECTION('',(1.E0,0.E0,0.E0));
#3553=AXIS2_PLACEMENT_3D('',#3550,#3551,#3552);
#3554=PLANE('',#3553);
#3555=ORIENTED_EDGE('',*,*,#3472,.F.);
#3556=ORIENTED_EDGE('',*,*,#3487,.F.);
#3557=ORIENTED_EDGE('',*,*,#3511,.F.);
#3558=ORIENTED_EDGE('',*,*,#3534,.F.);
#3559=EDGE_LOOP('',(#3555,#3556,#3557,#3558));
#3560=FACE_OUTER_BOUND('',#3559,.F.);
#3561=ADVANCED_FACE('',(#3560),#3554,.T.);
#3562=CARTESIAN_POINT('',(-3.E1,2.E1,-5.E1));
#3563=DIRECTION('',(-1.E0,0.E0,0.E0));
#3564=DIRECTION('',(0.E0,1.E0,0.E0));
#3565=AXIS2_PLACEMENT_3D('',#3562,#3563,#3564);
#3566=PLANE('',#3565);
#3567=ORIENTED_EDGE('',*,*,#3539,.T.);
#3569=ORIENTED_EDGE('',*,*,#3568,.F.);
#3570=ORIENTED_EDGE('',*,*,#3492,.F.);
#3572=ORIENTED_EDGE('',*,*,#3571,.T.);
#3573=EDGE_LOOP('',(#3567,#3569,#3570,#3572));
#3574=FACE_OUTER_BOUND('',#3573,.F.);
#3575=ADVANCED_FACE('',(#3574),#3566,.F.);
#3576=CARTESIAN_POINT('',(-3.E1,8.E1,-5.E1));
#3577=DIRECTION('',(0.E0,1.E0,0.E0));
#3578=DIRECTION('',(1.E0,0.E0,0.E0));
#3579=AXIS2_PLACEMENT_3D('',#3576,#3577,#3578);
#3580=PLANE('',#3579);
#3582=ORIENTED_EDGE('',*,*,#3581,.F.);
#3584=ORIENTED_EDGE('',*,*,#3583,.F.);
#3586=ORIENTED_EDGE('',*,*,#3585,.F.);
#3588=ORIENTED_EDGE('',*,*,#3587,.T.);
#3590=ORIENTED_EDGE('',*,*,#3589,.F.);
#3591=ORIENTED_EDGE('',*,*,#3494,.F.);
#3592=ORIENTED_EDGE('',*,*,#3568,.T.);
#3593=ORIENTED_EDGE('',*,*,#3545,.T.);
#3594=EDGE_LOOP('',(#3582,#3584,#3586,#3588,#3590,#3591,#3592,#3593));
#3595=FACE_OUTER_BOUND('',#3594,.F.);
#3597=ORIENTED_EDGE('',*,*,#3596,.T.);
#3599=ORIENTED_EDGE('',*,*,#3598,.T.);
#3600=EDGE_LOOP('',(#3597,#3599));
#3601=FACE_BOUND('',#3600,.F.);
#3602=ADVANCED_FACE('',(#3595,#3601),#3580,.F.);
#3603=CARTESIAN_POINT('',(3.E1,8.E1,-5.E1));
#3604=DIRECTION('',(1.E0,0.E0,0.E0));
#3605=DIRECTION('',(0.E0,-1.E0,0.E0));
#3606=AXIS2_PLACEMENT_3D('',#3603,#3604,#3605);
#3607=PLANE('',#3606);
#3609=ORIENTED_EDGE('',*,*,#3608,.T.);
#3611=ORIENTED_EDGE('',*,*,#3610,.F.);
#3612=ORIENTED_EDGE('',*,*,#3496,.F.);
#3613=ORIENTED_EDGE('',*,*,#3589,.T.);
#3614=EDGE_LOOP('',(#3609,#3611,#3612,#3613));
#3615=FACE_OUTER_BOUND('',#3614,.F.);
#3616=ADVANCED_FACE('',(#3615),#3607,.F.);
#3617=CARTESIAN_POINT('',(3.E1,8.E1,-5.E1));
#3618=DIRECTION('',(1.E0,0.E0,0.E0));
#3619=DIRECTION('',(0.E0,-1.E0,0.E0));
#3620=AXIS2_PLACEMENT_3D('',#3617,#3618,#3619);
#3621=PLANE('',#3620);
#3623=ORIENTED_EDGE('',*,*,#3622,.F.);
#3624=ORIENTED_EDGE('',*,*,#3581,.T.);
#3625=ORIENTED_EDGE('',*,*,#3543,.T.);
#3627=ORIENTED_EDGE('',*,*,#3626,.F.);
#3628=EDGE_LOOP('',(#3623,#3624,#3625,#3627));
#3629=FACE_OUTER_BOUND('',#3628,.F.);
#3630=ADVANCED_FACE('',(#3629),#3621,.F.);
#3631=CARTESIAN_POINT('',(7.E1,2.E1,-3.E1));
#3632=DIRECTION('',(0.E0,0.E0,-1.E0));
#3633=DIRECTION('',(0.E0,1.E0,0.E0));
#3634=AXIS2_PLACEMENT_3D('',#3631,#3632,#3633);
#3635=PLANE('',#3634);
#3636=ORIENTED_EDGE('',*,*,#3608,.F.);
#3637=ORIENTED_EDGE('',*,*,#3587,.F.);
#3639=ORIENTED_EDGE('',*,*,#3638,.F.);
#3641=ORIENTED_EDGE('',*,*,#3640,.T.);
#3642=EDGE_LOOP('',(#3636,#3637,#3639,#3641));
#3643=FACE_OUTER_BOUND('',#3642,.F.);
#3645=ORIENTED_EDGE('',*,*,#3644,.F.);
#3647=ORIENTED_EDGE('',*,*,#3646,.F.);
#3648=EDGE_LOOP('',(#3645,#3647));
#3649=FACE_BOUND('',#3648,.F.);
#3650=ADVANCED_FACE('',(#3643,#3649),#3635,.F.);
#3651=CARTESIAN_POINT('',(7.E1,0.E0,0.E0));
#3652=DIRECTION('',(1.E0,0.E0,0.E0));
#3653=DIRECTION('',(0.E0,0.E0,1.E0));
#3654=AXIS2_PLACEMENT_3D('',#3651,#3652,#3653);
#3655=PLANE('',#3654);
#3657=ORIENTED_EDGE('',*,*,#3656,.F.);
#3659=ORIENTED_EDGE('',*,*,#3658,.F.);
#3661=ORIENTED_EDGE('',*,*,#3660,.F.);
#3663=ORIENTED_EDGE('',*,*,#3662,.F.);
#3664=EDGE_LOOP('',(#3657,#3659,#3661,#3663));
#3665=FACE_OUTER_BOUND('',#3664,.F.);
#3666=ORIENTED_EDGE('',*,*,#3638,.T.);
#3667=ORIENTED_EDGE('',*,*,#3585,.T.);
#3669=ORIENTED_EDGE('',*,*,#3668,.T.);
#3671=ORIENTED_EDGE('',*,*,#3670,.T.);
#3672=EDGE_LOOP('',(#3666,#3667,#3669,#3671));
#3673=FACE_BOUND('',#3672,.F.);
#3674=ADVANCED_FACE('',(#3665,#3673),#3655,.T.);
#3675=CARTESIAN_POINT('',(5.E1,1.E1,-4.E1));
#3676=DIRECTION('',(0.E0,0.E0,-1.E0));
#3677=DIRECTION('',(0.E0,1.E0,0.E0));
#3678=AXIS2_PLACEMENT_3D('',#3675,#3676,#3677);
#3679=PLANE('',#3678);
#3680=ORIENTED_EDGE('',*,*,#3516,.F.);
#3682=ORIENTED_EDGE('',*,*,#3681,.T.);
#3683=ORIENTED_EDGE('',*,*,#3656,.T.);
#3685=ORIENTED_EDGE('',*,*,#3684,.F.);
#3686=EDGE_LOOP('',(#3680,#3682,#3683,#3685));
#3687=FACE_OUTER_BOUND('',#3686,.F.);
#3689=ORIENTED_EDGE('',*,*,#3688,.T.);
#3691=ORIENTED_EDGE('',*,*,#3690,.T.);
#3692=EDGE_LOOP('',(#3689,#3691));
#3693=FACE_BOUND('',#3692,.F.);
#3694=ADVANCED_FACE('',(#3687,#3693),#3679,.T.);
#3695=CARTESIAN_POINT('',(5.E1,1.E1,4.E1));
#3696=DIRECTION('',(0.E0,-1.E0,0.E0));
#3697=DIRECTION('',(0.E0,0.E0,-1.E0));
#3698=AXIS2_PLACEMENT_3D('',#3695,#3696,#3697);
#3699=PLANE('',#3698);
#3700=ORIENTED_EDGE('',*,*,#3522,.F.);
#3702=ORIENTED_EDGE('',*,*,#3701,.T.);
#3703=ORIENTED_EDGE('',*,*,#3658,.T.);
#3704=ORIENTED_EDGE('',*,*,#3681,.F.);
#3705=EDGE_LOOP('',(#3700,#3702,#3703,#3704));
#3706=FACE_OUTER_BOUND('',#3705,.F.);
#3708=ORIENTED_EDGE('',*,*,#3707,.T.);
#3710=ORIENTED_EDGE('',*,*,#3709,.T.);
#3711=EDGE_LOOP('',(#3708,#3710));
#3712=FACE_BOUND('',#3711,.F.);
#3713=ADVANCED_FACE('',(#3706,#3712),#3699,.T.);
#3714=CARTESIAN_POINT('',(5.E1,9.E1,4.E1));
#3715=DIRECTION('',(0.E0,0.E0,1.E0));
#3716=DIRECTION('',(0.E0,-1.E0,0.E0));
#3717=AXIS2_PLACEMENT_3D('',#3714,#3715,#3716);
#3718=PLANE('',#3717);
#3719=ORIENTED_EDGE('',*,*,#3520,.F.);
#3721=ORIENTED_EDGE('',*,*,#3720,.T.);
#3722=ORIENTED_EDGE('',*,*,#3660,.T.);
#3723=ORIENTED_EDGE('',*,*,#3701,.F.);
#3724=EDGE_LOOP('',(#3719,#3721,#3722,#3723));
#3725=FACE_OUTER_BOUND('',#3724,.F.);
#3727=ORIENTED_EDGE('',*,*,#3726,.F.);
#3729=ORIENTED_EDGE('',*,*,#3728,.F.);
#3730=EDGE_LOOP('',(#3727,#3729));
#3731=FACE_BOUND('',#3730,.F.);
#3732=ADVANCED_FACE('',(#3725,#3731),#3718,.T.);
#3733=CARTESIAN_POINT('',(5.E1,9.E1,-4.E1));
#3734=DIRECTION('',(0.E0,1.E0,0.E0));
#3735=DIRECTION('',(0.E0,0.E0,1.E0));
#3736=AXIS2_PLACEMENT_3D('',#3733,#3734,#3735);
#3737=PLANE('',#3736);
#3738=ORIENTED_EDGE('',*,*,#3518,.F.);
#3739=ORIENTED_EDGE('',*,*,#3684,.T.);
#3740=ORIENTED_EDGE('',*,*,#3662,.T.);
#3741=ORIENTED_EDGE('',*,*,#3720,.F.);
#3742=EDGE_LOOP('',(#3738,#3739,#3740,#3741));
#3743=FACE_OUTER_BOUND('',#3742,.F.);
#3745=ORIENTED_EDGE('',*,*,#3744,.F.);
#3747=ORIENTED_EDGE('',*,*,#3746,.F.);
#3748=EDGE_LOOP('',(#3745,#3747));
#3749=FACE_BOUND('',#3748,.F.);
#3750=ADVANCED_FACE('',(#3743,#3749),#3737,.T.);
#3751=CARTESIAN_POINT('',(6.E1,1.E1,0.E0));
#3752=DIRECTION('',(0.E0,-1.E0,0.E0));
#3753=DIRECTION('',(1.E0,0.E0,0.E0));
#3754=AXIS2_PLACEMENT_3D('',#3751,#3752,#3753);
#3755=CYLINDRICAL_SURFACE('',#3754,2.5E0);
#3756=ORIENTED_EDGE('',*,*,#3596,.F.);
#3758=ORIENTED_EDGE('',*,*,#3757,.T.);
#3759=ORIENTED_EDGE('',*,*,#3744,.T.);
#3761=ORIENTED_EDGE('',*,*,#3760,.F.);
#3762=EDGE_LOOP('',(#3756,#3758,#3759,#3761));
#3763=FACE_OUTER_BOUND('',#3762,.F.);
#3764=ADVANCED_FACE('',(#3763),#3755,.F.);
#3765=CARTESIAN_POINT('',(6.E1,1.E1,0.E0));
#3766=DIRECTION('',(0.E0,-1.E0,0.E0));
#3767=DIRECTION('',(1.E0,0.E0,0.E0));
#3768=AXIS2_PLACEMENT_3D('',#3765,#3766,#3767);
#3769=CYLINDRICAL_SURFACE('',#3768,2.5E0);
#3771=ORIENTED_EDGE('',*,*,#3770,.T.);
#3773=ORIENTED_EDGE('',*,*,#3772,.F.);
#3774=ORIENTED_EDGE('',*,*,#3707,.F.);
#3776=ORIENTED_EDGE('',*,*,#3775,.T.);
#3777=EDGE_LOOP('',(#3771,#3773,#3774,#3776));
#3778=FACE_OUTER_BOUND('',#3777,.F.);
#3779=ADVANCED_FACE('',(#3778),#3769,.F.);
#3780=CARTESIAN_POINT('',(6.E1,1.E1,0.E0));
#3781=DIRECTION('',(0.E0,-1.E0,0.E0));
#3782=DIRECTION('',(1.E0,0.E0,0.E0));
#3783=AXIS2_PLACEMENT_3D('',#3780,#3781,#3782);
#3784=CYLINDRICAL_SURFACE('',#3783,2.5E0);
#3785=ORIENTED_EDGE('',*,*,#3598,.F.);
#3786=ORIENTED_EDGE('',*,*,#3760,.T.);
#3787=ORIENTED_EDGE('',*,*,#3746,.T.);
#3788=ORIENTED_EDGE('',*,*,#3757,.F.);
#3789=EDGE_LOOP('',(#3785,#3786,#3787,#3788));
#3790=FACE_OUTER_BOUND('',#3789,.F.);
#3791=ADVANCED_FACE('',(#3790),#3784,.F.);
#3792=CARTESIAN_POINT('',(6.E1,1.E1,0.E0));
#3793=DIRECTION('',(0.E0,-1.E0,0.E0));
#3794=DIRECTION('',(1.E0,0.E0,0.E0));
#3795=AXIS2_PLACEMENT_3D('',#3792,#3793,#3794);
#3796=CYLINDRICAL_SURFACE('',#3795,2.5E0);
#3798=ORIENTED_EDGE('',*,*,#3797,.T.);
#3799=ORIENTED_EDGE('',*,*,#3775,.F.);
#3800=ORIENTED_EDGE('',*,*,#3709,.F.);
#3801=ORIENTED_EDGE('',*,*,#3772,.T.);
#3802=EDGE_LOOP('',(#3798,#3799,#3800,#3801));
#3803=FACE_OUTER_BOUND('',#3802,.F.);
#3804=ADVANCED_FACE('',(#3803),#3796,.F.);
#3805=CARTESIAN_POINT('',(3.E1,2.E1,-5.E1));
#3806=DIRECTION('',(0.E0,-1.E0,0.E0));
#3807=DIRECTION('',(-1.E0,0.E0,0.E0));
#3808=AXIS2_PLACEMENT_3D('',#3805,#3806,#3807);
#3809=PLANE('',#3808);
#3810=ORIENTED_EDGE('',*,*,#3610,.T.);
#3811=ORIENTED_EDGE('',*,*,#3640,.F.);
#3812=ORIENTED_EDGE('',*,*,#3670,.F.);
#3814=ORIENTED_EDGE('',*,*,#3813,.T.);
#3815=ORIENTED_EDGE('',*,*,#3626,.T.);
#3816=ORIENTED_EDGE('',*,*,#3541,.T.);
#3817=ORIENTED_EDGE('',*,*,#3571,.F.);
#3818=ORIENTED_EDGE('',*,*,#3498,.F.);
#3819=EDGE_LOOP('',(#3810,#3811,#3812,#3814,#3815,#3816,#3817,#3818));
#3820=FACE_OUTER_BOUND('',#3819,.F.);
#3821=ORIENTED_EDGE('',*,*,#3770,.F.);
#3822=ORIENTED_EDGE('',*,*,#3797,.F.);
#3823=EDGE_LOOP('',(#3821,#3822));
#3824=FACE_BOUND('',#3823,.F.);
#3825=ADVANCED_FACE('',(#3820,#3824),#3809,.F.);
#3826=CARTESIAN_POINT('',(7.E1,8.E1,3.E1));
#3827=DIRECTION('',(0.E0,0.E0,1.E0));
#3828=DIRECTION('',(0.E0,-1.E0,0.E0));
#3829=AXIS2_PLACEMENT_3D('',#3826,#3827,#3828);
#3830=PLANE('',#3829);
#3831=ORIENTED_EDGE('',*,*,#3622,.T.);
#3832=ORIENTED_EDGE('',*,*,#3813,.F.);
#3833=ORIENTED_EDGE('',*,*,#3668,.F.);
#3834=ORIENTED_EDGE('',*,*,#3583,.T.);
#3835=EDGE_LOOP('',(#3831,#3832,#3833,#3834));
#3836=FACE_OUTER_BOUND('',#3835,.F.);
#3838=ORIENTED_EDGE('',*,*,#3837,.T.);
#3840=ORIENTED_EDGE('',*,*,#3839,.T.);
#3841=EDGE_LOOP('',(#3838,#3840));
#3842=FACE_BOUND('',#3841,.F.);
#3843=ADVANCED_FACE('',(#3836,#3842),#3830,.F.);
#3844=CARTESIAN_POINT('',(6.E1,5.E1,-4.E1));
#3845=DIRECTION('',(0.E0,0.E0,-1.E0));
#3846=DIRECTION('',(1.E0,0.E0,0.E0));
#3847=AXIS2_PLACEMENT_3D('',#3844,#3845,#3846);
#3848=CYLINDRICAL_SURFACE('',#3847,2.5E0);
#3849=ORIENTED_EDGE('',*,*,#3688,.F.);
#3851=ORIENTED_EDGE('',*,*,#3850,.T.);
#3852=ORIENTED_EDGE('',*,*,#3644,.T.);
#3854=ORIENTED_EDGE('',*,*,#3853,.F.);
#3855=EDGE_LOOP('',(#3849,#3851,#3852,#3854));
#3856=FACE_OUTER_BOUND('',#3855,.F.);
#3857=ADVANCED_FACE('',(#3856),#3848,.F.);
#3858=CARTESIAN_POINT('',(6.E1,5.E1,-4.E1));
#3859=DIRECTION('',(0.E0,0.E0,-1.E0));
#3860=DIRECTION('',(1.E0,0.E0,0.E0));
#3861=AXIS2_PLACEMENT_3D('',#3858,#3859,#3860);
#3862=CYLINDRICAL_SURFACE('',#3861,2.5E0);
#3863=ORIENTED_EDGE('',*,*,#3726,.T.);
#3865=ORIENTED_EDGE('',*,*,#3864,.F.);
#3866=ORIENTED_EDGE('',*,*,#3837,.F.);
#3868=ORIENTED_EDGE('',*,*,#3867,.T.);
#3869=EDGE_LOOP('',(#3863,#3865,#3866,#3868));
#3870=FACE_OUTER_BOUND('',#3869,.F.);
#3871=ADVANCED_FACE('',(#3870),#3862,.F.);
#3872=CARTESIAN_POINT('',(6.E1,5.E1,-4.E1));
#3873=DIRECTION('',(0.E0,0.E0,-1.E0));
#3874=DIRECTION('',(1.E0,0.E0,0.E0));
#3875=AXIS2_PLACEMENT_3D('',#3872,#3873,#3874);
#3876=CYLINDRICAL_SURFACE('',#3875,2.5E0);
#3877=ORIENTED_EDGE('',*,*,#3690,.F.);
#3878=ORIENTED_EDGE('',*,*,#3853,.T.);
#3879=ORIENTED_EDGE('',*,*,#3646,.T.);
#3880=ORIENTED_EDGE('',*,*,#3850,.F.);
#3881=EDGE_LOOP('',(#3877,#3878,#3879,#3880));
#3882=FACE_OUTER_BOUND('',#3881,.F.);
#3883=ADVANCED_FACE('',(#3882),#3876,.F.);
#3884=CARTESIAN_POINT('',(6.E1,5.E1,-4.E1));
#3885=DIRECTION('',(0.E0,0.E0,-1.E0));
#3886=DIRECTION('',(1.E0,0.E0,0.E0));
#3887=AXIS2_PLACEMENT_3D('',#3884,#3885,#3886);
#3888=CYLINDRICAL_SURFACE('',#3887,2.5E0);
#3889=ORIENTED_EDGE('',*,*,#3728,.T.);
#3890=ORIENTED_EDGE('',*,*,#3867,.F.);
#3891=ORIENTED_EDGE('',*,*,#3839,.F.);
#3892=ORIENTED_EDGE('',*,*,#3864,.T.);
#3893=EDGE_LOOP('',(#3889,#3890,#3891,#3892));
#3894=FACE_OUTER_BOUND('',#3893,.F.);
#3895=ADVANCED_FACE('',(#3894),#3888,.F.);
#3899=DIMENSIONAL_EXPONENTS(0.E0,0.E0,0.E0,0.E0,0.E0,0.E0,0.E0);
#3901=PLANE_ANGLE_MEASURE_WITH_UNIT(PLANE_ANGLE_MEASURE(1.745329251994E-2),
#3900);
#3902=(CONVERSION_BASED_UNIT('DEGREE',#3901)NAMED_UNIT(*)PLANE_ANGLE_UNIT());
#3904=UNCERTAINTY_MEASURE_WITH_UNIT(LENGTH_MEASURE(1.854649510151E-2),#3898,
'closure',
'Maximum model space distance between geometric entities at asserted connectivities');
#3905=(GEOMETRIC_REPRESENTATION_CONTEXT(3)GLOBAL_UNCERTAINTY_ASSIGNED_CONTEXT((
#3904))GLOBAL_UNIT_ASSIGNED_CONTEXT((#3898,#3902,#3903))REPRESENTATION_CONTEXT(
'ID8','3'));
#3906=CARTESIAN_POINT('',(0.E0,0.E0,0.E0));
#3907=DIRECTION('',(0.E0,0.E0,1.E0));
#3908=DIRECTION('',(1.E0,0.E0,0.E0));
#3911=MECHANICAL_CONTEXT('',#297,'mechanical');
#3912=PRODUCT('KAGU_SHENGJIANG2','KAGU_SHENGJIANG2','NOT SPECIFIED',(#3911));
#3913=PRODUCT_DEFINITION_FORMATION_WITH_SPECIFIED_SOURCE('1','LAST_VERSION',
#3912,.MADE.);
#3919=CARTESIAN_POINT('',(7.E1,2.39E3,-2.176966499692E3));
#3920=DIRECTION('',(0.E0,0.E0,1.E0));
#3921=DIRECTION('',(1.E0,0.E0,0.E0));
#3922=AXIS2_PLACEMENT_3D('',#3919,#3920,#3921);
#3923=ITEM_DEFINED_TRANSFORMATION('','',#3909,#3922);
#3924=(REPRESENTATION_RELATIONSHIP('','',#3910,#308)REPRESENTATION_RELATIONSHIP_WITH_TRANSFORMATION(#3923)SHAPE_REPRESENTATION_RELATIONSHIP());
#3925=CONTEXT_DEPENDENT_SHAPE_REPRESENTATION(#3924,#3918);
#3926=DIRECTION('',(0.E0,0.E0,1.E0));
#3927=VECTOR('',#3926,6.E1);
#3928=CARTESIAN_POINT('',(-3.E1,0.E0,-3.E1));
#3929=LINE('',#3928,#3927);
#3930=DIRECTION('',(1.E0,0.E0,0.E0));
#3931=VECTOR('',#3930,6.E1);
#3932=CARTESIAN_POINT('',(-3.E1,0.E0,3.E1));
#3933=LINE('',#3932,#3931);
#3934=DIRECTION('',(0.E0,0.E0,-1.E0));
#3935=VECTOR('',#3934,6.E1);
#3936=CARTESIAN_POINT('',(3.E1,0.E0,3.E1));
#3937=LINE('',#3936,#3935);
#3938=DIRECTION('',(-1.E0,0.E0,0.E0));
#3939=VECTOR('',#3938,6.E1);
#3940=CARTESIAN_POINT('',(3.E1,0.E0,-3.E1));
#3941=LINE('',#3940,#3939);
#3942=DIRECTION('',(0.E0,1.E0,0.E0));
#3943=VECTOR('',#3942,1.68E3);
#3944=CARTESIAN_POINT('',(-3.E1,0.E0,-3.E1));
#3945=LINE('',#3944,#3943);
#3946=DIRECTION('',(0.E0,1.E0,0.E0));
#3947=VECTOR('',#3946,1.68E3);
#3948=CARTESIAN_POINT('',(3.E1,0.E0,-3.E1));
#3949=LINE('',#3948,#3947);
#3950=DIRECTION('',(0.E0,1.E0,0.E0));
#3951=VECTOR('',#3950,1.68E3);
#3952=CARTESIAN_POINT('',(3.E1,0.E0,3.E1));
#3953=LINE('',#3952,#3951);
#3954=DIRECTION('',(0.E0,1.E0,0.E0));
#3955=VECTOR('',#3954,1.68E3);
#3956=CARTESIAN_POINT('',(-3.E1,0.E0,3.E1));
#3957=LINE('',#3956,#3955);
#3958=DIRECTION('',(0.E0,0.E0,1.E0));
#3959=VECTOR('',#3958,6.E1);
#3960=CARTESIAN_POINT('',(-3.E1,1.68E3,-3.E1));
#3961=LINE('',#3960,#3959);
#3962=DIRECTION('',(-1.E0,0.E0,0.E0));
#3963=VECTOR('',#3962,6.E1);
#3964=CARTESIAN_POINT('',(3.E1,1.68E3,-3.E1));
#3965=LINE('',#3964,#3963);
#3966=DIRECTION('',(0.E0,0.E0,-1.E0));
#3967=VECTOR('',#3966,6.E1);
#3968=CARTESIAN_POINT('',(3.E1,1.68E3,3.E1));
#3969=LINE('',#3968,#3967);
#3970=DIRECTION('',(1.E0,0.E0,0.E0));
#3971=VECTOR('',#3970,6.E1);
#3972=CARTESIAN_POINT('',(-3.E1,1.68E3,3.E1));
#3973=LINE('',#3972,#3971);
#3974=CARTESIAN_POINT('',(-3.E1,0.E0,-3.E1));
#3975=CARTESIAN_POINT('',(-3.E1,0.E0,3.E1));
#3976=VERTEX_POINT('',#3974);
#3977=VERTEX_POINT('',#3975);
#3978=CARTESIAN_POINT('',(3.E1,0.E0,3.E1));
#3979=VERTEX_POINT('',#3978);
#3980=CARTESIAN_POINT('',(3.E1,0.E0,-3.E1));
#3981=VERTEX_POINT('',#3980);
#3982=CARTESIAN_POINT('',(-3.E1,1.68E3,-3.E1));
#3983=CARTESIAN_POINT('',(-3.E1,1.68E3,3.E1));
#3984=VERTEX_POINT('',#3982);
#3985=VERTEX_POINT('',#3983);
#3986=CARTESIAN_POINT('',(3.E1,1.68E3,3.E1));
#3987=VERTEX_POINT('',#3986);
#3988=CARTESIAN_POINT('',(3.E1,1.68E3,-3.E1));
#3989=VERTEX_POINT('',#3988);
#3990=CARTESIAN_POINT('',(0.E0,0.E0,0.E0));
#3991=DIRECTION('',(0.E0,1.E0,0.E0));
#3992=DIRECTION('',(1.E0,0.E0,0.E0));
#3993=AXIS2_PLACEMENT_3D('',#3990,#3991,#3992);
#3994=PLANE('',#3993);
#3996=ORIENTED_EDGE('',*,*,#3995,.T.);
#3998=ORIENTED_EDGE('',*,*,#3997,.T.);
#4000=ORIENTED_EDGE('',*,*,#3999,.T.);
#4002=ORIENTED_EDGE('',*,*,#4001,.T.);
#4003=EDGE_LOOP('',(#3996,#3998,#4000,#4002));
#4004=FACE_OUTER_BOUND('',#4003,.F.);
#4005=ADVANCED_FACE('',(#4004),#3994,.F.);
#4006=CARTESIAN_POINT('',(-3.E1,0.E0,-3.E1));
#4007=DIRECTION('',(-1.E0,0.E0,0.E0));
#4008=DIRECTION('',(0.E0,0.E0,1.E0));
#4009=AXIS2_PLACEMENT_3D('',#4006,#4007,#4008);
#4010=PLANE('',#4009);
#4011=ORIENTED_EDGE('',*,*,#3995,.F.);
#4013=ORIENTED_EDGE('',*,*,#4012,.T.);
#4015=ORIENTED_EDGE('',*,*,#4014,.T.);
#4017=ORIENTED_EDGE('',*,*,#4016,.F.);
#4018=EDGE_LOOP('',(#4011,#4013,#4015,#4017));
#4019=FACE_OUTER_BOUND('',#4018,.F.);
#4020=ADVANCED_FACE('',(#4019),#4010,.T.);
#4021=CARTESIAN_POINT('',(3.E1,0.E0,-3.E1));
#4022=DIRECTION('',(0.E0,0.E0,-1.E0));
#4023=DIRECTION('',(-1.E0,0.E0,0.E0));
#4024=AXIS2_PLACEMENT_3D('',#4021,#4022,#4023);
#4025=PLANE('',#4024);
#4026=ORIENTED_EDGE('',*,*,#4001,.F.);
#4028=ORIENTED_EDGE('',*,*,#4027,.T.);
#4030=ORIENTED_EDGE('',*,*,#4029,.T.);
#4031=ORIENTED_EDGE('',*,*,#4012,.F.);
#4032=EDGE_LOOP('',(#4026,#4028,#4030,#4031));
#4033=FACE_OUTER_BOUND('',#4032,.F.);
#4034=ADVANCED_FACE('',(#4033),#4025,.T.);
#4035=CARTESIAN_POINT('',(3.E1,0.E0,3.E1));
#4036=DIRECTION('',(1.E0,0.E0,0.E0));
#4037=DIRECTION('',(0.E0,0.E0,-1.E0));
#4038=AXIS2_PLACEMENT_3D('',#4035,#4036,#4037);
#4039=PLANE('',#4038);
#4040=ORIENTED_EDGE('',*,*,#3999,.F.);
#4042=ORIENTED_EDGE('',*,*,#4041,.T.);
#4044=ORIENTED_EDGE('',*,*,#4043,.T.);
#4045=ORIENTED_EDGE('',*,*,#4027,.F.);
#4046=EDGE_LOOP('',(#4040,#4042,#4044,#4045));
#4047=FACE_OUTER_BOUND('',#4046,.F.);
#4048=ADVANCED_FACE('',(#4047),#4039,.T.);
#4049=CARTESIAN_POINT('',(-3.E1,0.E0,3.E1));
#4050=DIRECTION('',(0.E0,0.E0,1.E0));
#4051=DIRECTION('',(1.E0,0.E0,0.E0));
#4052=AXIS2_PLACEMENT_3D('',#4049,#4050,#4051);
#4053=PLANE('',#4052);
#4054=ORIENTED_EDGE('',*,*,#3997,.F.);
#4055=ORIENTED_EDGE('',*,*,#4016,.T.);
#4057=ORIENTED_EDGE('',*,*,#4056,.T.);
#4058=ORIENTED_EDGE('',*,*,#4041,.F.);
#4059=EDGE_LOOP('',(#4054,#4055,#4057,#4058));
#4060=FACE_OUTER_BOUND('',#4059,.F.);
#4061=ADVANCED_FACE('',(#4060),#4053,.T.);
#4062=CARTESIAN_POINT('',(0.E0,1.68E3,0.E0));
#4063=DIRECTION('',(0.E0,1.E0,0.E0));
#4064=DIRECTION('',(1.E0,0.E0,0.E0));
#4065=AXIS2_PLACEMENT_3D('',#4062,#4063,#4064);
#4066=PLANE('',#4065);
#4067=ORIENTED_EDGE('',*,*,#4014,.F.);
#4068=ORIENTED_EDGE('',*,*,#4029,.F.);
#4069=ORIENTED_EDGE('',*,*,#4043,.F.);
#4070=ORIENTED_EDGE('',*,*,#4056,.F.);
#4071=EDGE_LOOP('',(#4067,#4068,#4069,#4070));
#4072=FACE_OUTER_BOUND('',#4071,.F.);
#4073=ADVANCED_FACE('',(#4072),#4066,.T.);
#4077=DIMENSIONAL_EXPONENTS(0.E0,0.E0,0.E0,0.E0,0.E0,0.E0,0.E0);
#4079=PLANE_ANGLE_MEASURE_WITH_UNIT(PLANE_ANGLE_MEASURE(1.745329251994E-2),
#4078);
#4080=(CONVERSION_BASED_UNIT('DEGREE',#4079)NAMED_UNIT(*)PLANE_ANGLE_UNIT());
#4082=UNCERTAINTY_MEASURE_WITH_UNIT(LENGTH_MEASURE(1.682074206605E-1),#4076,
'closure',
'Maximum model space distance between geometric entities at asserted connectivities');
#4083=(GEOMETRIC_REPRESENTATION_CONTEXT(3)GLOBAL_UNCERTAINTY_ASSIGNED_CONTEXT((
#4082))GLOBAL_UNIT_ASSIGNED_CONTEXT((#4076,#4080,#4081))REPRESENTATION_CONTEXT(
'ID9','3'));
#4084=CARTESIAN_POINT('',(0.E0,0.E0,0.E0));
#4085=DIRECTION('',(0.E0,0.E0,1.E0));
#4086=DIRECTION('',(1.E0,0.E0,0.E0));
#4089=DESIGN_CONTEXT('',#297,'design');
#4090=MECHANICAL_CONTEXT('',#297,'mechanical');
#4091=PRODUCT('SHENGJIANGLIANG','SHENGJIANGLIANG','NOT SPECIFIED',(#4090));
#4092=PRODUCT_DEFINITION_FORMATION_WITH_SPECIFIED_SOURCE('2','LAST_VERSION',
#4091,.MADE.);
#4098=CARTESIAN_POINT('',(1.E2,2.44E3,-2.176966499692E3));
#4099=DIRECTION('',(0.E0,0.E0,1.E0));
#4100=DIRECTION('',(0.E0,-1.E0,0.E0));
#4101=AXIS2_PLACEMENT_3D('',#4098,#4099,#4100);
#4102=ITEM_DEFINED_TRANSFORMATION('','',#4087,#4101);
#4103=(REPRESENTATION_RELATIONSHIP('','',#4088,#308)REPRESENTATION_RELATIONSHIP_WITH_TRANSFORMATION(#4102)SHAPE_REPRESENTATION_RELATIONSHIP());
#4104=CONTEXT_DEPENDENT_SHAPE_REPRESENTATION(#4103,#4097);
#4106=DIRECTION('',(0.E0,0.E0,1.E0));
#4107=VECTOR('',#4106,8.E1);
#4108=CARTESIAN_POINT('',(-4.5E1,0.E0,-4.E1));
#4109=LINE('',#4108,#4107);
#4110=DIRECTION('',(1.E0,0.E0,0.E0));
#4111=VECTOR('',#4110,8.5E1);
#4112=CARTESIAN_POINT('',(-4.5E1,0.E0,4.E1));
#4113=LINE('',#4112,#4111);
#4114=DIRECTION('',(0.E0,0.E0,-1.E0));
#4115=VECTOR('',#4114,8.E1);
#4116=CARTESIAN_POINT('',(4.E1,0.E0,4.E1));
#4117=LINE('',#4116,#4115);
#4118=DIRECTION('',(-1.E0,0.E0,0.E0));
#4119=VECTOR('',#4118,8.5E1);
#4120=CARTESIAN_POINT('',(4.E1,0.E0,-4.E1));
#4121=LINE('',#4120,#4119);
#4122=DIRECTION('',(-1.E0,0.E0,0.E0));
#4123=VECTOR('',#4122,6.E1);
#4124=CARTESIAN_POINT('',(3.E1,0.E0,-3.E1));
#4125=LINE('',#4124,#4123);
#4126=DIRECTION('',(0.E0,0.E0,-1.E0));
#4127=VECTOR('',#4126,6.E1);
#4128=CARTESIAN_POINT('',(3.E1,0.E0,3.E1));
#4129=LINE('',#4128,#4127);
#4130=DIRECTION('',(1.E0,0.E0,0.E0));
#4131=VECTOR('',#4130,6.E1);
#4132=CARTESIAN_POINT('',(-3.E1,0.E0,3.E1));
#4133=LINE('',#4132,#4131);
#4134=DIRECTION('',(0.E0,0.E0,1.E0));
#4135=VECTOR('',#4134,6.E1);
#4136=CARTESIAN_POINT('',(-3.E1,0.E0,-3.E1));
#4137=LINE('',#4136,#4135);
#4138=DIRECTION('',(0.E0,1.E0,0.E0));
#4139=VECTOR('',#4138,8.E1);
#4140=CARTESIAN_POINT('',(-4.5E1,0.E0,-4.E1));
#4141=LINE('',#4140,#4139);
#4142=CARTESIAN_POINT('',(-4.5E1,4.E1,-3.E1));
#4143=DIRECTION('',(-1.E0,0.E0,0.E0));
#4144=DIRECTION('',(0.E0,1.E0,0.E0));
#4145=AXIS2_PLACEMENT_3D('',#4142,#4143,#4144);
#4147=CARTESIAN_POINT('',(-4.5E1,4.E1,-3.E1));
#4148=DIRECTION('',(-1.E0,0.E0,0.E0));
#4149=DIRECTION('',(0.E0,-1.E0,0.E0));
#4150=AXIS2_PLACEMENT_3D('',#4147,#4148,#4149);
#4152=CARTESIAN_POINT('',(-4.5E1,7.E1,0.E0));
#4153=DIRECTION('',(-1.E0,0.E0,0.E0));
#4154=DIRECTION('',(0.E0,1.E0,0.E0));
#4155=AXIS2_PLACEMENT_3D('',#4152,#4153,#4154);
#4157=CARTESIAN_POINT('',(-4.5E1,7.E1,0.E0));
#4158=DIRECTION('',(-1.E0,0.E0,0.E0));
#4159=DIRECTION('',(0.E0,-1.E0,0.E0));
#4160=AXIS2_PLACEMENT_3D('',#4157,#4158,#4159);
#4162=CARTESIAN_POINT('',(-4.5E1,4.E1,3.E1));
#4163=DIRECTION('',(-1.E0,0.E0,0.E0));
#4164=DIRECTION('',(0.E0,1.E0,0.E0));
#4165=AXIS2_PLACEMENT_3D('',#4162,#4163,#4164);
#4167=CARTESIAN_POINT('',(-4.5E1,4.E1,3.E1));
#4168=DIRECTION('',(-1.E0,0.E0,0.E0));
#4169=DIRECTION('',(0.E0,-1.E0,0.E0));
#4170=AXIS2_PLACEMENT_3D('',#4167,#4168,#4169);
#4172=CARTESIAN_POINT('',(-4.5E1,1.E1,0.E0));
#4173=DIRECTION('',(-1.E0,0.E0,0.E0));
#4174=DIRECTION('',(0.E0,1.E0,0.E0));
#4175=AXIS2_PLACEMENT_3D('',#4172,#4173,#4174);
#4177=CARTESIAN_POINT('',(-4.5E1,1.E1,0.E0));
#4178=DIRECTION('',(-1.E0,0.E0,0.E0));
#4179=DIRECTION('',(0.E0,-1.E0,0.E0));
#4180=AXIS2_PLACEMENT_3D('',#4177,#4178,#4179);
#4182=CARTESIAN_POINT('',(-4.5E1,1.878679656440E1,-2.121320343560E1));
#4183=DIRECTION('',(-1.E0,0.E0,0.E0));
#4184=DIRECTION('',(0.E0,1.E0,0.E0));
#4185=AXIS2_PLACEMENT_3D('',#4182,#4183,#4184);
#4187=CARTESIAN_POINT('',(-4.5E1,1.878679656440E1,-2.121320343560E1));
#4188=DIRECTION('',(-1.E0,0.E0,0.E0));
#4189=DIRECTION('',(0.E0,-1.E0,0.E0));
#4190=AXIS2_PLACEMENT_3D('',#4187,#4188,#4189);
#4192=CARTESIAN_POINT('',(-4.5E1,6.121320343560E1,-2.121320343560E1));
#4193=DIRECTION('',(-1.E0,0.E0,0.E0));
#4194=DIRECTION('',(0.E0,1.E0,0.E0));
#4195=AXIS2_PLACEMENT_3D('',#4192,#4193,#4194);
#4197=CARTESIAN_POINT('',(-4.5E1,6.121320343560E1,-2.121320343560E1));
#4198=DIRECTION('',(-1.E0,0.E0,0.E0));
#4199=DIRECTION('',(0.E0,-1.E0,0.E0));
#4200=AXIS2_PLACEMENT_3D('',#4197,#4198,#4199);
#4202=CARTESIAN_POINT('',(-4.5E1,1.878679656440E1,2.121320343560E1));
#4203=DIRECTION('',(-1.E0,0.E0,0.E0));
#4204=DIRECTION('',(0.E0,1.E0,0.E0));
#4205=AXIS2_PLACEMENT_3D('',#4202,#4203,#4204);
#4207=CARTESIAN_POINT('',(-4.5E1,1.878679656440E1,2.121320343560E1));
#4208=DIRECTION('',(-1.E0,0.E0,0.E0));
#4209=DIRECTION('',(0.E0,-1.E0,0.E0));
#4210=AXIS2_PLACEMENT_3D('',#4207,#4208,#4209);
#4212=CARTESIAN_POINT('',(-4.5E1,6.121320343560E1,2.121320343560E1));
#4213=DIRECTION('',(-1.E0,0.E0,0.E0));
#4214=DIRECTION('',(0.E0,1.E0,0.E0));
#4215=AXIS2_PLACEMENT_3D('',#4212,#4213,#4214);
#4217=CARTESIAN_POINT('',(-4.5E1,6.121320343560E1,2.121320343560E1));
#4218=DIRECTION('',(-1.E0,0.E0,0.E0));
#4219=DIRECTION('',(0.E0,-1.E0,0.E0));
#4220=AXIS2_PLACEMENT_3D('',#4217,#4218,#4219);
#4222=DIRECTION('',(0.E0,1.E0,0.E0));
#4223=VECTOR('',#4222,8.E1);
#4224=CARTESIAN_POINT('',(4.E1,0.E0,-4.E1));
#4225=LINE('',#4224,#4223);
#4226=CARTESIAN_POINT('',(0.E0,4.E1,-4.E1));
#4227=DIRECTION('',(0.E0,0.E0,-1.E0));
#4228=DIRECTION('',(0.E0,1.E0,0.E0));
#4229=AXIS2_PLACEMENT_3D('',#4226,#4227,#4228);
#4231=CARTESIAN_POINT('',(0.E0,4.E1,-4.E1));
#4232=DIRECTION('',(0.E0,0.E0,-1.E0));
#4233=DIRECTION('',(0.E0,-1.E0,0.E0));
#4234=AXIS2_PLACEMENT_3D('',#4231,#4232,#4233);
#4236=DIRECTION('',(0.E0,1.E0,0.E0));
#4237=VECTOR('',#4236,8.E1);
#4238=CARTESIAN_POINT('',(4.E1,0.E0,4.E1));
#4239=LINE('',#4238,#4237);
#4240=DIRECTION('',(0.E0,1.E0,0.E0));
#4241=VECTOR('',#4240,8.E1);
#4242=CARTESIAN_POINT('',(-4.5E1,0.E0,4.E1));
#4243=LINE('',#4242,#4241);
#4244=CARTESIAN_POINT('',(0.E0,4.E1,4.E1));
#4245=DIRECTION('',(0.E0,0.E0,-1.E0));
#4246=DIRECTION('',(0.E0,1.E0,0.E0));
#4247=AXIS2_PLACEMENT_3D('',#4244,#4245,#4246);
#4249=CARTESIAN_POINT('',(0.E0,4.E1,4.E1));
#4250=DIRECTION('',(0.E0,0.E0,-1.E0));
#4251=DIRECTION('',(0.E0,-1.E0,0.E0));
#4252=AXIS2_PLACEMENT_3D('',#4249,#4250,#4251);
#4254=DIRECTION('',(0.E0,0.E0,1.E0));
#4255=VECTOR('',#4254,8.E1);
#4256=CARTESIAN_POINT('',(-4.5E1,8.E1,-4.E1));
#4257=LINE('',#4256,#4255);
#4258=DIRECTION('',(-1.E0,0.E0,0.E0));
#4259=VECTOR('',#4258,8.5E1);
#4260=CARTESIAN_POINT('',(4.E1,8.E1,-4.E1));
#4261=LINE('',#4260,#4259);
#4262=DIRECTION('',(0.E0,0.E0,-1.E0));
#4263=VECTOR('',#4262,8.E1);
#4264=CARTESIAN_POINT('',(4.E1,8.E1,4.E1));
#4265=LINE('',#4264,#4263);
#4266=DIRECTION('',(1.E0,0.E0,0.E0));
#4267=VECTOR('',#4266,8.5E1);
#4268=CARTESIAN_POINT('',(-4.5E1,8.E1,4.E1));
#4269=LINE('',#4268,#4267);
#4270=DIRECTION('',(-1.E0,0.E0,0.E0));
#4271=VECTOR('',#4270,6.E1);
#4272=CARTESIAN_POINT('',(3.E1,8.E1,-3.E1));
#4273=LINE('',#4272,#4271);
#4274=DIRECTION('',(0.E0,0.E0,1.E0));
#4275=VECTOR('',#4274,6.E1);
#4276=CARTESIAN_POINT('',(-3.E1,8.E1,-3.E1));
#4277=LINE('',#4276,#4275);
#4278=DIRECTION('',(1.E0,0.E0,0.E0));
#4279=VECTOR('',#4278,6.E1);
#4280=CARTESIAN_POINT('',(-3.E1,8.E1,3.E1));
#4281=LINE('',#4280,#4279);
#4282=DIRECTION('',(0.E0,0.E0,-1.E0));
#4283=VECTOR('',#4282,6.E1);
#4284=CARTESIAN_POINT('',(3.E1,8.E1,3.E1));
#4285=LINE('',#4284,#4283);
#4286=DIRECTION('',(0.E0,-1.E0,0.E0));
#4287=VECTOR('',#4286,8.E1);
#4288=CARTESIAN_POINT('',(3.E1,8.E1,-3.E1));
#4289=LINE('',#4288,#4287);
#4290=CARTESIAN_POINT('',(0.E0,4.E1,-3.E1));
#4291=DIRECTION('',(0.E0,0.E0,-1.E0));
#4292=DIRECTION('',(0.E0,1.E0,0.E0));
#4293=AXIS2_PLACEMENT_3D('',#4290,#4291,#4292);
#4295=CARTESIAN_POINT('',(0.E0,4.E1,-3.E1));
#4296=DIRECTION('',(0.E0,0.E0,-1.E0));
#4297=DIRECTION('',(0.E0,-1.E0,0.E0));
#4298=AXIS2_PLACEMENT_3D('',#4295,#4296,#4297);
#4300=DIRECTION('',(0.E0,-1.E0,0.E0));
#4301=VECTOR('',#4300,8.E1);
#4302=CARTESIAN_POINT('',(-3.E1,8.E1,-3.E1));
#4303=LINE('',#4302,#4301);
#4304=DIRECTION('',(0.E0,-1.E0,0.E0));
#4305=VECTOR('',#4304,8.E1);
#4306=CARTESIAN_POINT('',(-3.E1,8.E1,3.E1));
#4307=LINE('',#4306,#4305);
#4308=CARTESIAN_POINT('',(0.E0,4.E1,3.E1));
#4309=DIRECTION('',(0.E0,0.E0,-1.E0));
#4310=DIRECTION('',(0.E0,1.E0,0.E0));
#4311=AXIS2_PLACEMENT_3D('',#4308,#4309,#4310);
#4313=CARTESIAN_POINT('',(0.E0,4.E1,3.E1));
#4314=DIRECTION('',(0.E0,0.E0,-1.E0));
#4315=DIRECTION('',(0.E0,-1.E0,0.E0));
#4316=AXIS2_PLACEMENT_3D('',#4313,#4314,#4315);
#4318=DIRECTION('',(0.E0,-1.E0,0.E0));
#4319=VECTOR('',#4318,8.E1);
#4320=CARTESIAN_POINT('',(3.E1,8.E1,3.E1));
#4321=LINE('',#4320,#4319);
#4322=DIRECTION('',(0.E0,0.E0,1.E0));
#4323=VECTOR('',#4322,1.E1);
#4324=CARTESIAN_POINT('',(0.E0,4.5E1,3.E1));
#4325=LINE('',#4324,#4323);
#4326=DIRECTION('',(0.E0,0.E0,1.E0));
#4327=VECTOR('',#4326,1.E1);
#4328=CARTESIAN_POINT('',(0.E0,4.5E1,-4.E1));
#4329=LINE('',#4328,#4327);
#4330=DIRECTION('',(0.E0,0.E0,1.E0));
#4331=VECTOR('',#4330,1.E1);
#4332=CARTESIAN_POINT('',(0.E0,3.5E1,3.E1));
#4333=LINE('',#4332,#4331);
#4334=DIRECTION('',(0.E0,0.E0,1.E0));
#4335=VECTOR('',#4334,1.E1);
#4336=CARTESIAN_POINT('',(0.E0,3.5E1,-4.E1));
#4337=LINE('',#4336,#4335);
#4338=DIRECTION('',(1.E0,0.E0,0.E0));
#4339=VECTOR('',#4338,1.E1);
#4340=CARTESIAN_POINT('',(-4.5E1,4.3E1,-3.E1));
#4341=LINE('',#4340,#4339);
#4342=DIRECTION('',(1.E0,0.E0,0.E0));
#4343=VECTOR('',#4342,1.E1);
#4344=CARTESIAN_POINT('',(-4.5E1,3.7E1,-3.E1));
#4345=LINE('',#4344,#4343);
#4346=CARTESIAN_POINT('',(-3.5E1,4.E1,-3.E1));
#4347=DIRECTION('',(-1.E0,0.E0,0.E0));
#4348=DIRECTION('',(0.E0,1.E0,0.E0));
#4349=AXIS2_PLACEMENT_3D('',#4346,#4347,#4348);
#4351=CARTESIAN_POINT('',(-3.5E1,4.E1,-3.E1));
#4352=DIRECTION('',(-1.E0,0.E0,0.E0));
#4353=DIRECTION('',(0.E0,-1.E0,0.E0));
#4354=AXIS2_PLACEMENT_3D('',#4351,#4352,#4353);
#4356=CARTESIAN_POINT('',(-3.5E1,7.E1,0.E0));
#4357=DIRECTION('',(-1.E0,0.E0,0.E0));
#4358=DIRECTION('',(0.E0,1.E0,0.E0));
#4359=AXIS2_PLACEMENT_3D('',#4356,#4357,#4358);
#4361=CARTESIAN_POINT('',(-3.5E1,7.E1,0.E0));
#4362=DIRECTION('',(-1.E0,0.E0,0.E0));
#4363=DIRECTION('',(0.E0,-1.E0,0.E0));
#4364=AXIS2_PLACEMENT_3D('',#4361,#4362,#4363);
#4366=CARTESIAN_POINT('',(-3.5E1,4.E1,3.E1));
#4367=DIRECTION('',(-1.E0,0.E0,0.E0));
#4368=DIRECTION('',(0.E0,1.E0,0.E0));
#4369=AXIS2_PLACEMENT_3D('',#4366,#4367,#4368);
#4371=CARTESIAN_POINT('',(-3.5E1,4.E1,3.E1));
#4372=DIRECTION('',(-1.E0,0.E0,0.E0));
#4373=DIRECTION('',(0.E0,-1.E0,0.E0));
#4374=AXIS2_PLACEMENT_3D('',#4371,#4372,#4373);
#4376=CARTESIAN_POINT('',(-3.5E1,1.E1,0.E0));
#4377=DIRECTION('',(-1.E0,0.E0,0.E0));
#4378=DIRECTION('',(0.E0,1.E0,0.E0));
#4379=AXIS2_PLACEMENT_3D('',#4376,#4377,#4378);
#4381=CARTESIAN_POINT('',(-3.5E1,1.E1,0.E0));
#4382=DIRECTION('',(-1.E0,0.E0,0.E0));
#4383=DIRECTION('',(0.E0,-1.E0,0.E0));
#4384=AXIS2_PLACEMENT_3D('',#4381,#4382,#4383);
#4386=CARTESIAN_POINT('',(-3.5E1,1.878679656440E1,-2.121320343560E1));
#4387=DIRECTION('',(-1.E0,0.E0,0.E0));
#4388=DIRECTION('',(0.E0,1.E0,0.E0));
#4389=AXIS2_PLACEMENT_3D('',#4386,#4387,#4388);
#4391=CARTESIAN_POINT('',(-3.5E1,1.878679656440E1,-2.121320343560E1));
#4392=DIRECTION('',(-1.E0,0.E0,0.E0));
#4393=DIRECTION('',(0.E0,-1.E0,0.E0));
#4394=AXIS2_PLACEMENT_3D('',#4391,#4392,#4393);
#4396=CARTESIAN_POINT('',(-3.5E1,6.121320343560E1,-2.121320343560E1));
#4397=DIRECTION('',(-1.E0,0.E0,0.E0));
#4398=DIRECTION('',(0.E0,1.E0,0.E0));
#4399=AXIS2_PLACEMENT_3D('',#4396,#4397,#4398);
#4401=CARTESIAN_POINT('',(-3.5E1,6.121320343560E1,-2.121320343560E1));
#4402=DIRECTION('',(-1.E0,0.E0,0.E0));
#4403=DIRECTION('',(0.E0,-1.E0,0.E0));
#4404=AXIS2_PLACEMENT_3D('',#4401,#4402,#4403);
#4406=CARTESIAN_POINT('',(-3.5E1,1.878679656440E1,2.121320343560E1));
#4407=DIRECTION('',(-1.E0,0.E0,0.E0));
#4408=DIRECTION('',(0.E0,1.E0,0.E0));
#4409=AXIS2_PLACEMENT_3D('',#4406,#4407,#4408);
#4411=CARTESIAN_POINT('',(-3.5E1,1.878679656440E1,2.121320343560E1));
#4412=DIRECTION('',(-1.E0,0.E0,0.E0));
#4413=DIRECTION('',(0.E0,-1.E0,0.E0));
#4414=AXIS2_PLACEMENT_3D('',#4411,#4412,#4413);
#4416=CARTESIAN_POINT('',(-3.5E1,6.121320343560E1,2.121320343560E1));
#4417=DIRECTION('',(-1.E0,0.E0,0.E0));
#4418=DIRECTION('',(0.E0,1.E0,0.E0));
#4419=AXIS2_PLACEMENT_3D('',#4416,#4417,#4418);
#4421=CARTESIAN_POINT('',(-3.5E1,6.121320343560E1,2.121320343560E1));
#4422=DIRECTION('',(-1.E0,0.E0,0.E0));
#4423=DIRECTION('',(0.E0,-1.E0,0.E0));
#4424=AXIS2_PLACEMENT_3D('',#4421,#4422,#4423);
#4426=DIRECTION('',(1.E0,0.E0,0.E0));
#4427=VECTOR('',#4426,1.E1);
#4428=CARTESIAN_POINT('',(-4.5E1,7.3E1,0.E0));
#4429=LINE('',#4428,#4427);
#4430=DIRECTION('',(1.E0,0.E0,0.E0));
#4431=VECTOR('',#4430,1.E1);
#4432=CARTESIAN_POINT('',(-4.5E1,6.7E1,0.E0));
#4433=LINE('',#4432,#4431);
#4434=DIRECTION('',(1.E0,0.E0,0.E0));
#4435=VECTOR('',#4434,1.E1);
#4436=CARTESIAN_POINT('',(-4.5E1,4.3E1,3.E1));
#4437=LINE('',#4436,#4435);
#4438=DIRECTION('',(1.E0,0.E0,0.E0));
#4439=VECTOR('',#4438,1.E1);
#4440=CARTESIAN_POINT('',(-4.5E1,3.7E1,3.E1));
#4441=LINE('',#4440,#4439);
#4442=DIRECTION('',(1.E0,0.E0,0.E0));
#4443=VECTOR('',#4442,1.E1);
#4444=CARTESIAN_POINT('',(-4.5E1,1.3E1,0.E0));
#4445=LINE('',#4444,#4443);
#4446=DIRECTION('',(1.E0,0.E0,0.E0));
#4447=VECTOR('',#4446,1.E1);
#4448=CARTESIAN_POINT('',(-4.5E1,7.E0,0.E0));
#4449=LINE('',#4448,#4447);
#4450=DIRECTION('',(1.E0,0.E0,0.E0));
#4451=VECTOR('',#4450,1.E1);
#4452=CARTESIAN_POINT('',(-4.5E1,2.178679656440E1,-2.121320343560E1));
#4453=LINE('',#4452,#4451);
#4454=DIRECTION('',(1.E0,0.E0,0.E0));
#4455=VECTOR('',#4454,1.E1);
#4456=CARTESIAN_POINT('',(-4.5E1,1.578679656440E1,-2.121320343560E1));
#4457=LINE('',#4456,#4455);
#4458=DIRECTION('',(1.E0,0.E0,0.E0));
#4459=VECTOR('',#4458,1.E1);
#4460=CARTESIAN_POINT('',(-4.5E1,6.421320343560E1,-2.121320343560E1));
#4461=LINE('',#4460,#4459);
#4462=DIRECTION('',(1.E0,0.E0,0.E0));
#4463=VECTOR('',#4462,1.E1);
#4464=CARTESIAN_POINT('',(-4.5E1,5.821320343560E1,-2.121320343560E1));
#4465=LINE('',#4464,#4463);
#4466=DIRECTION('',(1.E0,0.E0,0.E0));
#4467=VECTOR('',#4466,1.E1);
#4468=CARTESIAN_POINT('',(-4.5E1,2.178679656440E1,2.121320343560E1));
#4469=LINE('',#4468,#4467);
#4470=DIRECTION('',(1.E0,0.E0,0.E0));
#4471=VECTOR('',#4470,1.E1);
#4472=CARTESIAN_POINT('',(-4.5E1,1.578679656440E1,2.121320343560E1));
#4473=LINE('',#4472,#4471);
#4474=DIRECTION('',(1.E0,0.E0,0.E0));
#4475=VECTOR('',#4474,1.E1);
#4476=CARTESIAN_POINT('',(-4.5E1,6.421320343560E1,2.121320343560E1));
#4477=LINE('',#4476,#4475);
#4478=DIRECTION('',(1.E0,0.E0,0.E0));
#4479=VECTOR('',#4478,1.E1);
#4480=CARTESIAN_POINT('',(-4.5E1,5.821320343560E1,2.121320343560E1));
#4481=LINE('',#4480,#4479);
#4482=CARTESIAN_POINT('',(-4.5E1,0.E0,-4.E1));
#4483=CARTESIAN_POINT('',(-4.5E1,0.E0,4.E1));
#4484=VERTEX_POINT('',#4482);
#4485=VERTEX_POINT('',#4483);
#4486=CARTESIAN_POINT('',(4.E1,0.E0,4.E1));
#4487=VERTEX_POINT('',#4486);
#4488=CARTESIAN_POINT('',(4.E1,0.E0,-4.E1));
#4489=VERTEX_POINT('',#4488);
#4490=CARTESIAN_POINT('',(-4.5E1,8.E1,-4.E1));
#4491=CARTESIAN_POINT('',(-4.5E1,8.E1,4.E1));
#4492=VERTEX_POINT('',#4490);
#4493=VERTEX_POINT('',#4491);
#4494=CARTESIAN_POINT('',(4.E1,8.E1,4.E1));
#4495=VERTEX_POINT('',#4494);
#4496=CARTESIAN_POINT('',(4.E1,8.E1,-4.E1));
#4497=VERTEX_POINT('',#4496);
#4498=CARTESIAN_POINT('',(3.E1,0.E0,-3.E1));
#4499=CARTESIAN_POINT('',(-3.E1,0.E0,-3.E1));
#4500=VERTEX_POINT('',#4498);
#4501=VERTEX_POINT('',#4499);
#4502=CARTESIAN_POINT('',(-3.E1,0.E0,3.E1));
#4503=VERTEX_POINT('',#4502);
#4504=CARTESIAN_POINT('',(3.E1,0.E0,3.E1));
#4505=VERTEX_POINT('',#4504);
#4506=CARTESIAN_POINT('',(3.E1,8.E1,-3.E1));
#4507=CARTESIAN_POINT('',(-3.E1,8.E1,-3.E1));
#4508=VERTEX_POINT('',#4506);
#4509=VERTEX_POINT('',#4507);
#4510=CARTESIAN_POINT('',(-3.E1,8.E1,3.E1));
#4511=VERTEX_POINT('',#4510);
#4512=CARTESIAN_POINT('',(3.E1,8.E1,3.E1));
#4513=VERTEX_POINT('',#4512);
#4514=CARTESIAN_POINT('',(0.E0,4.5E1,4.E1));
#4515=CARTESIAN_POINT('',(0.E0,3.5E1,4.E1));
#4516=VERTEX_POINT('',#4514);
#4517=VERTEX_POINT('',#4515);
#4518=CARTESIAN_POINT('',(0.E0,4.5E1,-4.E1));
#4519=CARTESIAN_POINT('',(0.E0,3.5E1,-4.E1));
#4520=VERTEX_POINT('',#4518);
#4521=VERTEX_POINT('',#4519);
#4522=CARTESIAN_POINT('',(0.E0,4.5E1,-3.E1));
#4523=CARTESIAN_POINT('',(0.E0,3.5E1,-3.E1));
#4524=VERTEX_POINT('',#4522);
#4525=VERTEX_POINT('',#4523);
#4526=CARTESIAN_POINT('',(0.E0,4.5E1,3.E1));
#4527=CARTESIAN_POINT('',(0.E0,3.5E1,3.E1));
#4528=VERTEX_POINT('',#4526);
#4529=VERTEX_POINT('',#4527);
#4530=CARTESIAN_POINT('',(-3.5E1,4.3E1,-3.E1));
#4531=CARTESIAN_POINT('',(-3.5E1,3.7E1,-3.E1));
#4532=VERTEX_POINT('',#4530);
#4533=VERTEX_POINT('',#4531);
#4534=CARTESIAN_POINT('',(-3.5E1,7.3E1,0.E0));
#4535=CARTESIAN_POINT('',(-3.5E1,6.7E1,0.E0));
#4536=VERTEX_POINT('',#4534);
#4537=VERTEX_POINT('',#4535);
#4538=CARTESIAN_POINT('',(-3.5E1,4.3E1,3.E1));
#4539=CARTESIAN_POINT('',(-3.5E1,3.7E1,3.E1));
#4540=VERTEX_POINT('',#4538);
#4541=VERTEX_POINT('',#4539);
#4542=CARTESIAN_POINT('',(-3.5E1,1.3E1,0.E0));
#4543=CARTESIAN_POINT('',(-3.5E1,7.E0,0.E0));
#4544=VERTEX_POINT('',#4542);
#4545=VERTEX_POINT('',#4543);
#4546=CARTESIAN_POINT('',(-3.5E1,2.178679656440E1,-2.121320343560E1));
#4547=CARTESIAN_POINT('',(-3.5E1,1.578679656440E1,-2.121320343560E1));
#4548=VERTEX_POINT('',#4546);
#4549=VERTEX_POINT('',#4547);
#4550=CARTESIAN_POINT('',(-3.5E1,6.421320343560E1,-2.121320343560E1));
#4551=CARTESIAN_POINT('',(-3.5E1,5.821320343560E1,-2.121320343560E1));
#4552=VERTEX_POINT('',#4550);
#4553=VERTEX_POINT('',#4551);
#4554=CARTESIAN_POINT('',(-3.5E1,2.178679656440E1,2.121320343560E1));
#4555=CARTESIAN_POINT('',(-3.5E1,1.578679656440E1,2.121320343560E1));
#4556=VERTEX_POINT('',#4554);
#4557=VERTEX_POINT('',#4555);
#4558=CARTESIAN_POINT('',(-3.5E1,6.421320343560E1,2.121320343560E1));
#4559=CARTESIAN_POINT('',(-3.5E1,5.821320343560E1,2.121320343560E1));
#4560=VERTEX_POINT('',#4558);
#4561=VERTEX_POINT('',#4559);
#4562=CARTESIAN_POINT('',(-4.5E1,4.3E1,-3.E1));
#4563=CARTESIAN_POINT('',(-4.5E1,3.7E1,-3.E1));
#4564=VERTEX_POINT('',#4562);
#4565=VERTEX_POINT('',#4563);
#4566=CARTESIAN_POINT('',(-4.5E1,7.3E1,0.E0));
#4567=CARTESIAN_POINT('',(-4.5E1,6.7E1,0.E0));
#4568=VERTEX_POINT('',#4566);
#4569=VERTEX_POINT('',#4567);
#4570=CARTESIAN_POINT('',(-4.5E1,4.3E1,3.E1));
#4571=CARTESIAN_POINT('',(-4.5E1,3.7E1,3.E1));
#4572=VERTEX_POINT('',#4570);
#4573=VERTEX_POINT('',#4571);
#4574=CARTESIAN_POINT('',(-4.5E1,1.3E1,0.E0));
#4575=CARTESIAN_POINT('',(-4.5E1,7.E0,0.E0));
#4576=VERTEX_POINT('',#4574);
#4577=VERTEX_POINT('',#4575);
#4578=CARTESIAN_POINT('',(-4.5E1,2.178679656440E1,-2.121320343560E1));
#4579=CARTESIAN_POINT('',(-4.5E1,1.578679656440E1,-2.121320343560E1));
#4580=VERTEX_POINT('',#4578);
#4581=VERTEX_POINT('',#4579);
#4582=CARTESIAN_POINT('',(-4.5E1,6.421320343560E1,-2.121320343560E1));
#4583=CARTESIAN_POINT('',(-4.5E1,5.821320343560E1,-2.121320343560E1));
#4584=VERTEX_POINT('',#4582);
#4585=VERTEX_POINT('',#4583);
#4586=CARTESIAN_POINT('',(-4.5E1,2.178679656440E1,2.121320343560E1));
#4587=CARTESIAN_POINT('',(-4.5E1,1.578679656440E1,2.121320343560E1));
#4588=VERTEX_POINT('',#4586);
#4589=VERTEX_POINT('',#4587);
#4590=CARTESIAN_POINT('',(-4.5E1,6.421320343560E1,2.121320343560E1));
#4591=CARTESIAN_POINT('',(-4.5E1,5.821320343560E1,2.121320343560E1));
#4592=VERTEX_POINT('',#4590);
#4593=VERTEX_POINT('',#4591);
#4594=CARTESIAN_POINT('',(0.E0,0.E0,0.E0));
#4595=DIRECTION('',(0.E0,1.E0,0.E0));
#4596=DIRECTION('',(1.E0,0.E0,0.E0));
#4597=AXIS2_PLACEMENT_3D('',#4594,#4595,#4596);
#4598=PLANE('',#4597);
#4600=ORIENTED_EDGE('',*,*,#4599,.T.);
#4602=ORIENTED_EDGE('',*,*,#4601,.T.);
#4604=ORIENTED_EDGE('',*,*,#4603,.T.);
#4606=ORIENTED_EDGE('',*,*,#4605,.T.);
#4607=EDGE_LOOP('',(#4600,#4602,#4604,#4606));
#4608=FACE_OUTER_BOUND('',#4607,.F.);
#4610=ORIENTED_EDGE('',*,*,#4609,.F.);
#4612=ORIENTED_EDGE('',*,*,#4611,.F.);
#4614=ORIENTED_EDGE('',*,*,#4613,.F.);
#4616=ORIENTED_EDGE('',*,*,#4615,.F.);
#4617=EDGE_LOOP('',(#4610,#4612,#4614,#4616));
#4618=FACE_BOUND('',#4617,.F.);
#4619=ADVANCED_FACE('',(#4608,#4618),#4598,.F.);
#4620=CARTESIAN_POINT('',(-4.5E1,0.E0,-4.E1));
#4621=DIRECTION('',(-1.E0,0.E0,0.E0));
#4622=DIRECTION('',(0.E0,0.E0,1.E0));
#4623=AXIS2_PLACEMENT_3D('',#4620,#4621,#4622);
#4624=PLANE('',#4623);
#4625=ORIENTED_EDGE('',*,*,#4599,.F.);
#4627=ORIENTED_EDGE('',*,*,#4626,.T.);
#4629=ORIENTED_EDGE('',*,*,#4628,.T.);
#4631=ORIENTED_EDGE('',*,*,#4630,.F.);
#4632=EDGE_LOOP('',(#4625,#4627,#4629,#4631));
#4633=FACE_OUTER_BOUND('',#4632,.F.);
#4635=ORIENTED_EDGE('',*,*,#4634,.T.);
#4637=ORIENTED_EDGE('',*,*,#4636,.T.);
#4638=EDGE_LOOP('',(#4635,#4637));
#4639=FACE_BOUND('',#4638,.F.);
#4641=ORIENTED_EDGE('',*,*,#4640,.T.);
#4643=ORIENTED_EDGE('',*,*,#4642,.T.);
#4644=EDGE_LOOP('',(#4641,#4643));
#4645=FACE_BOUND('',#4644,.F.);
#4647=ORIENTED_EDGE('',*,*,#4646,.T.);
#4649=ORIENTED_EDGE('',*,*,#4648,.T.);
#4650=EDGE_LOOP('',(#4647,#4649));
#4651=FACE_BOUND('',#4650,.F.);
#4653=ORIENTED_EDGE('',*,*,#4652,.T.);
#4655=ORIENTED_EDGE('',*,*,#4654,.T.);
#4656=EDGE_LOOP('',(#4653,#4655));
#4657=FACE_BOUND('',#4656,.F.);
#4659=ORIENTED_EDGE('',*,*,#4658,.T.);
#4661=ORIENTED_EDGE('',*,*,#4660,.T.);
#4662=EDGE_LOOP('',(#4659,#4661));
#4663=FACE_BOUND('',#4662,.F.);
#4665=ORIENTED_EDGE('',*,*,#4664,.T.);
#4667=ORIENTED_EDGE('',*,*,#4666,.T.);
#4668=EDGE_LOOP('',(#4665,#4667));
#4669=FACE_BOUND('',#4668,.F.);
#4671=ORIENTED_EDGE('',*,*,#4670,.T.);
#4673=ORIENTED_EDGE('',*,*,#4672,.T.);
#4674=EDGE_LOOP('',(#4671,#4673));
#4675=FACE_BOUND('',#4674,.F.);
#4677=ORIENTED_EDGE('',*,*,#4676,.T.);
#4679=ORIENTED_EDGE('',*,*,#4678,.T.);
#4680=EDGE_LOOP('',(#4677,#4679));
#4681=FACE_BOUND('',#4680,.F.);
#4682=ADVANCED_FACE('',(#4633,#4639,#4645,#4651,#4657,#4663,#4669,#4675,#4681),
#4624,.T.);
#4683=CARTESIAN_POINT('',(4.E1,0.E0,-4.E1));
#4684=DIRECTION('',(0.E0,0.E0,-1.E0));
#4685=DIRECTION('',(-1.E0,0.E0,0.E0));
#4686=AXIS2_PLACEMENT_3D('',#4683,#4684,#4685);
#4687=PLANE('',#4686);
#4688=ORIENTED_EDGE('',*,*,#4605,.F.);
#4690=ORIENTED_EDGE('',*,*,#4689,.T.);
#4692=ORIENTED_EDGE('',*,*,#4691,.T.);
#4693=ORIENTED_EDGE('',*,*,#4626,.F.);
#4694=EDGE_LOOP('',(#4688,#4690,#4692,#4693));
#4695=FACE_OUTER_BOUND('',#4694,.F.);
#4697=ORIENTED_EDGE('',*,*,#4696,.T.);
#4699=ORIENTED_EDGE('',*,*,#4698,.T.);
#4700=EDGE_LOOP('',(#4697,#4699));
#4701=FACE_BOUND('',#4700,.F.);
#4702=ADVANCED_FACE('',(#4695,#4701),#4687,.T.);
#4703=CARTESIAN_POINT('',(4.E1,0.E0,4.E1));
#4704=DIRECTION('',(1.E0,0.E0,0.E0));
#4705=DIRECTION('',(0.E0,0.E0,-1.E0));
#4706=AXIS2_PLACEMENT_3D('',#4703,#4704,#4705);
#4707=PLANE('',#4706);
#4708=ORIENTED_EDGE('',*,*,#4603,.F.);
#4710=ORIENTED_EDGE('',*,*,#4709,.T.);
#4712=ORIENTED_EDGE('',*,*,#4711,.T.);
#4713=ORIENTED_EDGE('',*,*,#4689,.F.);
#4714=EDGE_LOOP('',(#4708,#4710,#4712,#4713));
#4715=FACE_OUTER_BOUND('',#4714,.F.);
#4716=ADVANCED_FACE('',(#4715),#4707,.T.);
#4717=CARTESIAN_POINT('',(-4.5E1,0.E0,4.E1));
#4718=DIRECTION('',(0.E0,0.E0,1.E0));
#4719=DIRECTION('',(1.E0,0.E0,0.E0));
#4720=AXIS2_PLACEMENT_3D('',#4717,#4718,#4719);
#4721=PLANE('',#4720);
#4722=ORIENTED_EDGE('',*,*,#4601,.F.);
#4723=ORIENTED_EDGE('',*,*,#4630,.T.);
#4725=ORIENTED_EDGE('',*,*,#4724,.T.);
#4726=ORIENTED_EDGE('',*,*,#4709,.F.);
#4727=EDGE_LOOP('',(#4722,#4723,#4725,#4726));
#4728=FACE_OUTER_BOUND('',#4727,.F.);
#4730=ORIENTED_EDGE('',*,*,#4729,.F.);
#4732=ORIENTED_EDGE('',*,*,#4731,.F.);
#4733=EDGE_LOOP('',(#4730,#4732));
#4734=FACE_BOUND('',#4733,.F.);
#4735=ADVANCED_FACE('',(#4728,#4734),#4721,.T.);
#4736=CARTESIAN_POINT('',(0.E0,8.E1,0.E0));
#4737=DIRECTION('',(0.E0,1.E0,0.E0));
#4738=DIRECTION('',(1.E0,0.E0,0.E0));
#4739=AXIS2_PLACEMENT_3D('',#4736,#4737,#4738);
#4740=PLANE('',#4739);
#4741=ORIENTED_EDGE('',*,*,#4628,.F.);
#4742=ORIENTED_EDGE('',*,*,#4691,.F.);
#4743=ORIENTED_EDGE('',*,*,#4711,.F.);
#4744=ORIENTED_EDGE('',*,*,#4724,.F.);
#4745=EDGE_LOOP('',(#4741,#4742,#4743,#4744));
#4746=FACE_OUTER_BOUND('',#4745,.F.);
#4748=ORIENTED_EDGE('',*,*,#4747,.T.);
#4750=ORIENTED_EDGE('',*,*,#4749,.T.);
#4752=ORIENTED_EDGE('',*,*,#4751,.T.);
#4754=ORIENTED_EDGE('',*,*,#4753,.T.);
#4755=EDGE_LOOP('',(#4748,#4750,#4752,#4754));
#4756=FACE_BOUND('',#4755,.F.);
#4757=ADVANCED_FACE('',(#4746,#4756),#4740,.T.);
#4758=CARTESIAN_POINT('',(3.E1,8.E1,-3.E1));
#4759=DIRECTION('',(0.E0,0.E0,-1.E0));
#4760=DIRECTION('',(-1.E0,0.E0,0.E0));
#4761=AXIS2_PLACEMENT_3D('',#4758,#4759,#4760);
#4762=PLANE('',#4761);
#4763=ORIENTED_EDGE('',*,*,#4609,.T.);
#4765=ORIENTED_EDGE('',*,*,#4764,.F.);
#4766=ORIENTED_EDGE('',*,*,#4747,.F.);
#4768=ORIENTED_EDGE('',*,*,#4767,.T.);
#4769=EDGE_LOOP('',(#4763,#4765,#4766,#4768));
#4770=FACE_OUTER_BOUND('',#4769,.F.);
#4772=ORIENTED_EDGE('',*,*,#4771,.F.);
#4774=ORIENTED_EDGE('',*,*,#4773,.F.);
#4775=EDGE_LOOP('',(#4772,#4774));
#4776=FACE_BOUND('',#4775,.F.);
#4777=ADVANCED_FACE('',(#4770,#4776),#4762,.F.);
#4778=CARTESIAN_POINT('',(-3.E1,8.E1,-3.E1));
#4779=DIRECTION('',(-1.E0,0.E0,0.E0));
#4780=DIRECTION('',(0.E0,0.E0,1.E0));
#4781=AXIS2_PLACEMENT_3D('',#4778,#4779,#4780);
#4782=PLANE('',#4781);
#4783=ORIENTED_EDGE('',*,*,#4615,.T.);
#4785=ORIENTED_EDGE('',*,*,#4784,.F.);
#4786=ORIENTED_EDGE('',*,*,#4749,.F.);
#4787=ORIENTED_EDGE('',*,*,#4764,.T.);
#4788=EDGE_LOOP('',(#4783,#4785,#4786,#4787));
#4789=FACE_OUTER_BOUND('',#4788,.F.);
#4790=ADVANCED_FACE('',(#4789),#4782,.F.);
#4791=CARTESIAN_POINT('',(-3.E1,8.E1,3.E1));
#4792=DIRECTION('',(0.E0,0.E0,1.E0));
#4793=DIRECTION('',(1.E0,0.E0,0.E0));
#4794=AXIS2_PLACEMENT_3D('',#4791,#4792,#4793);
#4795=PLANE('',#4794);
#4796=ORIENTED_EDGE('',*,*,#4613,.T.);
#4798=ORIENTED_EDGE('',*,*,#4797,.F.);
#4799=ORIENTED_EDGE('',*,*,#4751,.F.);
#4800=ORIENTED_EDGE('',*,*,#4784,.T.);
#4801=EDGE_LOOP('',(#4796,#4798,#4799,#4800));
#4802=FACE_OUTER_BOUND('',#4801,.F.);
#4804=ORIENTED_EDGE('',*,*,#4803,.T.);
#4806=ORIENTED_EDGE('',*,*,#4805,.T.);
#4807=EDGE_LOOP('',(#4804,#4806));
#4808=FACE_BOUND('',#4807,.F.);
#4809=ADVANCED_FACE('',(#4802,#4808),#4795,.F.);
#4810=CARTESIAN_POINT('',(3.E1,8.E1,3.E1));
#4811=DIRECTION('',(1.E0,0.E0,0.E0));
#4812=DIRECTION('',(0.E0,0.E0,-1.E0));
#4813=AXIS2_PLACEMENT_3D('',#4810,#4811,#4812);
#4814=PLANE('',#4813);
#4815=ORIENTED_EDGE('',*,*,#4611,.T.);
#4816=ORIENTED_EDGE('',*,*,#4767,.F.);
#4817=ORIENTED_EDGE('',*,*,#4753,.F.);
#4818=ORIENTED_EDGE('',*,*,#4797,.T.);
#4819=EDGE_LOOP('',(#4815,#4816,#4817,#4818));
#4820=FACE_OUTER_BOUND('',#4819,.F.);
#4821=ADVANCED_FACE('',(#4820),#4814,.F.);
#4822=CARTESIAN_POINT('',(0.E0,4.E1,-4.E1));
#4823=DIRECTION('',(0.E0,0.E0,-1.E0));
#4824=DIRECTION('',(0.E0,1.E0,0.E0));
#4825=AXIS2_PLACEMENT_3D('',#4822,#4823,#4824);
#4826=CYLINDRICAL_SURFACE('',#4825,5.E0);
#4827=ORIENTED_EDGE('',*,*,#4729,.T.);
#4829=ORIENTED_EDGE('',*,*,#4828,.F.);
#4830=ORIENTED_EDGE('',*,*,#4803,.F.);
#4832=ORIENTED_EDGE('',*,*,#4831,.T.);
#4833=EDGE_LOOP('',(#4827,#4829,#4830,#4832));
#4834=FACE_OUTER_BOUND('',#4833,.F.);
#4835=ADVANCED_FACE('',(#4834),#4826,.F.);
#4836=CARTESIAN_POINT('',(0.E0,4.E1,-4.E1));
#4837=DIRECTION('',(0.E0,0.E0,-1.E0));
#4838=DIRECTION('',(0.E0,1.E0,0.E0));
#4839=AXIS2_PLACEMENT_3D('',#4836,#4837,#4838);
#4840=CYLINDRICAL_SURFACE('',#4839,5.E0);
#4841=ORIENTED_EDGE('',*,*,#4696,.F.);
#4843=ORIENTED_EDGE('',*,*,#4842,.T.);
#4844=ORIENTED_EDGE('',*,*,#4771,.T.);
#4846=ORIENTED_EDGE('',*,*,#4845,.F.);
#4847=EDGE_LOOP('',(#4841,#4843,#4844,#4846));
#4848=FACE_OUTER_BOUND('',#4847,.F.);
#4849=ADVANCED_FACE('',(#4848),#4840,.F.);
#4850=CARTESIAN_POINT('',(0.E0,4.E1,-4.E1));
#4851=DIRECTION('',(0.E0,0.E0,-1.E0));
#4852=DIRECTION('',(0.E0,1.E0,0.E0));
#4853=AXIS2_PLACEMENT_3D('',#4850,#4851,#4852);
#4854=CYLINDRICAL_SURFACE('',#4853,5.E0);
#4855=ORIENTED_EDGE('',*,*,#4731,.T.);
#4856=ORIENTED_EDGE('',*,*,#4831,.F.);
#4857=ORIENTED_EDGE('',*,*,#4805,.F.);
#4858=ORIENTED_EDGE('',*,*,#4828,.T.);
#4859=EDGE_LOOP('',(#4855,#4856,#4857,#4858));
#4860=FACE_OUTER_BOUND('',#4859,.F.);
#4861=ADVANCED_FACE('',(#4860),#4854,.F.);
#4862=CARTESIAN_POINT('',(0.E0,4.E1,-4.E1));
#4863=DIRECTION('',(0.E0,0.E0,-1.E0));
#4864=DIRECTION('',(0.E0,1.E0,0.E0));
#4865=AXIS2_PLACEMENT_3D('',#4862,#4863,#4864);
#4866=CYLINDRICAL_SURFACE('',#4865,5.E0);
#4867=ORIENTED_EDGE('',*,*,#4698,.F.);
#4868=ORIENTED_EDGE('',*,*,#4845,.T.);
#4869=ORIENTED_EDGE('',*,*,#4773,.T.);
#4870=ORIENTED_EDGE('',*,*,#4842,.F.);
#4871=EDGE_LOOP('',(#4867,#4868,#4869,#4870));
#4872=FACE_OUTER_BOUND('',#4871,.F.);
#4873=ADVANCED_FACE('',(#4872),#4866,.F.);
#4874=CARTESIAN_POINT('',(-4.5E1,4.E1,-3.E1));
#4875=DIRECTION('',(-1.E0,0.E0,0.E0));
#4876=DIRECTION('',(0.E0,1.E0,0.E0));
#4877=AXIS2_PLACEMENT_3D('',#4874,#4875,#4876);
#4878=CYLINDRICAL_SURFACE('',#4877,3.E0);
#4879=ORIENTED_EDGE('',*,*,#4634,.F.);
#4881=ORIENTED_EDGE('',*,*,#4880,.T.);
#4883=ORIENTED_EDGE('',*,*,#4882,.T.);
#4885=ORIENTED_EDGE('',*,*,#4884,.F.);
#4886=EDGE_LOOP('',(#4879,#4881,#4883,#4885));
#4887=FACE_OUTER_BOUND('',#4886,.F.);
#4888=ADVANCED_FACE('',(#4887),#4878,.F.);
#4889=CARTESIAN_POINT('',(-4.5E1,4.E1,-3.E1));
#4890=DIRECTION('',(-1.E0,0.E0,0.E0));
#4891=DIRECTION('',(0.E0,1.E0,0.E0));
#4892=AXIS2_PLACEMENT_3D('',#4889,#4890,#4891);
#4893=CYLINDRICAL_SURFACE('',#4892,3.E0);
#4894=ORIENTED_EDGE('',*,*,#4636,.F.);
#4895=ORIENTED_EDGE('',*,*,#4884,.T.);
#4897=ORIENTED_EDGE('',*,*,#4896,.T.);
#4898=ORIENTED_EDGE('',*,*,#4880,.F.);
#4899=EDGE_LOOP('',(#4894,#4895,#4897,#4898));
#4900=FACE_OUTER_BOUND('',#4899,.F.);
#4901=ADVANCED_FACE('',(#4900),#4893,.F.);
#4902=CARTESIAN_POINT('',(-3.5E1,0.E0,0.E0));
#4903=DIRECTION('',(-1.E0,0.E0,0.E0));
#4904=DIRECTION('',(0.E0,1.E0,0.E0));
#4905=AXIS2_PLACEMENT_3D('',#4902,#4903,#4904);
#4906=PLANE('',#4905);
#4907=ORIENTED_EDGE('',*,*,#4882,.F.);
#4908=ORIENTED_EDGE('',*,*,#4896,.F.);
#4909=EDGE_LOOP('',(#4907,#4908));
#4910=FACE_OUTER_BOUND('',#4909,.F.);
#4911=ADVANCED_FACE('',(#4910),#4906,.T.);
#4912=CARTESIAN_POINT('',(-3.5E1,0.E0,0.E0));
#4913=DIRECTION('',(-1.E0,0.E0,0.E0));
#4914=DIRECTION('',(0.E0,1.E0,0.E0));
#4915=AXIS2_PLACEMENT_3D('',#4912,#4913,#4914);
#4916=PLANE('',#4915);
#4918=ORIENTED_EDGE('',*,*,#4917,.F.);
#4920=ORIENTED_EDGE('',*,*,#4919,.F.);
#4921=EDGE_LOOP('',(#4918,#4920));
#4922=FACE_OUTER_BOUND('',#4921,.F.);
#4923=ADVANCED_FACE('',(#4922),#4916,.T.);
#4924=CARTESIAN_POINT('',(-3.5E1,0.E0,0.E0));
#4925=DIRECTION('',(-1.E0,0.E0,0.E0));
#4926=DIRECTION('',(0.E0,1.E0,0.E0));
#4927=AXIS2_PLACEMENT_3D('',#4924,#4925,#4926);
#4928=PLANE('',#4927);
#4930=ORIENTED_EDGE('',*,*,#4929,.F.);
#4932=ORIENTED_EDGE('',*,*,#4931,.F.);
#4933=EDGE_LOOP('',(#4930,#4932));
#4934=FACE_OUTER_BOUND('',#4933,.F.);
#4935=ADVANCED_FACE('',(#4934),#4928,.T.);
#4936=CARTESIAN_POINT('',(-3.5E1,0.E0,0.E0));
#4937=DIRECTION('',(-1.E0,0.E0,0.E0));
#4938=DIRECTION('',(0.E0,1.E0,0.E0));
#4939=AXIS2_PLACEMENT_3D('',#4936,#4937,#4938);
#4940=PLANE('',#4939);
#4942=ORIENTED_EDGE('',*,*,#4941,.F.);
#4944=ORIENTED_EDGE('',*,*,#4943,.F.);
#4945=EDGE_LOOP('',(#4942,#4944));
#4946=FACE_OUTER_BOUND('',#4945,.F.);
#4947=ADVANCED_FACE('',(#4946),#4940,.T.);
#4948=CARTESIAN_POINT('',(-3.5E1,0.E0,0.E0));
#4949=DIRECTION('',(-1.E0,0.E0,0.E0));
#4950=DIRECTION('',(0.E0,1.E0,0.E0));
#4951=AXIS2_PLACEMENT_3D('',#4948,#4949,#4950);
#4952=PLANE('',#4951);
#4954=ORIENTED_EDGE('',*,*,#4953,.F.);
#4956=ORIENTED_EDGE('',*,*,#4955,.F.);
#4957=EDGE_LOOP('',(#4954,#4956));
#4958=FACE_OUTER_BOUND('',#4957,.F.);
#4959=ADVANCED_FACE('',(#4958),#4952,.T.);
#4960=CARTESIAN_POINT('',(-3.5E1,0.E0,0.E0));
#4961=DIRECTION('',(-1.E0,0.E0,0.E0));
#4962=DIRECTION('',(0.E0,1.E0,0.E0));
#4963=AXIS2_PLACEMENT_3D('',#4960,#4961,#4962);
#4964=PLANE('',#4963);
#4966=ORIENTED_EDGE('',*,*,#4965,.F.);
#4968=ORIENTED_EDGE('',*,*,#4967,.F.);
#4969=EDGE_LOOP('',(#4966,#4968));
#4970=FACE_OUTER_BOUND('',#4969,.F.);
#4971=ADVANCED_FACE('',(#4970),#4964,.T.);
#4972=CARTESIAN_POINT('',(-3.5E1,0.E0,0.E0));
#4973=DIRECTION('',(-1.E0,0.E0,0.E0));
#4974=DIRECTION('',(0.E0,1.E0,0.E0));
#4975=AXIS2_PLACEMENT_3D('',#4972,#4973,#4974);
#4976=PLANE('',#4975);
#4978=ORIENTED_EDGE('',*,*,#4977,.F.);
#4980=ORIENTED_EDGE('',*,*,#4979,.F.);
#4981=EDGE_LOOP('',(#4978,#4980));
#4982=FACE_OUTER_BOUND('',#4981,.F.);
#4983=ADVANCED_FACE('',(#4982),#4976,.T.);
#4984=CARTESIAN_POINT('',(-3.5E1,0.E0,0.E0));
#4985=DIRECTION('',(-1.E0,0.E0,0.E0));
#4986=DIRECTION('',(0.E0,1.E0,0.E0));
#4987=AXIS2_PLACEMENT_3D('',#4984,#4985,#4986);
#4988=PLANE('',#4987);
#4990=ORIENTED_EDGE('',*,*,#4989,.F.);
#4992=ORIENTED_EDGE('',*,*,#4991,.F.);
#4993=EDGE_LOOP('',(#4990,#4992));
#4994=FACE_OUTER_BOUND('',#4993,.F.);
#4995=ADVANCED_FACE('',(#4994),#4988,.T.);
#4996=CARTESIAN_POINT('',(-4.5E1,7.E1,0.E0));
#4997=DIRECTION('',(-1.E0,0.E0,0.E0));
#4998=DIRECTION('',(0.E0,1.E0,0.E0));
#4999=AXIS2_PLACEMENT_3D('',#4996,#4997,#4998);
#5000=CYLINDRICAL_SURFACE('',#4999,3.E0);
#5001=ORIENTED_EDGE('',*,*,#4640,.F.);
#5003=ORIENTED_EDGE('',*,*,#5002,.T.);
#5004=ORIENTED_EDGE('',*,*,#4917,.T.);
#5006=ORIENTED_EDGE('',*,*,#5005,.F.);
#5007=EDGE_LOOP('',(#5001,#5003,#5004,#5006));
#5008=FACE_OUTER_BOUND('',#5007,.F.);
#5009=ADVANCED_FACE('',(#5008),#5000,.F.);
#5010=CARTESIAN_POINT('',(-4.5E1,7.E1,0.E0));
#5011=DIRECTION('',(-1.E0,0.E0,0.E0));
#5012=DIRECTION('',(0.E0,1.E0,0.E0));
#5013=AXIS2_PLACEMENT_3D('',#5010,#5011,#5012);
#5014=CYLINDRICAL_SURFACE('',#5013,3.E0);
#5015=ORIENTED_EDGE('',*,*,#4642,.F.);
#5016=ORIENTED_EDGE('',*,*,#5005,.T.);
#5017=ORIENTED_EDGE('',*,*,#4919,.T.);
#5018=ORIENTED_EDGE('',*,*,#5002,.F.);
#5019=EDGE_LOOP('',(#5015,#5016,#5017,#5018));
#5020=FACE_OUTER_BOUND('',#5019,.F.);
#5021=ADVANCED_FACE('',(#5020),#5014,.F.);
#5022=CARTESIAN_POINT('',(-4.5E1,4.E1,3.E1));
#5023=DIRECTION('',(-1.E0,0.E0,0.E0));
#5024=DIRECTION('',(0.E0,1.E0,0.E0));
#5025=AXIS2_PLACEMENT_3D('',#5022,#5023,#5024);
#5026=CYLINDRICAL_SURFACE('',#5025,3.E0);
#5027=ORIENTED_EDGE('',*,*,#4646,.F.);
#5029=ORIENTED_EDGE('',*,*,#5028,.T.);
#5030=ORIENTED_EDGE('',*,*,#4929,.T.);
#5032=ORIENTED_EDGE('',*,*,#5031,.F.);
#5033=EDGE_LOOP('',(#5027,#5029,#5030,#5032));
#5034=FACE_OUTER_BOUND('',#5033,.F.);
#5035=ADVANCED_FACE('',(#5034),#5026,.F.);
#5036=CARTESIAN_POINT('',(-4.5E1,4.E1,3.E1));
#5037=DIRECTION('',(-1.E0,0.E0,0.E0));
#5038=DIRECTION('',(0.E0,1.E0,0.E0));
#5039=AXIS2_PLACEMENT_3D('',#5036,#5037,#5038);
#5040=CYLINDRICAL_SURFACE('',#5039,3.E0);
#5041=ORIENTED_EDGE('',*,*,#4648,.F.);
#5042=ORIENTED_EDGE('',*,*,#5031,.T.);
#5043=ORIENTED_EDGE('',*,*,#4931,.T.);
#5044=ORIENTED_EDGE('',*,*,#5028,.F.);
#5045=EDGE_LOOP('',(#5041,#5042,#5043,#5044));
#5046=FACE_OUTER_BOUND('',#5045,.F.);
#5047=ADVANCED_FACE('',(#5046),#5040,.F.);
#5048=CARTESIAN_POINT('',(-4.5E1,1.E1,0.E0));
#5049=DIRECTION('',(-1.E0,0.E0,0.E0));
#5050=DIRECTION('',(0.E0,1.E0,0.E0));
#5051=AXIS2_PLACEMENT_3D('',#5048,#5049,#5050);
#5052=CYLINDRICAL_SURFACE('',#5051,3.E0);
#5053=ORIENTED_EDGE('',*,*,#4652,.F.);
#5055=ORIENTED_EDGE('',*,*,#5054,.T.);
#5056=ORIENTED_EDGE('',*,*,#4941,.T.);
#5058=ORIENTED_EDGE('',*,*,#5057,.F.);
#5059=EDGE_LOOP('',(#5053,#5055,#5056,#5058));
#5060=FACE_OUTER_BOUND('',#5059,.F.);
#5061=ADVANCED_FACE('',(#5060),#5052,.F.);
#5062=CARTESIAN_POINT('',(-4.5E1,1.E1,0.E0));
#5063=DIRECTION('',(-1.E0,0.E0,0.E0));
#5064=DIRECTION('',(0.E0,1.E0,0.E0));
#5065=AXIS2_PLACEMENT_3D('',#5062,#5063,#5064);
#5066=CYLINDRICAL_SURFACE('',#5065,3.E0);
#5067=ORIENTED_EDGE('',*,*,#4654,.F.);
#5068=ORIENTED_EDGE('',*,*,#5057,.T.);
#5069=ORIENTED_EDGE('',*,*,#4943,.T.);
#5070=ORIENTED_EDGE('',*,*,#5054,.F.);
#5071=EDGE_LOOP('',(#5067,#5068,#5069,#5070));
#5072=FACE_OUTER_BOUND('',#5071,.F.);
#5073=ADVANCED_FACE('',(#5072),#5066,.F.);
#5074=CARTESIAN_POINT('',(-4.5E1,1.878679656440E1,-2.121320343560E1));
#5075=DIRECTION('',(-1.E0,0.E0,0.E0));
#5076=DIRECTION('',(0.E0,1.E0,0.E0));
#5077=AXIS2_PLACEMENT_3D('',#5074,#5075,#5076);
#5078=CYLINDRICAL_SURFACE('',#5077,3.E0);
#5079=ORIENTED_EDGE('',*,*,#4658,.F.);
#5081=ORIENTED_EDGE('',*,*,#5080,.T.);
#5082=ORIENTED_EDGE('',*,*,#4953,.T.);
#5084=ORIENTED_EDGE('',*,*,#5083,.F.);
#5085=EDGE_LOOP('',(#5079,#5081,#5082,#5084));
#5086=FACE_OUTER_BOUND('',#5085,.F.);
#5087=ADVANCED_FACE('',(#5086),#5078,.F.);
#5088=CARTESIAN_POINT('',(-4.5E1,1.878679656440E1,-2.121320343560E1));
#5089=DIRECTION('',(-1.E0,0.E0,0.E0));
#5090=DIRECTION('',(0.E0,1.E0,0.E0));
#5091=AXIS2_PLACEMENT_3D('',#5088,#5089,#5090);
#5092=CYLINDRICAL_SURFACE('',#5091,3.E0);
#5093=ORIENTED_EDGE('',*,*,#4660,.F.);
#5094=ORIENTED_EDGE('',*,*,#5083,.T.);
#5095=ORIENTED_EDGE('',*,*,#4955,.T.);
#5096=ORIENTED_EDGE('',*,*,#5080,.F.);
#5097=EDGE_LOOP('',(#5093,#5094,#5095,#5096));
#5098=FACE_OUTER_BOUND('',#5097,.F.);
#5099=ADVANCED_FACE('',(#5098),#5092,.F.);
#5100=CARTESIAN_POINT('',(-4.5E1,6.121320343560E1,-2.121320343560E1));
#5101=DIRECTION('',(-1.E0,0.E0,0.E0));
#5102=DIRECTION('',(0.E0,1.E0,0.E0));
#5103=AXIS2_PLACEMENT_3D('',#5100,#5101,#5102);
#5104=CYLINDRICAL_SURFACE('',#5103,3.E0);
#5105=ORIENTED_EDGE('',*,*,#4664,.F.);
#5107=ORIENTED_EDGE('',*,*,#5106,.T.);
#5108=ORIENTED_EDGE('',*,*,#4965,.T.);
#5110=ORIENTED_EDGE('',*,*,#5109,.F.);
#5111=EDGE_LOOP('',(#5105,#5107,#5108,#5110));
#5112=FACE_OUTER_BOUND('',#5111,.F.);
#5113=ADVANCED_FACE('',(#5112),#5104,.F.);
#5114=CARTESIAN_POINT('',(-4.5E1,6.121320343560E1,-2.121320343560E1));
#5115=DIRECTION('',(-1.E0,0.E0,0.E0));
#5116=DIRECTION('',(0.E0,1.E0,0.E0));
#5117=AXIS2_PLACEMENT_3D('',#5114,#5115,#5116);
#5118=CYLINDRICAL_SURFACE('',#5117,3.E0);
#5119=ORIENTED_EDGE('',*,*,#4666,.F.);
#5120=ORIENTED_EDGE('',*,*,#5109,.T.);
#5121=ORIENTED_EDGE('',*,*,#4967,.T.);
#5122=ORIENTED_EDGE('',*,*,#5106,.F.);
#5123=EDGE_LOOP('',(#5119,#5120,#5121,#5122));
#5124=FACE_OUTER_BOUND('',#5123,.F.);
#5125=ADVANCED_FACE('',(#5124),#5118,.F.);
#5126=CARTESIAN_POINT('',(-4.5E1,1.878679656440E1,2.121320343560E1));
#5127=DIRECTION('',(-1.E0,0.E0,0.E0));
#5128=DIRECTION('',(0.E0,1.E0,0.E0));
#5129=AXIS2_PLACEMENT_3D('',#5126,#5127,#5128);
#5130=CYLINDRICAL_SURFACE('',#5129,3.E0);
#5131=ORIENTED_EDGE('',*,*,#4670,.F.);
#5133=ORIENTED_EDGE('',*,*,#5132,.T.);
#5134=ORIENTED_EDGE('',*,*,#4977,.T.);
#5136=ORIENTED_EDGE('',*,*,#5135,.F.);
#5137=EDGE_LOOP('',(#5131,#5133,#5134,#5136));
#5138=FACE_OUTER_BOUND('',#5137,.F.);
#5139=ADVANCED_FACE('',(#5138),#5130,.F.);
#5140=CARTESIAN_POINT('',(-4.5E1,1.878679656440E1,2.121320343560E1));
#5141=DIRECTION('',(-1.E0,0.E0,0.E0));
#5142=DIRECTION('',(0.E0,1.E0,0.E0));
#5143=AXIS2_PLACEMENT_3D('',#5140,#5141,#5142);
#5144=CYLINDRICAL_SURFACE('',#5143,3.E0);
#5145=ORIENTED_EDGE('',*,*,#4672,.F.);
#5146=ORIENTED_EDGE('',*,*,#5135,.T.);
#5147=ORIENTED_EDGE('',*,*,#4979,.T.);
#5148=ORIENTED_EDGE('',*,*,#5132,.F.);
#5149=EDGE_LOOP('',(#5145,#5146,#5147,#5148));
#5150=FACE_OUTER_BOUND('',#5149,.F.);
#5151=ADVANCED_FACE('',(#5150),#5144,.F.);
#5152=CARTESIAN_POINT('',(-4.5E1,6.121320343560E1,2.121320343560E1));
#5153=DIRECTION('',(-1.E0,0.E0,0.E0));
#5154=DIRECTION('',(0.E0,1.E0,0.E0));
#5155=AXIS2_PLACEMENT_3D('',#5152,#5153,#5154);
#5156=CYLINDRICAL_SURFACE('',#5155,3.E0);
#5157=ORIENTED_EDGE('',*,*,#4676,.F.);
#5159=ORIENTED_EDGE('',*,*,#5158,.T.);
#5160=ORIENTED_EDGE('',*,*,#4989,.T.);
#5162=ORIENTED_EDGE('',*,*,#5161,.F.);
#5163=EDGE_LOOP('',(#5157,#5159,#5160,#5162));
#5164=FACE_OUTER_BOUND('',#5163,.F.);
#5165=ADVANCED_FACE('',(#5164),#5156,.F.);
#5166=CARTESIAN_POINT('',(-4.5E1,6.121320343560E1,2.121320343560E1));
#5167=DIRECTION('',(-1.E0,0.E0,0.E0));
#5168=DIRECTION('',(0.E0,1.E0,0.E0));
#5169=AXIS2_PLACEMENT_3D('',#5166,#5167,#5168);
#5170=CYLINDRICAL_SURFACE('',#5169,3.E0);
#5171=ORIENTED_EDGE('',*,*,#4678,.F.);
#5172=ORIENTED_EDGE('',*,*,#5161,.T.);
#5173=ORIENTED_EDGE('',*,*,#4991,.T.);
#5174=ORIENTED_EDGE('',*,*,#5158,.F.);
#5175=EDGE_LOOP('',(#5171,#5172,#5173,#5174));
#5176=FACE_OUTER_BOUND('',#5175,.F.);
#5177=ADVANCED_FACE('',(#5176),#5170,.F.);
#5181=DIMENSIONAL_EXPONENTS(0.E0,0.E0,0.E0,0.E0,0.E0,0.E0,0.E0);
#5183=PLANE_ANGLE_MEASURE_WITH_UNIT(PLANE_ANGLE_MEASURE(1.745329251994E-2),
#5182);
#5184=(CONVERSION_BASED_UNIT('DEGREE',#5183)NAMED_UNIT(*)PLANE_ANGLE_UNIT());
#5186=UNCERTAINTY_MEASURE_WITH_UNIT(LENGTH_MEASURE(1.415040565922E-2),#5180,
'closure',
'Maximum model space distance between geometric entities at asserted connectivities');
#5187=(GEOMETRIC_REPRESENTATION_CONTEXT(3)GLOBAL_UNCERTAINTY_ASSIGNED_CONTEXT((
#5186))GLOBAL_UNIT_ASSIGNED_CONTEXT((#5180,#5184,#5185))REPRESENTATION_CONTEXT(
'ID10','3'));
#5188=CARTESIAN_POINT('',(0.E0,0.E0,0.E0));
#5189=DIRECTION('',(0.E0,0.E0,1.E0));
#5190=DIRECTION('',(1.E0,0.E0,0.E0));
#5193=MECHANICAL_CONTEXT('',#297,'mechanical');
#5194=PRODUCT('DIBAN1_12','DIBAN1_12','NOT SPECIFIED',(#5193));
#5195=PRODUCT_DEFINITION_FORMATION_WITH_SPECIFIED_SOURCE('4','LAST_VERSION',
#5194,.MADE.);
#5201=CARTESIAN_POINT('',(1.1E3,2.44E3,-2.176966499692E3));
#5202=DIRECTION('',(0.E0,1.E0,0.E0));
#5203=DIRECTION('',(0.E0,0.E0,-1.E0));
#5204=AXIS2_PLACEMENT_3D('',#5201,#5202,#5203);
#5205=ITEM_DEFINED_TRANSFORMATION('','',#5191,#5204);
#5206=(REPRESENTATION_RELATIONSHIP('','',#5192,#308)REPRESENTATION_RELATIONSHIP_WITH_TRANSFORMATION(#5205)SHAPE_REPRESENTATION_RELATIONSHIP());
#5207=CONTEXT_DEPENDENT_SHAPE_REPRESENTATION(#5206,#5200);
#5210=CARTESIAN_POINT('',(8.8E2,2.44E3,-2.176966499692E3));
#5211=DIRECTION('',(0.E0,1.E0,0.E0));
#5212=DIRECTION('',(0.E0,0.E0,-1.E0));
#5213=AXIS2_PLACEMENT_3D('',#5210,#5211,#5212);
#5214=ITEM_DEFINED_TRANSFORMATION('','',#5191,#5213);
#5215=(REPRESENTATION_RELATIONSHIP('','',#5192,#308)REPRESENTATION_RELATIONSHIP_WITH_TRANSFORMATION(#5214)SHAPE_REPRESENTATION_RELATIONSHIP());
#5216=CONTEXT_DEPENDENT_SHAPE_REPRESENTATION(#5215,#5209);
#5218=CARTESIAN_POINT('',(0.E0,0.E0,0.E0));
#5219=DIRECTION('',(0.E0,1.E0,0.E0));
#5220=DIRECTION('',(1.E0,0.E0,0.E0));
#5221=AXIS2_PLACEMENT_3D('',#5218,#5219,#5220);
#5223=CARTESIAN_POINT('',(0.E0,0.E0,0.E0));
#5224=DIRECTION('',(0.E0,1.E0,0.E0));
#5225=DIRECTION('',(-1.E0,0.E0,0.E0));
#5226=AXIS2_PLACEMENT_3D('',#5223,#5224,#5225);
#5228=CARTESIAN_POINT('',(0.E0,0.E0,-3.E1));
#5229=DIRECTION('',(0.E0,1.E0,0.E0));
#5230=DIRECTION('',(1.E0,0.E0,0.E0));
#5231=AXIS2_PLACEMENT_3D('',#5228,#5229,#5230);
#5233=CARTESIAN_POINT('',(0.E0,0.E0,-3.E1));
#5234=DIRECTION('',(0.E0,1.E0,0.E0));
#5235=DIRECTION('',(-1.E0,0.E0,0.E0));
#5236=AXIS2_PLACEMENT_3D('',#5233,#5234,#5235);
#5238=CARTESIAN_POINT('',(3.E1,0.E0,0.E0));
#5239=DIRECTION('',(0.E0,1.E0,0.E0));
#5240=DIRECTION('',(1.E0,0.E0,0.E0));
#5241=AXIS2_PLACEMENT_3D('',#5238,#5239,#5240);
#5243=CARTESIAN_POINT('',(3.E1,0.E0,0.E0));
#5244=DIRECTION('',(0.E0,1.E0,0.E0));
#5245=DIRECTION('',(-1.E0,0.E0,0.E0));
#5246=AXIS2_PLACEMENT_3D('',#5243,#5244,#5245);
#5248=CARTESIAN_POINT('',(0.E0,0.E0,3.E1));
#5249=DIRECTION('',(0.E0,1.E0,0.E0));
#5250=DIRECTION('',(1.E0,0.E0,0.E0));
#5251=AXIS2_PLACEMENT_3D('',#5248,#5249,#5250);
#5253=CARTESIAN_POINT('',(0.E0,0.E0,3.E1));
#5254=DIRECTION('',(0.E0,1.E0,0.E0));
#5255=DIRECTION('',(-1.E0,0.E0,0.E0));
#5256=AXIS2_PLACEMENT_3D('',#5253,#5254,#5255);
#5258=CARTESIAN_POINT('',(-3.E1,0.E0,0.E0));
#5259=DIRECTION('',(0.E0,1.E0,0.E0));
#5260=DIRECTION('',(1.E0,0.E0,0.E0));
#5261=AXIS2_PLACEMENT_3D('',#5258,#5259,#5260);
#5263=CARTESIAN_POINT('',(-3.E1,0.E0,0.E0));
#5264=DIRECTION('',(0.E0,1.E0,0.E0));
#5265=DIRECTION('',(-1.E0,0.E0,0.E0));
#5266=AXIS2_PLACEMENT_3D('',#5263,#5264,#5265);
#5268=CARTESIAN_POINT('',(-2.121320343560E1,0.E0,-2.121320343560E1));
#5269=DIRECTION('',(0.E0,1.E0,0.E0));
#5270=DIRECTION('',(1.E0,0.E0,0.E0));
#5271=AXIS2_PLACEMENT_3D('',#5268,#5269,#5270);
#5273=CARTESIAN_POINT('',(-2.121320343560E1,0.E0,-2.121320343560E1));
#5274=DIRECTION('',(0.E0,1.E0,0.E0));
#5275=DIRECTION('',(-1.E0,0.E0,0.E0));
#5276=AXIS2_PLACEMENT_3D('',#5273,#5274,#5275);
#5278=CARTESIAN_POINT('',(2.121320343560E1,0.E0,-2.121320343560E1));
#5279=DIRECTION('',(0.E0,1.E0,0.E0));
#5280=DIRECTION('',(1.E0,0.E0,0.E0));
#5281=AXIS2_PLACEMENT_3D('',#5278,#5279,#5280);
#5283=CARTESIAN_POINT('',(2.121320343560E1,0.E0,-2.121320343560E1));
#5284=DIRECTION('',(0.E0,1.E0,0.E0));
#5285=DIRECTION('',(-1.E0,0.E0,0.E0));
#5286=AXIS2_PLACEMENT_3D('',#5283,#5284,#5285);
#5288=CARTESIAN_POINT('',(2.121320343560E1,0.E0,2.121320343560E1));
#5289=DIRECTION('',(0.E0,1.E0,0.E0));
#5290=DIRECTION('',(1.E0,0.E0,0.E0));
#5291=AXIS2_PLACEMENT_3D('',#5288,#5289,#5290);
#5293=CARTESIAN_POINT('',(2.121320343560E1,0.E0,2.121320343560E1));
#5294=DIRECTION('',(0.E0,1.E0,0.E0));
#5295=DIRECTION('',(-1.E0,0.E0,0.E0));
#5296=AXIS2_PLACEMENT_3D('',#5293,#5294,#5295);
#5298=CARTESIAN_POINT('',(-2.121320343560E1,0.E0,2.121320343560E1));
#5299=DIRECTION('',(0.E0,1.E0,0.E0));
#5300=DIRECTION('',(1.E0,0.E0,0.E0));
#5301=AXIS2_PLACEMENT_3D('',#5298,#5299,#5300);
#5303=CARTESIAN_POINT('',(-2.121320343560E1,0.E0,2.121320343560E1));
#5304=DIRECTION('',(0.E0,1.E0,0.E0));
#5305=DIRECTION('',(-1.E0,0.E0,0.E0));
#5306=AXIS2_PLACEMENT_3D('',#5303,#5304,#5305);
#5308=DIRECTION('',(0.E0,1.E0,0.E0));
#5309=VECTOR('',#5308,8.E0);
#5310=CARTESIAN_POINT('',(3.75E1,0.E0,0.E0));
#5311=LINE('',#5310,#5309);
#5312=DIRECTION('',(0.E0,1.E0,0.E0));
#5313=VECTOR('',#5312,8.E0);
#5314=CARTESIAN_POINT('',(-3.75E1,0.E0,0.E0));
#5315=LINE('',#5314,#5313);
#5316=CARTESIAN_POINT('',(0.E0,8.E0,0.E0));
#5317=DIRECTION('',(0.E0,1.E0,0.E0));
#5318=DIRECTION('',(1.E0,0.E0,0.E0));
#5319=AXIS2_PLACEMENT_3D('',#5316,#5317,#5318);
#5321=CARTESIAN_POINT('',(0.E0,8.E0,0.E0));
#5322=DIRECTION('',(0.E0,1.E0,0.E0));
#5323=DIRECTION('',(-1.E0,0.E0,0.E0));
#5324=AXIS2_PLACEMENT_3D('',#5321,#5322,#5323);
#5326=CARTESIAN_POINT('',(0.E0,8.E0,-3.E1));
#5327=DIRECTION('',(0.E0,1.E0,0.E0));
#5328=DIRECTION('',(1.E0,0.E0,0.E0));
#5329=AXIS2_PLACEMENT_3D('',#5326,#5327,#5328);
#5331=CARTESIAN_POINT('',(0.E0,8.E0,-3.E1));
#5332=DIRECTION('',(0.E0,1.E0,0.E0));
#5333=DIRECTION('',(-1.E0,0.E0,0.E0));
#5334=AXIS2_PLACEMENT_3D('',#5331,#5332,#5333);
#5336=CARTESIAN_POINT('',(3.E1,8.E0,0.E0));
#5337=DIRECTION('',(0.E0,1.E0,0.E0));
#5338=DIRECTION('',(1.E0,0.E0,0.E0));
#5339=AXIS2_PLACEMENT_3D('',#5336,#5337,#5338);
#5341=CARTESIAN_POINT('',(3.E1,8.E0,0.E0));
#5342=DIRECTION('',(0.E0,1.E0,0.E0));
#5343=DIRECTION('',(-1.E0,0.E0,0.E0));
#5344=AXIS2_PLACEMENT_3D('',#5341,#5342,#5343);
#5346=CARTESIAN_POINT('',(0.E0,8.E0,3.E1));
#5347=DIRECTION('',(0.E0,1.E0,0.E0));
#5348=DIRECTION('',(1.E0,0.E0,0.E0));
#5349=AXIS2_PLACEMENT_3D('',#5346,#5347,#5348);
#5351=CARTESIAN_POINT('',(0.E0,8.E0,3.E1));
#5352=DIRECTION('',(0.E0,1.E0,0.E0));
#5353=DIRECTION('',(-1.E0,0.E0,0.E0));
#5354=AXIS2_PLACEMENT_3D('',#5351,#5352,#5353);
#5356=CARTESIAN_POINT('',(-3.E1,8.E0,0.E0));
#5357=DIRECTION('',(0.E0,1.E0,0.E0));
#5358=DIRECTION('',(1.E0,0.E0,0.E0));
#5359=AXIS2_PLACEMENT_3D('',#5356,#5357,#5358);
#5361=CARTESIAN_POINT('',(-3.E1,8.E0,0.E0));
#5362=DIRECTION('',(0.E0,1.E0,0.E0));
#5363=DIRECTION('',(-1.E0,0.E0,0.E0));
#5364=AXIS2_PLACEMENT_3D('',#5361,#5362,#5363);
#5366=CARTESIAN_POINT('',(-2.121320343560E1,8.E0,-2.121320343560E1));
#5367=DIRECTION('',(0.E0,1.E0,0.E0));
#5368=DIRECTION('',(1.E0,0.E0,0.E0));
#5369=AXIS2_PLACEMENT_3D('',#5366,#5367,#5368);
#5371=CARTESIAN_POINT('',(-2.121320343560E1,8.E0,-2.121320343560E1));
#5372=DIRECTION('',(0.E0,1.E0,0.E0));
#5373=DIRECTION('',(-1.E0,0.E0,0.E0));
#5374=AXIS2_PLACEMENT_3D('',#5371,#5372,#5373);
#5376=CARTESIAN_POINT('',(2.121320343560E1,8.E0,-2.121320343560E1));
#5377=DIRECTION('',(0.E0,1.E0,0.E0));
#5378=DIRECTION('',(1.E0,0.E0,0.E0));
#5379=AXIS2_PLACEMENT_3D('',#5376,#5377,#5378);
#5381=CARTESIAN_POINT('',(2.121320343560E1,8.E0,-2.121320343560E1));
#5382=DIRECTION('',(0.E0,1.E0,0.E0));
#5383=DIRECTION('',(-1.E0,0.E0,0.E0));
#5384=AXIS2_PLACEMENT_3D('',#5381,#5382,#5383);
#5386=CARTESIAN_POINT('',(2.121320343560E1,8.E0,2.121320343560E1));
#5387=DIRECTION('',(0.E0,1.E0,0.E0));
#5388=DIRECTION('',(1.E0,0.E0,0.E0));
#5389=AXIS2_PLACEMENT_3D('',#5386,#5387,#5388);
#5391=CARTESIAN_POINT('',(2.121320343560E1,8.E0,2.121320343560E1));
#5392=DIRECTION('',(0.E0,1.E0,0.E0));
#5393=DIRECTION('',(-1.E0,0.E0,0.E0));
#5394=AXIS2_PLACEMENT_3D('',#5391,#5392,#5393);
#5396=CARTESIAN_POINT('',(-2.121320343560E1,8.E0,2.121320343560E1));
#5397=DIRECTION('',(0.E0,1.E0,0.E0));
#5398=DIRECTION('',(1.E0,0.E0,0.E0));
#5399=AXIS2_PLACEMENT_3D('',#5396,#5397,#5398);
#5401=CARTESIAN_POINT('',(-2.121320343560E1,8.E0,2.121320343560E1));
#5402=DIRECTION('',(0.E0,1.E0,0.E0));
#5403=DIRECTION('',(-1.E0,0.E0,0.E0));
#5404=AXIS2_PLACEMENT_3D('',#5401,#5402,#5403);
#5406=CARTESIAN_POINT('',(0.E0,8.E0,0.E0));
#5407=DIRECTION('',(0.E0,1.E0,0.E0));
#5408=DIRECTION('',(1.E0,0.E0,0.E0));
#5409=AXIS2_PLACEMENT_3D('',#5406,#5407,#5408);
#5411=CARTESIAN_POINT('',(0.E0,8.E0,0.E0));
#5412=DIRECTION('',(0.E0,1.E0,0.E0));
#5413=DIRECTION('',(-1.E0,0.E0,0.E0));
#5414=AXIS2_PLACEMENT_3D('',#5411,#5412,#5413);
#5416=DIRECTION('',(0.E0,-1.E0,0.E0));
#5417=VECTOR('',#5416,8.E0);
#5418=CARTESIAN_POINT('',(3.E0,8.E0,-3.E1));
#5419=LINE('',#5418,#5417);
#5420=DIRECTION('',(0.E0,-1.E0,0.E0));
#5421=VECTOR('',#5420,8.E0);
#5422=CARTESIAN_POINT('',(-3.E0,8.E0,-3.E1));
#5423=LINE('',#5422,#5421);
#5424=DIRECTION('',(0.E0,-1.E0,0.E0));
#5425=VECTOR('',#5424,8.E0);
#5426=CARTESIAN_POINT('',(3.3E1,8.E0,0.E0));
#5427=LINE('',#5426,#5425);
#5428=DIRECTION('',(0.E0,-1.E0,0.E0));
#5429=VECTOR('',#5428,8.E0);
#5430=CARTESIAN_POINT('',(2.7E1,8.E0,0.E0));
#5431=LINE('',#5430,#5429);
#5432=DIRECTION('',(0.E0,-1.E0,0.E0));
#5433=VECTOR('',#5432,8.E0);
#5434=CARTESIAN_POINT('',(3.E0,8.E0,3.E1));
#5435=LINE('',#5434,#5433);
#5436=DIRECTION('',(0.E0,-1.E0,0.E0));
#5437=VECTOR('',#5436,8.E0);
#5438=CARTESIAN_POINT('',(-3.E0,8.E0,3.E1));
#5439=LINE('',#5438,#5437);
#5440=DIRECTION('',(0.E0,-1.E0,0.E0));
#5441=VECTOR('',#5440,8.E0);
#5442=CARTESIAN_POINT('',(-2.7E1,8.E0,0.E0));
#5443=LINE('',#5442,#5441);
#5444=DIRECTION('',(0.E0,-1.E0,0.E0));
#5445=VECTOR('',#5444,8.E0);
#5446=CARTESIAN_POINT('',(-3.3E1,8.E0,0.E0));
#5447=LINE('',#5446,#5445);
#5448=DIRECTION('',(0.E0,-1.E0,0.E0));
#5449=VECTOR('',#5448,8.E0);
#5450=CARTESIAN_POINT('',(-1.821320343560E1,8.E0,-2.121320343560E1));
#5451=LINE('',#5450,#5449);
#5452=DIRECTION('',(0.E0,-1.E0,0.E0));
#5453=VECTOR('',#5452,8.E0);
#5454=CARTESIAN_POINT('',(-2.421320343560E1,8.E0,-2.121320343560E1));
#5455=LINE('',#5454,#5453);
#5456=DIRECTION('',(0.E0,-1.E0,0.E0));
#5457=VECTOR('',#5456,8.E0);
#5458=CARTESIAN_POINT('',(2.421320343560E1,8.E0,-2.121320343560E1));
#5459=LINE('',#5458,#5457);
#5460=DIRECTION('',(0.E0,-1.E0,0.E0));
#5461=VECTOR('',#5460,8.E0);
#5462=CARTESIAN_POINT('',(1.821320343560E1,8.E0,-2.121320343560E1));
#5463=LINE('',#5462,#5461);
#5464=DIRECTION('',(0.E0,-1.E0,0.E0));
#5465=VECTOR('',#5464,8.E0);
#5466=CARTESIAN_POINT('',(2.421320343560E1,8.E0,2.121320343560E1));
#5467=LINE('',#5466,#5465);
#5468=DIRECTION('',(0.E0,-1.E0,0.E0));
#5469=VECTOR('',#5468,8.E0);
#5470=CARTESIAN_POINT('',(1.821320343560E1,8.E0,2.121320343560E1));
#5471=LINE('',#5470,#5469);
#5472=DIRECTION('',(0.E0,-1.E0,0.E0));
#5473=VECTOR('',#5472,8.E0);
#5474=CARTESIAN_POINT('',(-1.821320343560E1,8.E0,2.121320343560E1));
#5475=LINE('',#5474,#5473);
#5476=DIRECTION('',(0.E0,-1.E0,0.E0));
#5477=VECTOR('',#5476,8.E0);
#5478=CARTESIAN_POINT('',(-2.421320343560E1,8.E0,2.121320343560E1));
#5479=LINE('',#5478,#5477);
#5480=CARTESIAN_POINT('',(0.E0,9.93E2,0.E0));
#5481=DIRECTION('',(0.E0,1.E0,0.E0));
#5482=DIRECTION('',(1.E0,0.E0,0.E0));
#5483=AXIS2_PLACEMENT_3D('',#5480,#5481,#5482);
#5485=DIRECTION('',(0.E0,1.E0,0.E0));
#5486=VECTOR('',#5485,9.85E2);
#5487=CARTESIAN_POINT('',(1.25E1,8.E0,0.E0));
#5488=LINE('',#5487,#5486);
#5489=CARTESIAN_POINT('',(0.E0,9.93E2,0.E0));
#5490=DIRECTION('',(0.E0,1.E0,0.E0));
#5491=DIRECTION('',(1.E0,0.E0,0.E0));
#5492=AXIS2_PLACEMENT_3D('',#5489,#5490,#5491);
#5494=CARTESIAN_POINT('',(0.E0,9.93E2,0.E0));
#5495=DIRECTION('',(0.E0,1.E0,0.E0));
#5496=DIRECTION('',(-1.E0,0.E0,0.E0));
#5497=AXIS2_PLACEMENT_3D('',#5494,#5495,#5496);
#5499=CARTESIAN_POINT('',(3.E1,9.93E2,0.E0));
#5500=DIRECTION('',(0.E0,1.E0,0.E0));
#5501=DIRECTION('',(0.E0,0.E0,1.E0));
#5502=AXIS2_PLACEMENT_3D('',#5499,#5500,#5501);
#5504=CARTESIAN_POINT('',(3.E1,9.93E2,0.E0));
#5505=DIRECTION('',(0.E0,1.E0,0.E0));
#5506=DIRECTION('',(0.E0,0.E0,-1.E0));
#5507=AXIS2_PLACEMENT_3D('',#5504,#5505,#5506);
#5509=CARTESIAN_POINT('',(0.E0,9.93E2,3.E1));
#5510=DIRECTION('',(0.E0,1.E0,0.E0));
#5511=DIRECTION('',(0.E0,0.E0,1.E0));
#5512=AXIS2_PLACEMENT_3D('',#5509,#5510,#5511);
#5514=CARTESIAN_POINT('',(0.E0,9.93E2,3.E1));
#5515=DIRECTION('',(0.E0,1.E0,0.E0));
#5516=DIRECTION('',(0.E0,0.E0,-1.E0));
#5517=AXIS2_PLACEMENT_3D('',#5514,#5515,#5516);
#5519=CARTESIAN_POINT('',(-3.E1,9.93E2,0.E0));
#5520=DIRECTION('',(0.E0,1.E0,0.E0));
#5521=DIRECTION('',(0.E0,0.E0,1.E0));
#5522=AXIS2_PLACEMENT_3D('',#5519,#5520,#5521);
#5524=CARTESIAN_POINT('',(-3.E1,9.93E2,0.E0));
#5525=DIRECTION('',(0.E0,1.E0,0.E0));
#5526=DIRECTION('',(0.E0,0.E0,-1.E0));
#5527=AXIS2_PLACEMENT_3D('',#5524,#5525,#5526);
#5529=CARTESIAN_POINT('',(0.E0,9.93E2,-3.E1));
#5530=DIRECTION('',(0.E0,1.E0,0.E0));
#5531=DIRECTION('',(0.E0,0.E0,1.E0));
#5532=AXIS2_PLACEMENT_3D('',#5529,#5530,#5531);
#5534=CARTESIAN_POINT('',(0.E0,9.93E2,-3.E1));
#5535=DIRECTION('',(0.E0,1.E0,0.E0));
#5536=DIRECTION('',(0.E0,0.E0,-1.E0));
#5537=AXIS2_PLACEMENT_3D('',#5534,#5535,#5536);
#5539=CARTESIAN_POINT('',(2.121320343560E1,9.93E2,-2.121320343560E1));
#5540=DIRECTION('',(0.E0,1.E0,0.E0));
#5541=DIRECTION('',(0.E0,0.E0,1.E0));
#5542=AXIS2_PLACEMENT_3D('',#5539,#5540,#5541);
#5544=CARTESIAN_POINT('',(2.121320343560E1,9.93E2,-2.121320343560E1));
#5545=DIRECTION('',(0.E0,1.E0,0.E0));
#5546=DIRECTION('',(0.E0,0.E0,-1.E0));
#5547=AXIS2_PLACEMENT_3D('',#5544,#5545,#5546);
#5549=CARTESIAN_POINT('',(2.121320343560E1,9.93E2,2.121320343560E1));
#5550=DIRECTION('',(0.E0,1.E0,0.E0));
#5551=DIRECTION('',(0.E0,0.E0,1.E0));
#5552=AXIS2_PLACEMENT_3D('',#5549,#5550,#5551);
#5554=CARTESIAN_POINT('',(2.121320343560E1,9.93E2,2.121320343560E1));
#5555=DIRECTION('',(0.E0,1.E0,0.E0));
#5556=DIRECTION('',(0.E0,0.E0,-1.E0));
#5557=AXIS2_PLACEMENT_3D('',#5554,#5555,#5556);
#5559=CARTESIAN_POINT('',(-2.121320343560E1,9.93E2,2.121320343560E1));
#5560=DIRECTION('',(0.E0,1.E0,0.E0));
#5561=DIRECTION('',(0.E0,0.E0,1.E0));
#5562=AXIS2_PLACEMENT_3D('',#5559,#5560,#5561);
#5564=CARTESIAN_POINT('',(-2.121320343560E1,9.93E2,2.121320343560E1));
#5565=DIRECTION('',(0.E0,1.E0,0.E0));
#5566=DIRECTION('',(0.E0,0.E0,-1.E0));
#5567=AXIS2_PLACEMENT_3D('',#5564,#5565,#5566);
#5569=CARTESIAN_POINT('',(-2.121320343560E1,9.93E2,-2.121320343560E1));
#5570=DIRECTION('',(0.E0,1.E0,0.E0));
#5571=DIRECTION('',(0.E0,0.E0,1.E0));
#5572=AXIS2_PLACEMENT_3D('',#5569,#5570,#5571);
#5574=CARTESIAN_POINT('',(-2.121320343560E1,9.93E2,-2.121320343560E1));
#5575=DIRECTION('',(0.E0,1.E0,0.E0));
#5576=DIRECTION('',(0.E0,0.E0,-1.E0));
#5577=AXIS2_PLACEMENT_3D('',#5574,#5575,#5576);
#5579=DIRECTION('',(0.E0,1.E0,0.E0));
#5580=VECTOR('',#5579,8.E0);
#5581=CARTESIAN_POINT('',(4.E1,9.93E2,0.E0));
#5582=LINE('',#5581,#5580);
#5583=DIRECTION('',(0.E0,1.E0,0.E0));
#5584=VECTOR('',#5583,8.E0);
#5585=CARTESIAN_POINT('',(-4.E1,9.93E2,0.E0));
#5586=LINE('',#5585,#5584);
#5587=CARTESIAN_POINT('',(0.E0,1.001E3,0.E0));
#5588=DIRECTION('',(0.E0,1.E0,0.E0));
#5589=DIRECTION('',(1.E0,0.E0,0.E0));
#5590=AXIS2_PLACEMENT_3D('',#5587,#5588,#5589);
#5592=CARTESIAN_POINT('',(0.E0,1.001E3,0.E0));
#5593=DIRECTION('',(0.E0,1.E0,0.E0));
#5594=DIRECTION('',(-1.E0,0.E0,0.E0));
#5595=AXIS2_PLACEMENT_3D('',#5592,#5593,#5594);
#5597=CARTESIAN_POINT('',(3.E1,1.001E3,0.E0));
#5598=DIRECTION('',(0.E0,1.E0,0.E0));
#5599=DIRECTION('',(0.E0,0.E0,1.E0));
#5600=AXIS2_PLACEMENT_3D('',#5597,#5598,#5599);
#5602=CARTESIAN_POINT('',(3.E1,1.001E3,0.E0));
#5603=DIRECTION('',(0.E0,1.E0,0.E0));
#5604=DIRECTION('',(0.E0,0.E0,-1.E0));
#5605=AXIS2_PLACEMENT_3D('',#5602,#5603,#5604);
#5607=CARTESIAN_POINT('',(0.E0,1.001E3,3.E1));
#5608=DIRECTION('',(0.E0,1.E0,0.E0));
#5609=DIRECTION('',(0.E0,0.E0,1.E0));
#5610=AXIS2_PLACEMENT_3D('',#5607,#5608,#5609);
#5612=CARTESIAN_POINT('',(0.E0,1.001E3,3.E1));
#5613=DIRECTION('',(0.E0,1.E0,0.E0));
#5614=DIRECTION('',(0.E0,0.E0,-1.E0));
#5615=AXIS2_PLACEMENT_3D('',#5612,#5613,#5614);
#5617=CARTESIAN_POINT('',(-3.E1,1.001E3,0.E0));
#5618=DIRECTION('',(0.E0,1.E0,0.E0));
#5619=DIRECTION('',(0.E0,0.E0,1.E0));
#5620=AXIS2_PLACEMENT_3D('',#5617,#5618,#5619);
#5622=CARTESIAN_POINT('',(-3.E1,1.001E3,0.E0));
#5623=DIRECTION('',(0.E0,1.E0,0.E0));
#5624=DIRECTION('',(0.E0,0.E0,-1.E0));
#5625=AXIS2_PLACEMENT_3D('',#5622,#5623,#5624);
#5627=CARTESIAN_POINT('',(0.E0,1.001E3,-3.E1));
#5628=DIRECTION('',(0.E0,1.E0,0.E0));
#5629=DIRECTION('',(0.E0,0.E0,1.E0));
#5630=AXIS2_PLACEMENT_3D('',#5627,#5628,#5629);
#5632=CARTESIAN_POINT('',(0.E0,1.001E3,-3.E1));
#5633=DIRECTION('',(0.E0,1.E0,0.E0));
#5634=DIRECTION('',(0.E0,0.E0,-1.E0));
#5635=AXIS2_PLACEMENT_3D('',#5632,#5633,#5634);
#5637=CARTESIAN_POINT('',(2.121320343560E1,1.001E3,-2.121320343560E1));
#5638=DIRECTION('',(0.E0,1.E0,0.E0));
#5639=DIRECTION('',(0.E0,0.E0,1.E0));
#5640=AXIS2_PLACEMENT_3D('',#5637,#5638,#5639);
#5642=CARTESIAN_POINT('',(2.121320343560E1,1.001E3,-2.121320343560E1));
#5643=DIRECTION('',(0.E0,1.E0,0.E0));
#5644=DIRECTION('',(0.E0,0.E0,-1.E0));
#5645=AXIS2_PLACEMENT_3D('',#5642,#5643,#5644);
#5647=CARTESIAN_POINT('',(2.121320343560E1,1.001E3,2.121320343560E1));
#5648=DIRECTION('',(0.E0,1.E0,0.E0));
#5649=DIRECTION('',(0.E0,0.E0,1.E0));
#5650=AXIS2_PLACEMENT_3D('',#5647,#5648,#5649);
#5652=CARTESIAN_POINT('',(2.121320343560E1,1.001E3,2.121320343560E1));
#5653=DIRECTION('',(0.E0,1.E0,0.E0));
#5654=DIRECTION('',(0.E0,0.E0,-1.E0));
#5655=AXIS2_PLACEMENT_3D('',#5652,#5653,#5654);
#5657=CARTESIAN_POINT('',(-2.121320343560E1,1.001E3,2.121320343560E1));
#5658=DIRECTION('',(0.E0,1.E0,0.E0));
#5659=DIRECTION('',(0.E0,0.E0,1.E0));
#5660=AXIS2_PLACEMENT_3D('',#5657,#5658,#5659);
#5662=CARTESIAN_POINT('',(-2.121320343560E1,1.001E3,2.121320343560E1));
#5663=DIRECTION('',(0.E0,1.E0,0.E0));
#5664=DIRECTION('',(0.E0,0.E0,-1.E0));
#5665=AXIS2_PLACEMENT_3D('',#5662,#5663,#5664);
#5667=CARTESIAN_POINT('',(-2.121320343560E1,1.001E3,-2.121320343560E1));
#5668=DIRECTION('',(0.E0,1.E0,0.E0));
#5669=DIRECTION('',(0.E0,0.E0,1.E0));
#5670=AXIS2_PLACEMENT_3D('',#5667,#5668,#5669);
#5672=CARTESIAN_POINT('',(-2.121320343560E1,1.001E3,-2.121320343560E1));
#5673=DIRECTION('',(0.E0,1.E0,0.E0));
#5674=DIRECTION('',(0.E0,0.E0,-1.E0));
#5675=AXIS2_PLACEMENT_3D('',#5672,#5673,#5674);
#5677=DIRECTION('',(0.E0,-1.E0,0.E0));
#5678=VECTOR('',#5677,8.E0);
#5679=CARTESIAN_POINT('',(3.E1,1.001E3,3.E0));
#5680=LINE('',#5679,#5678);
#5681=DIRECTION('',(0.E0,-1.E0,0.E0));
#5682=VECTOR('',#5681,8.E0);
#5683=CARTESIAN_POINT('',(3.E1,1.001E3,-3.E0));
#5684=LINE('',#5683,#5682);
#5685=DIRECTION('',(0.E0,-1.E0,0.E0));
#5686=VECTOR('',#5685,8.E0);
#5687=CARTESIAN_POINT('',(0.E0,1.001E3,3.3E1));
#5688=LINE('',#5687,#5686);
#5689=DIRECTION('',(0.E0,-1.E0,0.E0));
#5690=VECTOR('',#5689,8.E0);
#5691=CARTESIAN_POINT('',(0.E0,1.001E3,2.7E1));
#5692=LINE('',#5691,#5690);
#5693=DIRECTION('',(0.E0,-1.E0,0.E0));
#5694=VECTOR('',#5693,8.E0);
#5695=CARTESIAN_POINT('',(-3.E1,1.001E3,3.E0));
#5696=LINE('',#5695,#5694);
#5697=DIRECTION('',(0.E0,-1.E0,0.E0));
#5698=VECTOR('',#5697,8.E0);
#5699=CARTESIAN_POINT('',(-3.E1,1.001E3,-3.E0));
#5700=LINE('',#5699,#5698);
#5701=DIRECTION('',(0.E0,-1.E0,0.E0));
#5702=VECTOR('',#5701,8.E0);
#5703=CARTESIAN_POINT('',(0.E0,1.001E3,-2.7E1));
#5704=LINE('',#5703,#5702);
#5705=DIRECTION('',(0.E0,-1.E0,0.E0));
#5706=VECTOR('',#5705,8.E0);
#5707=CARTESIAN_POINT('',(0.E0,1.001E3,-3.3E1));
#5708=LINE('',#5707,#5706);
#5709=DIRECTION('',(0.E0,-1.E0,0.E0));
#5710=VECTOR('',#5709,8.E0);
#5711=CARTESIAN_POINT('',(2.121320343560E1,1.001E3,-1.821320343560E1));
#5712=LINE('',#5711,#5710);
#5713=DIRECTION('',(0.E0,-1.E0,0.E0));
#5714=VECTOR('',#5713,8.E0);
#5715=CARTESIAN_POINT('',(2.121320343560E1,1.001E3,-2.421320343560E1));
#5716=LINE('',#5715,#5714);
#5717=DIRECTION('',(0.E0,-1.E0,0.E0));
#5718=VECTOR('',#5717,8.E0);
#5719=CARTESIAN_POINT('',(2.121320343560E1,1.001E3,2.421320343560E1));
#5720=LINE('',#5719,#5718);
#5721=DIRECTION('',(0.E0,-1.E0,0.E0));
#5722=VECTOR('',#5721,8.E0);
#5723=CARTESIAN_POINT('',(2.121320343560E1,1.001E3,1.821320343560E1));
#5724=LINE('',#5723,#5722);
#5725=DIRECTION('',(0.E0,-1.E0,0.E0));
#5726=VECTOR('',#5725,8.E0);
#5727=CARTESIAN_POINT('',(-2.121320343560E1,1.001E3,2.421320343560E1));
#5728=LINE('',#5727,#5726);
#5729=DIRECTION('',(0.E0,-1.E0,0.E0));
#5730=VECTOR('',#5729,8.E0);
#5731=CARTESIAN_POINT('',(-2.121320343560E1,1.001E3,1.821320343560E1));
#5732=LINE('',#5731,#5730);
#5733=DIRECTION('',(0.E0,-1.E0,0.E0));
#5734=VECTOR('',#5733,8.E0);
#5735=CARTESIAN_POINT('',(-2.121320343560E1,1.001E3,-1.821320343560E1));
#5736=LINE('',#5735,#5734);
#5737=DIRECTION('',(0.E0,-1.E0,0.E0));
#5738=VECTOR('',#5737,8.E0);
#5739=CARTESIAN_POINT('',(-2.121320343560E1,1.001E3,-2.421320343560E1));
#5740=LINE('',#5739,#5738);
#5741=CARTESIAN_POINT('',(0.E0,9.93E2,0.E0));
#5742=DIRECTION('',(0.E0,1.E0,0.E0));
#5743=DIRECTION('',(-1.E0,0.E0,0.E0));
#5744=AXIS2_PLACEMENT_3D('',#5741,#5742,#5743);
#5746=DIRECTION('',(0.E0,1.E0,0.E0));
#5747=VECTOR('',#5746,9.85E2);
#5748=CARTESIAN_POINT('',(-1.25E1,8.E0,0.E0));
#5749=LINE('',#5748,#5747);
#5750=CARTESIAN_POINT('',(3.75E1,0.E0,0.E0));
#5751=CARTESIAN_POINT('',(-3.75E1,0.E0,0.E0));
#5752=VERTEX_POINT('',#5750);
#5753=VERTEX_POINT('',#5751);
#5754=CARTESIAN_POINT('',(3.75E1,8.E0,0.E0));
#5755=CARTESIAN_POINT('',(-3.75E1,8.E0,0.E0));
#5756=VERTEX_POINT('',#5754);
#5757=VERTEX_POINT('',#5755);
#5758=CARTESIAN_POINT('',(3.E0,0.E0,-3.E1));
#5759=CARTESIAN_POINT('',(-3.E0,0.E0,-3.E1));
#5760=VERTEX_POINT('',#5758);
#5761=VERTEX_POINT('',#5759);
#5762=CARTESIAN_POINT('',(3.3E1,0.E0,0.E0));
#5763=CARTESIAN_POINT('',(2.7E1,0.E0,0.E0));
#5764=VERTEX_POINT('',#5762);
#5765=VERTEX_POINT('',#5763);
#5766=CARTESIAN_POINT('',(3.E0,0.E0,3.E1));
#5767=CARTESIAN_POINT('',(-3.E0,0.E0,3.E1));
#5768=VERTEX_POINT('',#5766);
#5769=VERTEX_POINT('',#5767);
#5770=CARTESIAN_POINT('',(-2.7E1,0.E0,0.E0));
#5771=CARTESIAN_POINT('',(-3.3E1,0.E0,0.E0));
#5772=VERTEX_POINT('',#5770);
#5773=VERTEX_POINT('',#5771);
#5774=CARTESIAN_POINT('',(-1.821320343560E1,0.E0,-2.121320343560E1));
#5775=CARTESIAN_POINT('',(-2.421320343560E1,0.E0,-2.121320343560E1));
#5776=VERTEX_POINT('',#5774);
#5777=VERTEX_POINT('',#5775);
#5778=CARTESIAN_POINT('',(2.421320343560E1,0.E0,-2.121320343560E1));
#5779=CARTESIAN_POINT('',(1.821320343560E1,0.E0,-2.121320343560E1));
#5780=VERTEX_POINT('',#5778);
#5781=VERTEX_POINT('',#5779);
#5782=CARTESIAN_POINT('',(2.421320343560E1,0.E0,2.121320343560E1));
#5783=CARTESIAN_POINT('',(1.821320343560E1,0.E0,2.121320343560E1));
#5784=VERTEX_POINT('',#5782);
#5785=VERTEX_POINT('',#5783);
#5786=CARTESIAN_POINT('',(-1.821320343560E1,0.E0,2.121320343560E1));
#5787=CARTESIAN_POINT('',(-2.421320343560E1,0.E0,2.121320343560E1));
#5788=VERTEX_POINT('',#5786);
#5789=VERTEX_POINT('',#5787);
#5790=CARTESIAN_POINT('',(3.E0,8.E0,-3.E1));
#5791=CARTESIAN_POINT('',(-3.E0,8.E0,-3.E1));
#5792=VERTEX_POINT('',#5790);
#5793=VERTEX_POINT('',#5791);
#5794=CARTESIAN_POINT('',(3.3E1,8.E0,0.E0));
#5795=CARTESIAN_POINT('',(2.7E1,8.E0,0.E0));
#5796=VERTEX_POINT('',#5794);
#5797=VERTEX_POINT('',#5795);
#5798=CARTESIAN_POINT('',(3.E0,8.E0,3.E1));
#5799=CARTESIAN_POINT('',(-3.E0,8.E0,3.E1));
#5800=VERTEX_POINT('',#5798);
#5801=VERTEX_POINT('',#5799);
#5802=CARTESIAN_POINT('',(-2.7E1,8.E0,0.E0));
#5803=CARTESIAN_POINT('',(-3.3E1,8.E0,0.E0));
#5804=VERTEX_POINT('',#5802);
#5805=VERTEX_POINT('',#5803);
#5806=CARTESIAN_POINT('',(-1.821320343560E1,8.E0,-2.121320343560E1));
#5807=CARTESIAN_POINT('',(-2.421320343560E1,8.E0,-2.121320343560E1));
#5808=VERTEX_POINT('',#5806);
#5809=VERTEX_POINT('',#5807);
#5810=CARTESIAN_POINT('',(2.421320343560E1,8.E0,-2.121320343560E1));
#5811=CARTESIAN_POINT('',(1.821320343560E1,8.E0,-2.121320343560E1));
#5812=VERTEX_POINT('',#5810);
#5813=VERTEX_POINT('',#5811);
#5814=CARTESIAN_POINT('',(2.421320343560E1,8.E0,2.121320343560E1));
#5815=CARTESIAN_POINT('',(1.821320343560E1,8.E0,2.121320343560E1));
#5816=VERTEX_POINT('',#5814);
#5817=VERTEX_POINT('',#5815);
#5818=CARTESIAN_POINT('',(-1.821320343560E1,8.E0,2.121320343560E1));
#5819=CARTESIAN_POINT('',(-2.421320343560E1,8.E0,2.121320343560E1));
#5820=VERTEX_POINT('',#5818);
#5821=VERTEX_POINT('',#5819);
#5822=CARTESIAN_POINT('',(1.25E1,8.E0,0.E0));
#5823=CARTESIAN_POINT('',(-1.25E1,8.E0,0.E0));
#5824=VERTEX_POINT('',#5822);
#5825=VERTEX_POINT('',#5823);
#5826=CARTESIAN_POINT('',(4.E1,9.93E2,0.E0));
#5827=CARTESIAN_POINT('',(-4.E1,9.93E2,0.E0));
#5828=VERTEX_POINT('',#5826);
#5829=VERTEX_POINT('',#5827);
#5830=CARTESIAN_POINT('',(4.E1,1.001E3,0.E0));
#5831=CARTESIAN_POINT('',(-4.E1,1.001E3,0.E0));
#5832=VERTEX_POINT('',#5830);
#5833=VERTEX_POINT('',#5831);
#5834=CARTESIAN_POINT('',(1.25E1,9.93E2,0.E0));
#5835=CARTESIAN_POINT('',(-1.25E1,9.93E2,0.E0));
#5836=VERTEX_POINT('',#5834);
#5837=VERTEX_POINT('',#5835);
#5838=CARTESIAN_POINT('',(3.E1,9.93E2,3.E0));
#5839=CARTESIAN_POINT('',(3.E1,9.93E2,-3.E0));
#5840=VERTEX_POINT('',#5838);
#5841=VERTEX_POINT('',#5839);
#5842=CARTESIAN_POINT('',(0.E0,9.93E2,3.3E1));
#5843=CARTESIAN_POINT('',(0.E0,9.93E2,2.7E1));
#5844=VERTEX_POINT('',#5842);
#5845=VERTEX_POINT('',#5843);
#5846=CARTESIAN_POINT('',(-3.E1,9.93E2,3.E0));
#5847=CARTESIAN_POINT('',(-3.E1,9.93E2,-3.E0));
#5848=VERTEX_POINT('',#5846);
#5849=VERTEX_POINT('',#5847);
#5850=CARTESIAN_POINT('',(0.E0,9.93E2,-2.7E1));
#5851=CARTESIAN_POINT('',(0.E0,9.93E2,-3.3E1));
#5852=VERTEX_POINT('',#5850);
#5853=VERTEX_POINT('',#5851);
#5854=CARTESIAN_POINT('',(2.121320343560E1,9.93E2,-1.821320343560E1));
#5855=CARTESIAN_POINT('',(2.121320343560E1,9.93E2,-2.421320343560E1));
#5856=VERTEX_POINT('',#5854);
#5857=VERTEX_POINT('',#5855);
#5858=CARTESIAN_POINT('',(2.121320343560E1,9.93E2,2.421320343560E1));
#5859=CARTESIAN_POINT('',(2.121320343560E1,9.93E2,1.821320343560E1));
#5860=VERTEX_POINT('',#5858);
#5861=VERTEX_POINT('',#5859);
#5862=CARTESIAN_POINT('',(-2.121320343560E1,9.93E2,2.421320343560E1));
#5863=CARTESIAN_POINT('',(-2.121320343560E1,9.93E2,1.821320343560E1));
#5864=VERTEX_POINT('',#5862);
#5865=VERTEX_POINT('',#5863);
#5866=CARTESIAN_POINT('',(-2.121320343560E1,9.93E2,-1.821320343560E1));
#5867=CARTESIAN_POINT('',(-2.121320343560E1,9.93E2,-2.421320343560E1));
#5868=VERTEX_POINT('',#5866);
#5869=VERTEX_POINT('',#5867);
#5870=CARTESIAN_POINT('',(3.E1,1.001E3,3.E0));
#5871=CARTESIAN_POINT('',(3.E1,1.001E3,-3.E0));
#5872=VERTEX_POINT('',#5870);
#5873=VERTEX_POINT('',#5871);
#5874=CARTESIAN_POINT('',(0.E0,1.001E3,3.3E1));
#5875=CARTESIAN_POINT('',(0.E0,1.001E3,2.7E1));
#5876=VERTEX_POINT('',#5874);
#5877=VERTEX_POINT('',#5875);
#5878=CARTESIAN_POINT('',(-3.E1,1.001E3,3.E0));
#5879=CARTESIAN_POINT('',(-3.E1,1.001E3,-3.E0));
#5880=VERTEX_POINT('',#5878);
#5881=VERTEX_POINT('',#5879);
#5882=CARTESIAN_POINT('',(0.E0,1.001E3,-2.7E1));
#5883=CARTESIAN_POINT('',(0.E0,1.001E3,-3.3E1));
#5884=VERTEX_POINT('',#5882);
#5885=VERTEX_POINT('',#5883);
#5886=CARTESIAN_POINT('',(2.121320343560E1,1.001E3,-1.821320343560E1));
#5887=CARTESIAN_POINT('',(2.121320343560E1,1.001E3,-2.421320343560E1));
#5888=VERTEX_POINT('',#5886);
#5889=VERTEX_POINT('',#5887);
#5890=CARTESIAN_POINT('',(2.121320343560E1,1.001E3,2.421320343560E1));
#5891=CARTESIAN_POINT('',(2.121320343560E1,1.001E3,1.821320343560E1));
#5892=VERTEX_POINT('',#5890);
#5893=VERTEX_POINT('',#5891);
#5894=CARTESIAN_POINT('',(-2.121320343560E1,1.001E3,2.421320343560E1));
#5895=CARTESIAN_POINT('',(-2.121320343560E1,1.001E3,1.821320343560E1));
#5896=VERTEX_POINT('',#5894);
#5897=VERTEX_POINT('',#5895);
#5898=CARTESIAN_POINT('',(-2.121320343560E1,1.001E3,-1.821320343560E1));
#5899=CARTESIAN_POINT('',(-2.121320343560E1,1.001E3,-2.421320343560E1));
#5900=VERTEX_POINT('',#5898);
#5901=VERTEX_POINT('',#5899);
#5902=CARTESIAN_POINT('',(0.E0,0.E0,0.E0));
#5903=DIRECTION('',(0.E0,1.E0,0.E0));
#5904=DIRECTION('',(1.E0,0.E0,0.E0));
#5905=AXIS2_PLACEMENT_3D('',#5902,#5903,#5904);
#5906=PLANE('',#5905);
#5908=ORIENTED_EDGE('',*,*,#5907,.T.);
#5910=ORIENTED_EDGE('',*,*,#5909,.T.);
#5911=EDGE_LOOP('',(#5908,#5910));
#5912=FACE_OUTER_BOUND('',#5911,.F.);
#5914=ORIENTED_EDGE('',*,*,#5913,.F.);
#5916=ORIENTED_EDGE('',*,*,#5915,.F.);
#5917=EDGE_LOOP('',(#5914,#5916));
#5918=FACE_BOUND('',#5917,.F.);
#5920=ORIENTED_EDGE('',*,*,#5919,.F.);
#5922=ORIENTED_EDGE('',*,*,#5921,.F.);
#5923=EDGE_LOOP('',(#5920,#5922));
#5924=FACE_BOUND('',#5923,.F.);
#5926=ORIENTED_EDGE('',*,*,#5925,.F.);
#5928=ORIENTED_EDGE('',*,*,#5927,.F.);
#5929=EDGE_LOOP('',(#5926,#5928));
#5930=FACE_BOUND('',#5929,.F.);
#5932=ORIENTED_EDGE('',*,*,#5931,.F.);
#5934=ORIENTED_EDGE('',*,*,#5933,.F.);
#5935=EDGE_LOOP('',(#5932,#5934));
#5936=FACE_BOUND('',#5935,.F.);
#5938=ORIENTED_EDGE('',*,*,#5937,.F.);
#5940=ORIENTED_EDGE('',*,*,#5939,.F.);
#5941=EDGE_LOOP('',(#5938,#5940));
#5942=FACE_BOUND('',#5941,.F.);
#5944=ORIENTED_EDGE('',*,*,#5943,.F.);
#5946=ORIENTED_EDGE('',*,*,#5945,.F.);
#5947=EDGE_LOOP('',(#5944,#5946));
#5948=FACE_BOUND('',#5947,.F.);
#5950=ORIENTED_EDGE('',*,*,#5949,.F.);
#5952=ORIENTED_EDGE('',*,*,#5951,.F.);
#5953=EDGE_LOOP('',(#5950,#5952));
#5954=FACE_BOUND('',#5953,.F.);
#5956=ORIENTED_EDGE('',*,*,#5955,.F.);
#5958=ORIENTED_EDGE('',*,*,#5957,.F.);
#5959=EDGE_LOOP('',(#5956,#5958));
#5960=FACE_BOUND('',#5959,.F.);
#5961=ADVANCED_FACE('',(#5912,#5918,#5924,#5930,#5936,#5942,#5948,#5954,#5960),
#5906,.F.);
#5962=CARTESIAN_POINT('',(0.E0,0.E0,0.E0));
#5963=DIRECTION('',(0.E0,1.E0,0.E0));
#5964=DIRECTION('',(1.E0,0.E0,0.E0));
#5965=AXIS2_PLACEMENT_3D('',#5962,#5963,#5964);
#5966=CYLINDRICAL_SURFACE('',#5965,3.75E1);
#5967=ORIENTED_EDGE('',*,*,#5907,.F.);
#5969=ORIENTED_EDGE('',*,*,#5968,.T.);
#5971=ORIENTED_EDGE('',*,*,#5970,.T.);
#5973=ORIENTED_EDGE('',*,*,#5972,.F.);
#5974=EDGE_LOOP('',(#5967,#5969,#5971,#5973));
#5975=FACE_OUTER_BOUND('',#5974,.F.);
#5976=ADVANCED_FACE('',(#5975),#5966,.T.);
#5977=CARTESIAN_POINT('',(0.E0,0.E0,0.E0));
#5978=DIRECTION('',(0.E0,1.E0,0.E0));
#5979=DIRECTION('',(1.E0,0.E0,0.E0));
#5980=AXIS2_PLACEMENT_3D('',#5977,#5978,#5979);
#5981=CYLINDRICAL_SURFACE('',#5980,3.75E1);
#5982=ORIENTED_EDGE('',*,*,#5909,.F.);
#5983=ORIENTED_EDGE('',*,*,#5972,.T.);
#5985=ORIENTED_EDGE('',*,*,#5984,.T.);
#5986=ORIENTED_EDGE('',*,*,#5968,.F.);
#5987=EDGE_LOOP('',(#5982,#5983,#5985,#5986));
#5988=FACE_OUTER_BOUND('',#5987,.F.);
#5989=ADVANCED_FACE('',(#5988),#5981,.T.);
#5990=CARTESIAN_POINT('',(0.E0,8.E0,0.E0));
#5991=DIRECTION('',(0.E0,1.E0,0.E0));
#5992=DIRECTION('',(1.E0,0.E0,0.E0));
#5993=AXIS2_PLACEMENT_3D('',#5990,#5991,#5992);
#5994=PLANE('',#5993);
#5995=ORIENTED_EDGE('',*,*,#5970,.F.);
#5996=ORIENTED_EDGE('',*,*,#5984,.F.);
#5997=EDGE_LOOP('',(#5995,#5996));
#5998=FACE_OUTER_BOUND('',#5997,.F.);
#6000=ORIENTED_EDGE('',*,*,#5999,.T.);
#6002=ORIENTED_EDGE('',*,*,#6001,.T.);
#6003=EDGE_LOOP('',(#6000,#6002));
#6004=FACE_BOUND('',#6003,.F.);
#6006=ORIENTED_EDGE('',*,*,#6005,.T.);
#6008=ORIENTED_EDGE('',*,*,#6007,.T.);
#6009=EDGE_LOOP('',(#6006,#6008));
#6010=FACE_BOUND('',#6009,.F.);
#6012=ORIENTED_EDGE('',*,*,#6011,.T.);
#6014=ORIENTED_EDGE('',*,*,#6013,.T.);
#6015=EDGE_LOOP('',(#6012,#6014));
#6016=FACE_BOUND('',#6015,.F.);
#6018=ORIENTED_EDGE('',*,*,#6017,.T.);
#6020=ORIENTED_EDGE('',*,*,#6019,.T.);
#6021=EDGE_LOOP('',(#6018,#6020));
#6022=FACE_BOUND('',#6021,.F.);
#6024=ORIENTED_EDGE('',*,*,#6023,.T.);
#6026=ORIENTED_EDGE('',*,*,#6025,.T.);
#6027=EDGE_LOOP('',(#6024,#6026));
#6028=FACE_BOUND('',#6027,.F.);
#6030=ORIENTED_EDGE('',*,*,#6029,.T.);
#6032=ORIENTED_EDGE('',*,*,#6031,.T.);
#6033=EDGE_LOOP('',(#6030,#6032));
#6034=FACE_BOUND('',#6033,.F.);
#6036=ORIENTED_EDGE('',*,*,#6035,.T.);
#6038=ORIENTED_EDGE('',*,*,#6037,.T.);
#6039=EDGE_LOOP('',(#6036,#6038));
#6040=FACE_BOUND('',#6039,.F.);
#6042=ORIENTED_EDGE('',*,*,#6041,.T.);
#6044=ORIENTED_EDGE('',*,*,#6043,.T.);
#6045=EDGE_LOOP('',(#6042,#6044));
#6046=FACE_BOUND('',#6045,.F.);
#6048=ORIENTED_EDGE('',*,*,#6047,.T.);
#6050=ORIENTED_EDGE('',*,*,#6049,.T.);
#6051=EDGE_LOOP('',(#6048,#6050));
#6052=FACE_BOUND('',#6051,.F.);
#6053=ADVANCED_FACE('',(#5998,#6004,#6010,#6016,#6022,#6028,#6034,#6040,#6046,
#6052),#5994,.T.);
#6054=CARTESIAN_POINT('',(0.E0,8.E0,-3.E1));
#6055=DIRECTION('',(0.E0,1.E0,0.E0));
#6056=DIRECTION('',(1.E0,0.E0,0.E0));
#6057=AXIS2_PLACEMENT_3D('',#6054,#6055,#6056);
#6058=CYLINDRICAL_SURFACE('',#6057,3.E0);
#6059=ORIENTED_EDGE('',*,*,#5913,.T.);
#6061=ORIENTED_EDGE('',*,*,#6060,.F.);
#6062=ORIENTED_EDGE('',*,*,#5999,.F.);
#6064=ORIENTED_EDGE('',*,*,#6063,.T.);
#6065=EDGE_LOOP('',(#6059,#6061,#6062,#6064));
#6066=FACE_OUTER_BOUND('',#6065,.F.);
#6067=ADVANCED_FACE('',(#6066),#6058,.F.);
#6068=CARTESIAN_POINT('',(0.E0,8.E0,-3.E1));
#6069=DIRECTION('',(0.E0,1.E0,0.E0));
#6070=DIRECTION('',(1.E0,0.E0,0.E0));
#6071=AXIS2_PLACEMENT_3D('',#6068,#6069,#6070);
#6072=CYLINDRICAL_SURFACE('',#6071,3.E0);
#6073=ORIENTED_EDGE('',*,*,#5915,.T.);
#6074=ORIENTED_EDGE('',*,*,#6063,.F.);
#6075=ORIENTED_EDGE('',*,*,#6001,.F.);
#6076=ORIENTED_EDGE('',*,*,#6060,.T.);
#6077=EDGE_LOOP('',(#6073,#6074,#6075,#6076));
#6078=FACE_OUTER_BOUND('',#6077,.F.);
#6079=ADVANCED_FACE('',(#6078),#6072,.F.);
#6080=CARTESIAN_POINT('',(3.E1,8.E0,0.E0));
#6081=DIRECTION('',(0.E0,1.E0,0.E0));
#6082=DIRECTION('',(1.E0,0.E0,0.E0));
#6083=AXIS2_PLACEMENT_3D('',#6080,#6081,#6082);
#6084=CYLINDRICAL_SURFACE('',#6083,3.E0);
#6085=ORIENTED_EDGE('',*,*,#5919,.T.);
#6087=ORIENTED_EDGE('',*,*,#6086,.F.);
#6088=ORIENTED_EDGE('',*,*,#6005,.F.);
#6090=ORIENTED_EDGE('',*,*,#6089,.T.);
#6091=EDGE_LOOP('',(#6085,#6087,#6088,#6090));
#6092=FACE_OUTER_BOUND('',#6091,.F.);
#6093=ADVANCED_FACE('',(#6092),#6084,.F.);
#6094=CARTESIAN_POINT('',(3.E1,8.E0,0.E0));
#6095=DIRECTION('',(0.E0,1.E0,0.E0));
#6096=DIRECTION('',(1.E0,0.E0,0.E0));
#6097=AXIS2_PLACEMENT_3D('',#6094,#6095,#6096);
#6098=CYLINDRICAL_SURFACE('',#6097,3.E0);
#6099=ORIENTED_EDGE('',*,*,#5921,.T.);
#6100=ORIENTED_EDGE('',*,*,#6089,.F.);
#6101=ORIENTED_EDGE('',*,*,#6007,.F.);
#6102=ORIENTED_EDGE('',*,*,#6086,.T.);
#6103=EDGE_LOOP('',(#6099,#6100,#6101,#6102));
#6104=FACE_OUTER_BOUND('',#6103,.F.);
#6105=ADVANCED_FACE('',(#6104),#6098,.F.);
#6106=CARTESIAN_POINT('',(0.E0,8.E0,3.E1));
#6107=DIRECTION('',(0.E0,1.E0,0.E0));
#6108=DIRECTION('',(1.E0,0.E0,0.E0));
#6109=AXIS2_PLACEMENT_3D('',#6106,#6107,#6108);
#6110=CYLINDRICAL_SURFACE('',#6109,3.E0);
#6111=ORIENTED_EDGE('',*,*,#5925,.T.);
#6113=ORIENTED_EDGE('',*,*,#6112,.F.);
#6114=ORIENTED_EDGE('',*,*,#6011,.F.);
#6116=ORIENTED_EDGE('',*,*,#6115,.T.);
#6117=EDGE_LOOP('',(#6111,#6113,#6114,#6116));
#6118=FACE_OUTER_BOUND('',#6117,.F.);
#6119=ADVANCED_FACE('',(#6118),#6110,.F.);
#6120=CARTESIAN_POINT('',(0.E0,8.E0,3.E1));
#6121=DIRECTION('',(0.E0,1.E0,0.E0));
#6122=DIRECTION('',(1.E0,0.E0,0.E0));
#6123=AXIS2_PLACEMENT_3D('',#6120,#6121,#6122);
#6124=CYLINDRICAL_SURFACE('',#6123,3.E0);
#6125=ORIENTED_EDGE('',*,*,#5927,.T.);
#6126=ORIENTED_EDGE('',*,*,#6115,.F.);
#6127=ORIENTED_EDGE('',*,*,#6013,.F.);
#6128=ORIENTED_EDGE('',*,*,#6112,.T.);
#6129=EDGE_LOOP('',(#6125,#6126,#6127,#6128));
#6130=FACE_OUTER_BOUND('',#6129,.F.);
#6131=ADVANCED_FACE('',(#6130),#6124,.F.);
#6132=CARTESIAN_POINT('',(-3.E1,8.E0,0.E0));
#6133=DIRECTION('',(0.E0,1.E0,0.E0));
#6134=DIRECTION('',(1.E0,0.E0,0.E0));
#6135=AXIS2_PLACEMENT_3D('',#6132,#6133,#6134);
#6136=CYLINDRICAL_SURFACE('',#6135,3.E0);
#6137=ORIENTED_EDGE('',*,*,#5931,.T.);
#6139=ORIENTED_EDGE('',*,*,#6138,.F.);
#6140=ORIENTED_EDGE('',*,*,#6017,.F.);
#6142=ORIENTED_EDGE('',*,*,#6141,.T.);
#6143=EDGE_LOOP('',(#6137,#6139,#6140,#6142));
#6144=FACE_OUTER_BOUND('',#6143,.F.);
#6145=ADVANCED_FACE('',(#6144),#6136,.F.);
#6146=CARTESIAN_POINT('',(-3.E1,8.E0,0.E0));
#6147=DIRECTION('',(0.E0,1.E0,0.E0));
#6148=DIRECTION('',(1.E0,0.E0,0.E0));
#6149=AXIS2_PLACEMENT_3D('',#6146,#6147,#6148);
#6150=CYLINDRICAL_SURFACE('',#6149,3.E0);
#6151=ORIENTED_EDGE('',*,*,#5933,.T.);
#6152=ORIENTED_EDGE('',*,*,#6141,.F.);
#6153=ORIENTED_EDGE('',*,*,#6019,.F.);
#6154=ORIENTED_EDGE('',*,*,#6138,.T.);
#6155=EDGE_LOOP('',(#6151,#6152,#6153,#6154));
#6156=FACE_OUTER_BOUND('',#6155,.F.);
#6157=ADVANCED_FACE('',(#6156),#6150,.F.);
#6158=CARTESIAN_POINT('',(-2.121320343560E1,8.E0,-2.121320343560E1));
#6159=DIRECTION('',(0.E0,1.E0,0.E0));
#6160=DIRECTION('',(1.E0,0.E0,0.E0));
#6161=AXIS2_PLACEMENT_3D('',#6158,#6159,#6160);
#6162=CYLINDRICAL_SURFACE('',#6161,3.E0);
#6163=ORIENTED_EDGE('',*,*,#5937,.T.);
#6165=ORIENTED_EDGE('',*,*,#6164,.F.);
#6166=ORIENTED_EDGE('',*,*,#6023,.F.);
#6168=ORIENTED_EDGE('',*,*,#6167,.T.);
#6169=EDGE_LOOP('',(#6163,#6165,#6166,#6168));
#6170=FACE_OUTER_BOUND('',#6169,.F.);
#6171=ADVANCED_FACE('',(#6170),#6162,.F.);
#6172=CARTESIAN_POINT('',(-2.121320343560E1,8.E0,-2.121320343560E1));
#6173=DIRECTION('',(0.E0,1.E0,0.E0));
#6174=DIRECTION('',(1.E0,0.E0,0.E0));
#6175=AXIS2_PLACEMENT_3D('',#6172,#6173,#6174);
#6176=CYLINDRICAL_SURFACE('',#6175,3.E0);
#6177=ORIENTED_EDGE('',*,*,#5939,.T.);
#6178=ORIENTED_EDGE('',*,*,#6167,.F.);
#6179=ORIENTED_EDGE('',*,*,#6025,.F.);
#6180=ORIENTED_EDGE('',*,*,#6164,.T.);
#6181=EDGE_LOOP('',(#6177,#6178,#6179,#6180));
#6182=FACE_OUTER_BOUND('',#6181,.F.);
#6183=ADVANCED_FACE('',(#6182),#6176,.F.);
#6184=CARTESIAN_POINT('',(2.121320343560E1,8.E0,-2.121320343560E1));
#6185=DIRECTION('',(0.E0,1.E0,0.E0));
#6186=DIRECTION('',(1.E0,0.E0,0.E0));
#6187=AXIS2_PLACEMENT_3D('',#6184,#6185,#6186);
#6188=CYLINDRICAL_SURFACE('',#6187,3.E0);
#6189=ORIENTED_EDGE('',*,*,#5943,.T.);
#6191=ORIENTED_EDGE('',*,*,#6190,.F.);
#6192=ORIENTED_EDGE('',*,*,#6029,.F.);
#6194=ORIENTED_EDGE('',*,*,#6193,.T.);
#6195=EDGE_LOOP('',(#6189,#6191,#6192,#6194));
#6196=FACE_OUTER_BOUND('',#6195,.F.);
#6197=ADVANCED_FACE('',(#6196),#6188,.F.);
#6198=CARTESIAN_POINT('',(2.121320343560E1,8.E0,-2.121320343560E1));
#6199=DIRECTION('',(0.E0,1.E0,0.E0));
#6200=DIRECTION('',(1.E0,0.E0,0.E0));
#6201=AXIS2_PLACEMENT_3D('',#6198,#6199,#6200);
#6202=CYLINDRICAL_SURFACE('',#6201,3.E0);
#6203=ORIENTED_EDGE('',*,*,#5945,.T.);
#6204=ORIENTED_EDGE('',*,*,#6193,.F.);
#6205=ORIENTED_EDGE('',*,*,#6031,.F.);
#6206=ORIENTED_EDGE('',*,*,#6190,.T.);
#6207=EDGE_LOOP('',(#6203,#6204,#6205,#6206));
#6208=FACE_OUTER_BOUND('',#6207,.F.);
#6209=ADVANCED_FACE('',(#6208),#6202,.F.);
#6210=CARTESIAN_POINT('',(2.121320343560E1,8.E0,2.121320343560E1));
#6211=DIRECTION('',(0.E0,1.E0,0.E0));
#6212=DIRECTION('',(1.E0,0.E0,0.E0));
#6213=AXIS2_PLACEMENT_3D('',#6210,#6211,#6212);
#6214=CYLINDRICAL_SURFACE('',#6213,3.E0);
#6215=ORIENTED_EDGE('',*,*,#5949,.T.);
#6217=ORIENTED_EDGE('',*,*,#6216,.F.);
#6218=ORIENTED_EDGE('',*,*,#6035,.F.);
#6220=ORIENTED_EDGE('',*,*,#6219,.T.);
#6221=EDGE_LOOP('',(#6215,#6217,#6218,#6220));
#6222=FACE_OUTER_BOUND('',#6221,.F.);
#6223=ADVANCED_FACE('',(#6222),#6214,.F.);
#6224=CARTESIAN_POINT('',(2.121320343560E1,8.E0,2.121320343560E1));
#6225=DIRECTION('',(0.E0,1.E0,0.E0));
#6226=DIRECTION('',(1.E0,0.E0,0.E0));
#6227=AXIS2_PLACEMENT_3D('',#6224,#6225,#6226);
#6228=CYLINDRICAL_SURFACE('',#6227,3.E0);
#6229=ORIENTED_EDGE('',*,*,#5951,.T.);
#6230=ORIENTED_EDGE('',*,*,#6219,.F.);
#6231=ORIENTED_EDGE('',*,*,#6037,.F.);
#6232=ORIENTED_EDGE('',*,*,#6216,.T.);
#6233=EDGE_LOOP('',(#6229,#6230,#6231,#6232));
#6234=FACE_OUTER_BOUND('',#6233,.F.);
#6235=ADVANCED_FACE('',(#6234),#6228,.F.);
#6236=CARTESIAN_POINT('',(-2.121320343560E1,8.E0,2.121320343560E1));
#6237=DIRECTION('',(0.E0,1.E0,0.E0));
#6238=DIRECTION('',(1.E0,0.E0,0.E0));
#6239=AXIS2_PLACEMENT_3D('',#6236,#6237,#6238);
#6240=CYLINDRICAL_SURFACE('',#6239,3.E0);
#6241=ORIENTED_EDGE('',*,*,#5955,.T.);
#6243=ORIENTED_EDGE('',*,*,#6242,.F.);
#6244=ORIENTED_EDGE('',*,*,#6041,.F.);
#6246=ORIENTED_EDGE('',*,*,#6245,.T.);
#6247=EDGE_LOOP('',(#6241,#6243,#6244,#6246));
#6248=FACE_OUTER_BOUND('',#6247,.F.);
#6249=ADVANCED_FACE('',(#6248),#6240,.F.);
#6250=CARTESIAN_POINT('',(-2.121320343560E1,8.E0,2.121320343560E1));
#6251=DIRECTION('',(0.E0,1.E0,0.E0));
#6252=DIRECTION('',(1.E0,0.E0,0.E0));
#6253=AXIS2_PLACEMENT_3D('',#6250,#6251,#6252);
#6254=CYLINDRICAL_SURFACE('',#6253,3.E0);
#6255=ORIENTED_EDGE('',*,*,#5957,.T.);
#6256=ORIENTED_EDGE('',*,*,#6245,.F.);
#6257=ORIENTED_EDGE('',*,*,#6043,.F.);
#6258=ORIENTED_EDGE('',*,*,#6242,.T.);
#6259=EDGE_LOOP('',(#6255,#6256,#6257,#6258));
#6260=FACE_OUTER_BOUND('',#6259,.F.);
#6261=ADVANCED_FACE('',(#6260),#6254,.F.);
#6262=CARTESIAN_POINT('',(0.E0,8.E0,0.E0));
#6263=DIRECTION('',(0.E0,1.E0,0.E0));
#6264=DIRECTION('',(1.E0,0.E0,0.E0));
#6265=AXIS2_PLACEMENT_3D('',#6262,#6263,#6264);
#6266=CYLINDRICAL_SURFACE('',#6265,1.25E1);
#6268=ORIENTED_EDGE('',*,*,#6267,.T.);
#6270=ORIENTED_EDGE('',*,*,#6269,.F.);
#6271=ORIENTED_EDGE('',*,*,#6047,.F.);
#6273=ORIENTED_EDGE('',*,*,#6272,.T.);
#6274=EDGE_LOOP('',(#6268,#6270,#6271,#6273));
#6275=FACE_OUTER_BOUND('',#6274,.F.);
#6276=ADVANCED_FACE('',(#6275),#6266,.T.);
#6277=CARTESIAN_POINT('',(0.E0,9.93E2,0.E0));
#6278=DIRECTION('',(0.E0,1.E0,0.E0));
#6279=DIRECTION('',(1.E0,0.E0,0.E0));
#6280=AXIS2_PLACEMENT_3D('',#6277,#6278,#6279);
#6281=PLANE('',#6280);
#6283=ORIENTED_EDGE('',*,*,#6282,.T.);
#6285=ORIENTED_EDGE('',*,*,#6284,.T.);
#6286=EDGE_LOOP('',(#6283,#6285));
#6287=FACE_OUTER_BOUND('',#6286,.F.);
#6288=ORIENTED_EDGE('',*,*,#6267,.F.);
#6290=ORIENTED_EDGE('',*,*,#6289,.F.);
#6291=EDGE_LOOP('',(#6288,#6290));
#6292=FACE_BOUND('',#6291,.F.);
#6294=ORIENTED_EDGE('',*,*,#6293,.F.);
#6296=ORIENTED_EDGE('',*,*,#6295,.F.);
#6297=EDGE_LOOP('',(#6294,#6296));
#6298=FACE_BOUND('',#6297,.F.);
#6300=ORIENTED_EDGE('',*,*,#6299,.F.);
#6302=ORIENTED_EDGE('',*,*,#6301,.F.);
#6303=EDGE_LOOP('',(#6300,#6302));
#6304=FACE_BOUND('',#6303,.F.);
#6306=ORIENTED_EDGE('',*,*,#6305,.F.);
#6308=ORIENTED_EDGE('',*,*,#6307,.F.);
#6309=EDGE_LOOP('',(#6306,#6308));
#6310=FACE_BOUND('',#6309,.F.);
#6312=ORIENTED_EDGE('',*,*,#6311,.F.);
#6314=ORIENTED_EDGE('',*,*,#6313,.F.);
#6315=EDGE_LOOP('',(#6312,#6314));
#6316=FACE_BOUND('',#6315,.F.);
#6318=ORIENTED_EDGE('',*,*,#6317,.F.);
#6320=ORIENTED_EDGE('',*,*,#6319,.F.);
#6321=EDGE_LOOP('',(#6318,#6320));
#6322=FACE_BOUND('',#6321,.F.);
#6324=ORIENTED_EDGE('',*,*,#6323,.F.);
#6326=ORIENTED_EDGE('',*,*,#6325,.F.);
#6327=EDGE_LOOP('',(#6324,#6326));
#6328=FACE_BOUND('',#6327,.F.);
#6330=ORIENTED_EDGE('',*,*,#6329,.F.);
#6332=ORIENTED_EDGE('',*,*,#6331,.F.);
#6333=EDGE_LOOP('',(#6330,#6332));
#6334=FACE_BOUND('',#6333,.F.);
#6336=ORIENTED_EDGE('',*,*,#6335,.F.);
#6338=ORIENTED_EDGE('',*,*,#6337,.F.);
#6339=EDGE_LOOP('',(#6336,#6338));
#6340=FACE_BOUND('',#6339,.F.);
#6341=ADVANCED_FACE('',(#6287,#6292,#6298,#6304,#6310,#6316,#6322,#6328,#6334,
#6340),#6281,.F.);
#6342=CARTESIAN_POINT('',(0.E0,9.93E2,0.E0));
#6343=DIRECTION('',(0.E0,1.E0,0.E0));
#6344=DIRECTION('',(1.E0,0.E0,0.E0));
#6345=AXIS2_PLACEMENT_3D('',#6342,#6343,#6344);
#6346=CYLINDRICAL_SURFACE('',#6345,4.E1);
#6347=ORIENTED_EDGE('',*,*,#6282,.F.);
#6349=ORIENTED_EDGE('',*,*,#6348,.T.);
#6351=ORIENTED_EDGE('',*,*,#6350,.T.);
#6353=ORIENTED_EDGE('',*,*,#6352,.F.);
#6354=EDGE_LOOP('',(#6347,#6349,#6351,#6353));
#6355=FACE_OUTER_BOUND('',#6354,.F.);
#6356=ADVANCED_FACE('',(#6355),#6346,.T.);
#6357=CARTESIAN_POINT('',(0.E0,9.93E2,0.E0));
#6358=DIRECTION('',(0.E0,1.E0,0.E0));
#6359=DIRECTION('',(1.E0,0.E0,0.E0));
#6360=AXIS2_PLACEMENT_3D('',#6357,#6358,#6359);
#6361=CYLINDRICAL_SURFACE('',#6360,4.E1);
#6362=ORIENTED_EDGE('',*,*,#6284,.F.);
#6363=ORIENTED_EDGE('',*,*,#6352,.T.);
#6365=ORIENTED_EDGE('',*,*,#6364,.T.);
#6366=ORIENTED_EDGE('',*,*,#6348,.F.);
#6367=EDGE_LOOP('',(#6362,#6363,#6365,#6366));
#6368=FACE_OUTER_BOUND('',#6367,.F.);
#6369=ADVANCED_FACE('',(#6368),#6361,.T.);
#6370=CARTESIAN_POINT('',(0.E0,1.001E3,0.E0));
#6371=DIRECTION('',(0.E0,1.E0,0.E0));
#6372=DIRECTION('',(1.E0,0.E0,0.E0));
#6373=AXIS2_PLACEMENT_3D('',#6370,#6371,#6372);
#6374=PLANE('',#6373);
#6375=ORIENTED_EDGE('',*,*,#6350,.F.);
#6376=ORIENTED_EDGE('',*,*,#6364,.F.);
#6377=EDGE_LOOP('',(#6375,#6376));
#6378=FACE_OUTER_BOUND('',#6377,.F.);
#6380=ORIENTED_EDGE('',*,*,#6379,.T.);
#6382=ORIENTED_EDGE('',*,*,#6381,.T.);
#6383=EDGE_LOOP('',(#6380,#6382));
#6384=FACE_BOUND('',#6383,.F.);
#6386=ORIENTED_EDGE('',*,*,#6385,.T.);
#6388=ORIENTED_EDGE('',*,*,#6387,.T.);
#6389=EDGE_LOOP('',(#6386,#6388));
#6390=FACE_BOUND('',#6389,.F.);
#6392=ORIENTED_EDGE('',*,*,#6391,.T.);
#6394=ORIENTED_EDGE('',*,*,#6393,.T.);
#6395=EDGE_LOOP('',(#6392,#6394));
#6396=FACE_BOUND('',#6395,.F.);
#6398=ORIENTED_EDGE('',*,*,#6397,.T.);
#6400=ORIENTED_EDGE('',*,*,#6399,.T.);
#6401=EDGE_LOOP('',(#6398,#6400));
#6402=FACE_BOUND('',#6401,.F.);
#6404=ORIENTED_EDGE('',*,*,#6403,.T.);
#6406=ORIENTED_EDGE('',*,*,#6405,.T.);
#6407=EDGE_LOOP('',(#6404,#6406));
#6408=FACE_BOUND('',#6407,.F.);
#6410=ORIENTED_EDGE('',*,*,#6409,.T.);
#6412=ORIENTED_EDGE('',*,*,#6411,.T.);
#6413=EDGE_LOOP('',(#6410,#6412));
#6414=FACE_BOUND('',#6413,.F.);
#6416=ORIENTED_EDGE('',*,*,#6415,.T.);
#6418=ORIENTED_EDGE('',*,*,#6417,.T.);
#6419=EDGE_LOOP('',(#6416,#6418));
#6420=FACE_BOUND('',#6419,.F.);
#6422=ORIENTED_EDGE('',*,*,#6421,.T.);
#6424=ORIENTED_EDGE('',*,*,#6423,.T.);
#6425=EDGE_LOOP('',(#6422,#6424));
#6426=FACE_BOUND('',#6425,.F.);
#6427=ADVANCED_FACE('',(#6378,#6384,#6390,#6396,#6402,#6408,#6414,#6420,#6426),
#6374,.T.);
#6428=CARTESIAN_POINT('',(3.E1,1.001E3,0.E0));
#6429=DIRECTION('',(0.E0,1.E0,0.E0));
#6430=DIRECTION('',(0.E0,0.E0,1.E0));
#6431=AXIS2_PLACEMENT_3D('',#6428,#6429,#6430);
#6432=CYLINDRICAL_SURFACE('',#6431,3.E0);
#6433=ORIENTED_EDGE('',*,*,#6293,.T.);
#6435=ORIENTED_EDGE('',*,*,#6434,.F.);
#6436=ORIENTED_EDGE('',*,*,#6379,.F.);
#6438=ORIENTED_EDGE('',*,*,#6437,.T.);
#6439=EDGE_LOOP('',(#6433,#6435,#6436,#6438));
#6440=FACE_OUTER_BOUND('',#6439,.F.);
#6441=ADVANCED_FACE('',(#6440),#6432,.F.);
#6442=CARTESIAN_POINT('',(3.E1,1.001E3,0.E0));
#6443=DIRECTION('',(0.E0,1.E0,0.E0));
#6444=DIRECTION('',(0.E0,0.E0,1.E0));
#6445=AXIS2_PLACEMENT_3D('',#6442,#6443,#6444);
#6446=CYLINDRICAL_SURFACE('',#6445,3.E0);
#6447=ORIENTED_EDGE('',*,*,#6295,.T.);
#6448=ORIENTED_EDGE('',*,*,#6437,.F.);
#6449=ORIENTED_EDGE('',*,*,#6381,.F.);
#6450=ORIENTED_EDGE('',*,*,#6434,.T.);
#6451=EDGE_LOOP('',(#6447,#6448,#6449,#6450));
#6452=FACE_OUTER_BOUND('',#6451,.F.);
#6453=ADVANCED_FACE('',(#6452),#6446,.F.);
#6454=CARTESIAN_POINT('',(0.E0,1.001E3,3.E1));
#6455=DIRECTION('',(0.E0,1.E0,0.E0));
#6456=DIRECTION('',(0.E0,0.E0,1.E0));
#6457=AXIS2_PLACEMENT_3D('',#6454,#6455,#6456);
#6458=CYLINDRICAL_SURFACE('',#6457,3.E0);
#6459=ORIENTED_EDGE('',*,*,#6299,.T.);
#6461=ORIENTED_EDGE('',*,*,#6460,.F.);
#6462=ORIENTED_EDGE('',*,*,#6385,.F.);
#6464=ORIENTED_EDGE('',*,*,#6463,.T.);
#6465=EDGE_LOOP('',(#6459,#6461,#6462,#6464));
#6466=FACE_OUTER_BOUND('',#6465,.F.);
#6467=ADVANCED_FACE('',(#6466),#6458,.F.);
#6468=CARTESIAN_POINT('',(0.E0,1.001E3,3.E1));
#6469=DIRECTION('',(0.E0,1.E0,0.E0));
#6470=DIRECTION('',(0.E0,0.E0,1.E0));
#6471=AXIS2_PLACEMENT_3D('',#6468,#6469,#6470);
#6472=CYLINDRICAL_SURFACE('',#6471,3.E0);
#6473=ORIENTED_EDGE('',*,*,#6301,.T.);
#6474=ORIENTED_EDGE('',*,*,#6463,.F.);
#6475=ORIENTED_EDGE('',*,*,#6387,.F.);
#6476=ORIENTED_EDGE('',*,*,#6460,.T.);
#6477=EDGE_LOOP('',(#6473,#6474,#6475,#6476));
#6478=FACE_OUTER_BOUND('',#6477,.F.);
#6479=ADVANCED_FACE('',(#6478),#6472,.F.);
#6480=CARTESIAN_POINT('',(-3.E1,1.001E3,0.E0));
#6481=DIRECTION('',(0.E0,1.E0,0.E0));
#6482=DIRECTION('',(0.E0,0.E0,1.E0));
#6483=AXIS2_PLACEMENT_3D('',#6480,#6481,#6482);
#6484=CYLINDRICAL_SURFACE('',#6483,3.E0);
#6485=ORIENTED_EDGE('',*,*,#6305,.T.);
#6487=ORIENTED_EDGE('',*,*,#6486,.F.);
#6488=ORIENTED_EDGE('',*,*,#6391,.F.);
#6490=ORIENTED_EDGE('',*,*,#6489,.T.);
#6491=EDGE_LOOP('',(#6485,#6487,#6488,#6490));
#6492=FACE_OUTER_BOUND('',#6491,.F.);
#6493=ADVANCED_FACE('',(#6492),#6484,.F.);
#6494=CARTESIAN_POINT('',(-3.E1,1.001E3,0.E0));
#6495=DIRECTION('',(0.E0,1.E0,0.E0));
#6496=DIRECTION('',(0.E0,0.E0,1.E0));
#6497=AXIS2_PLACEMENT_3D('',#6494,#6495,#6496);
#6498=CYLINDRICAL_SURFACE('',#6497,3.E0);
#6499=ORIENTED_EDGE('',*,*,#6307,.T.);
#6500=ORIENTED_EDGE('',*,*,#6489,.F.);
#6501=ORIENTED_EDGE('',*,*,#6393,.F.);
#6502=ORIENTED_EDGE('',*,*,#6486,.T.);
#6503=EDGE_LOOP('',(#6499,#6500,#6501,#6502));
#6504=FACE_OUTER_BOUND('',#6503,.F.);
#6505=ADVANCED_FACE('',(#6504),#6498,.F.);
#6506=CARTESIAN_POINT('',(0.E0,1.001E3,-3.E1));
#6507=DIRECTION('',(0.E0,1.E0,0.E0));
#6508=DIRECTION('',(0.E0,0.E0,1.E0));
#6509=AXIS2_PLACEMENT_3D('',#6506,#6507,#6508);
#6510=CYLINDRICAL_SURFACE('',#6509,3.E0);
#6511=ORIENTED_EDGE('',*,*,#6311,.T.);
#6513=ORIENTED_EDGE('',*,*,#6512,.F.);
#6514=ORIENTED_EDGE('',*,*,#6397,.F.);
#6516=ORIENTED_EDGE('',*,*,#6515,.T.);
#6517=EDGE_LOOP('',(#6511,#6513,#6514,#6516));
#6518=FACE_OUTER_BOUND('',#6517,.F.);
#6519=ADVANCED_FACE('',(#6518),#6510,.F.);
#6520=CARTESIAN_POINT('',(0.E0,1.001E3,-3.E1));
#6521=DIRECTION('',(0.E0,1.E0,0.E0));
#6522=DIRECTION('',(0.E0,0.E0,1.E0));
#6523=AXIS2_PLACEMENT_3D('',#6520,#6521,#6522);
#6524=CYLINDRICAL_SURFACE('',#6523,3.E0);
#6525=ORIENTED_EDGE('',*,*,#6313,.T.);
#6526=ORIENTED_EDGE('',*,*,#6515,.F.);
#6527=ORIENTED_EDGE('',*,*,#6399,.F.);
#6528=ORIENTED_EDGE('',*,*,#6512,.T.);
#6529=EDGE_LOOP('',(#6525,#6526,#6527,#6528));
#6530=FACE_OUTER_BOUND('',#6529,.F.);
#6531=ADVANCED_FACE('',(#6530),#6524,.F.);
#6532=CARTESIAN_POINT('',(2.121320343560E1,1.001E3,-2.121320343560E1));
#6533=DIRECTION('',(0.E0,1.E0,0.E0));
#6534=DIRECTION('',(0.E0,0.E0,1.E0));
#6535=AXIS2_PLACEMENT_3D('',#6532,#6533,#6534);
#6536=CYLINDRICAL_SURFACE('',#6535,3.E0);
#6537=ORIENTED_EDGE('',*,*,#6317,.T.);
#6539=ORIENTED_EDGE('',*,*,#6538,.F.);
#6540=ORIENTED_EDGE('',*,*,#6403,.F.);
#6542=ORIENTED_EDGE('',*,*,#6541,.T.);
#6543=EDGE_LOOP('',(#6537,#6539,#6540,#6542));
#6544=FACE_OUTER_BOUND('',#6543,.F.);
#6545=ADVANCED_FACE('',(#6544),#6536,.F.);
#6546=CARTESIAN_POINT('',(2.121320343560E1,1.001E3,-2.121320343560E1));
#6547=DIRECTION('',(0.E0,1.E0,0.E0));
#6548=DIRECTION('',(0.E0,0.E0,1.E0));
#6549=AXIS2_PLACEMENT_3D('',#6546,#6547,#6548);
#6550=CYLINDRICAL_SURFACE('',#6549,3.E0);
#6551=ORIENTED_EDGE('',*,*,#6319,.T.);
#6552=ORIENTED_EDGE('',*,*,#6541,.F.);
#6553=ORIENTED_EDGE('',*,*,#6405,.F.);
#6554=ORIENTED_EDGE('',*,*,#6538,.T.);
#6555=EDGE_LOOP('',(#6551,#6552,#6553,#6554));
#6556=FACE_OUTER_BOUND('',#6555,.F.);
#6557=ADVANCED_FACE('',(#6556),#6550,.F.);
#6558=CARTESIAN_POINT('',(2.121320343560E1,1.001E3,2.121320343560E1));
#6559=DIRECTION('',(0.E0,1.E0,0.E0));
#6560=DIRECTION('',(0.E0,0.E0,1.E0));
#6561=AXIS2_PLACEMENT_3D('',#6558,#6559,#6560);
#6562=CYLINDRICAL_SURFACE('',#6561,3.E0);
#6563=ORIENTED_EDGE('',*,*,#6323,.T.);
#6565=ORIENTED_EDGE('',*,*,#6564,.F.);
#6566=ORIENTED_EDGE('',*,*,#6409,.F.);
#6568=ORIENTED_EDGE('',*,*,#6567,.T.);
#6569=EDGE_LOOP('',(#6563,#6565,#6566,#6568));
#6570=FACE_OUTER_BOUND('',#6569,.F.);
#6571=ADVANCED_FACE('',(#6570),#6562,.F.);
#6572=CARTESIAN_POINT('',(2.121320343560E1,1.001E3,2.121320343560E1));
#6573=DIRECTION('',(0.E0,1.E0,0.E0));
#6574=DIRECTION('',(0.E0,0.E0,1.E0));
#6575=AXIS2_PLACEMENT_3D('',#6572,#6573,#6574);
#6576=CYLINDRICAL_SURFACE('',#6575,3.E0);
#6577=ORIENTED_EDGE('',*,*,#6325,.T.);
#6578=ORIENTED_EDGE('',*,*,#6567,.F.);
#6579=ORIENTED_EDGE('',*,*,#6411,.F.);
#6580=ORIENTED_EDGE('',*,*,#6564,.T.);
#6581=EDGE_LOOP('',(#6577,#6578,#6579,#6580));
#6582=FACE_OUTER_BOUND('',#6581,.F.);
#6583=ADVANCED_FACE('',(#6582),#6576,.F.);
#6584=CARTESIAN_POINT('',(-2.121320343560E1,1.001E3,2.121320343560E1));
#6585=DIRECTION('',(0.E0,1.E0,0.E0));
#6586=DIRECTION('',(0.E0,0.E0,1.E0));
#6587=AXIS2_PLACEMENT_3D('',#6584,#6585,#6586);
#6588=CYLINDRICAL_SURFACE('',#6587,3.E0);
#6589=ORIENTED_EDGE('',*,*,#6329,.T.);
#6591=ORIENTED_EDGE('',*,*,#6590,.F.);
#6592=ORIENTED_EDGE('',*,*,#6415,.F.);
#6594=ORIENTED_EDGE('',*,*,#6593,.T.);
#6595=EDGE_LOOP('',(#6589,#6591,#6592,#6594));
#6596=FACE_OUTER_BOUND('',#6595,.F.);
#6597=ADVANCED_FACE('',(#6596),#6588,.F.);
#6598=CARTESIAN_POINT('',(-2.121320343560E1,1.001E3,2.121320343560E1));
#6599=DIRECTION('',(0.E0,1.E0,0.E0));
#6600=DIRECTION('',(0.E0,0.E0,1.E0));
#6601=AXIS2_PLACEMENT_3D('',#6598,#6599,#6600);
#6602=CYLINDRICAL_SURFACE('',#6601,3.E0);
#6603=ORIENTED_EDGE('',*,*,#6331,.T.);
#6604=ORIENTED_EDGE('',*,*,#6593,.F.);
#6605=ORIENTED_EDGE('',*,*,#6417,.F.);
#6606=ORIENTED_EDGE('',*,*,#6590,.T.);
#6607=EDGE_LOOP('',(#6603,#6604,#6605,#6606));
#6608=FACE_OUTER_BOUND('',#6607,.F.);
#6609=ADVANCED_FACE('',(#6608),#6602,.F.);
#6610=CARTESIAN_POINT('',(-2.121320343560E1,1.001E3,-2.121320343560E1));
#6611=DIRECTION('',(0.E0,1.E0,0.E0));
#6612=DIRECTION('',(0.E0,0.E0,1.E0));
#6613=AXIS2_PLACEMENT_3D('',#6610,#6611,#6612);
#6614=CYLINDRICAL_SURFACE('',#6613,3.E0);
#6615=ORIENTED_EDGE('',*,*,#6335,.T.);
#6617=ORIENTED_EDGE('',*,*,#6616,.F.);
#6618=ORIENTED_EDGE('',*,*,#6421,.F.);
#6620=ORIENTED_EDGE('',*,*,#6619,.T.);
#6621=EDGE_LOOP('',(#6615,#6617,#6618,#6620));
#6622=FACE_OUTER_BOUND('',#6621,.F.);
#6623=ADVANCED_FACE('',(#6622),#6614,.F.);
#6624=CARTESIAN_POINT('',(-2.121320343560E1,1.001E3,-2.121320343560E1));
#6625=DIRECTION('',(0.E0,1.E0,0.E0));
#6626=DIRECTION('',(0.E0,0.E0,1.E0));
#6627=AXIS2_PLACEMENT_3D('',#6624,#6625,#6626);
#6628=CYLINDRICAL_SURFACE('',#6627,3.E0);
#6629=ORIENTED_EDGE('',*,*,#6337,.T.);
#6630=ORIENTED_EDGE('',*,*,#6619,.F.);
#6631=ORIENTED_EDGE('',*,*,#6423,.F.);
#6632=ORIENTED_EDGE('',*,*,#6616,.T.);
#6633=EDGE_LOOP('',(#6629,#6630,#6631,#6632));
#6634=FACE_OUTER_BOUND('',#6633,.F.);
#6635=ADVANCED_FACE('',(#6634),#6628,.F.);
#6636=CARTESIAN_POINT('',(0.E0,8.E0,0.E0));
#6637=DIRECTION('',(0.E0,1.E0,0.E0));
#6638=DIRECTION('',(1.E0,0.E0,0.E0));
#6639=AXIS2_PLACEMENT_3D('',#6636,#6637,#6638);
#6640=CYLINDRICAL_SURFACE('',#6639,1.25E1);
#6641=ORIENTED_EDGE('',*,*,#6289,.T.);
#6642=ORIENTED_EDGE('',*,*,#6272,.F.);
#6643=ORIENTED_EDGE('',*,*,#6049,.F.);
#6644=ORIENTED_EDGE('',*,*,#6269,.T.);
#6645=EDGE_LOOP('',(#6641,#6642,#6643,#6644));
#6646=FACE_OUTER_BOUND('',#6645,.F.);
#6647=ADVANCED_FACE('',(#6646),#6640,.T.);
#6651=DIMENSIONAL_EXPONENTS(0.E0,0.E0,0.E0,0.E0,0.E0,0.E0,0.E0);
#6653=PLANE_ANGLE_MEASURE_WITH_UNIT(PLANE_ANGLE_MEASURE(1.745329251994E-2),
#6652);
#6654=(CONVERSION_BASED_UNIT('DEGREE',#6653)NAMED_UNIT(*)PLANE_ANGLE_UNIT());
#6656=UNCERTAINTY_MEASURE_WITH_UNIT(LENGTH_MEASURE(1.007346274854E-1),#6650,
'closure',
'Maximum model space distance between geometric entities at asserted connectivities');
#6657=(GEOMETRIC_REPRESENTATION_CONTEXT(3)GLOBAL_UNCERTAINTY_ASSIGNED_CONTEXT((
#6656))GLOBAL_UNIT_ASSIGNED_CONTEXT((#6650,#6654,#6655))REPRESENTATION_CONTEXT(
'ID11','3'));
#6658=CARTESIAN_POINT('',(0.E0,0.E0,0.E0));
#6659=DIRECTION('',(0.E0,0.E0,1.E0));
#6660=DIRECTION('',(1.E0,0.E0,0.E0));
#6663=DESIGN_CONTEXT('',#297,'design');
#6664=MECHANICAL_CONTEXT('',#297,'mechanical');
#6665=PRODUCT('DIBAN1_34','DIBAN1_34','NOT SPECIFIED',(#6664));
#6666=PRODUCT_DEFINITION_FORMATION_WITH_SPECIFIED_SOURCE('6','LAST_VERSION',
#6665,.MADE.);
#6672=CARTESIAN_POINT('',(1.06E3,2.44E3,-2.131966499692E3));
#6673=DIRECTION('',(0.E0,-1.E0,0.E0));
#6674=DIRECTION('',(1.E0,0.E0,0.E0));
#6675=AXIS2_PLACEMENT_3D('',#6672,#6673,#6674);
#6676=ITEM_DEFINED_TRANSFORMATION('','',#6661,#6675);
#6677=(REPRESENTATION_RELATIONSHIP('','',#6662,#308)REPRESENTATION_RELATIONSHIP_WITH_TRANSFORMATION(#6676)SHAPE_REPRESENTATION_RELATIONSHIP());
#6678=CONTEXT_DEPENDENT_SHAPE_REPRESENTATION(#6677,#6671);
#6681=CARTESIAN_POINT('',(8.4E2,2.44E3,-2.131966499692E3));
#6682=DIRECTION('',(0.E0,-1.E0,0.E0));
#6683=DIRECTION('',(1.E0,0.E0,0.E0));
#6684=AXIS2_PLACEMENT_3D('',#6681,#6682,#6683);
#6685=ITEM_DEFINED_TRANSFORMATION('','',#6661,#6684);
#6686=(REPRESENTATION_RELATIONSHIP('','',#6662,#308)REPRESENTATION_RELATIONSHIP_WITH_TRANSFORMATION(#6685)SHAPE_REPRESENTATION_RELATIONSHIP());
#6687=CONTEXT_DEPENDENT_SHAPE_REPRESENTATION(#6686,#6680);
#6689=DIRECTION('',(0.E0,0.E0,1.E0));
#6690=VECTOR('',#6689,4.E2);
#6691=CARTESIAN_POINT('',(-2.E2,0.E0,-2.E2));
#6692=LINE('',#6691,#6690);
#6693=DIRECTION('',(1.E0,0.E0,0.E0));
#6694=VECTOR('',#6693,4.E2);
#6695=CARTESIAN_POINT('',(-2.E2,0.E0,2.E2));
#6696=LINE('',#6695,#6694);
#6697=DIRECTION('',(0.E0,0.E0,-1.E0));
#6698=VECTOR('',#6697,4.E2);
#6699=CARTESIAN_POINT('',(2.E2,0.E0,2.E2));
#6700=LINE('',#6699,#6698);
#6701=DIRECTION('',(-1.E0,0.E0,0.E0));
#6702=VECTOR('',#6701,4.E2);
#6703=CARTESIAN_POINT('',(2.E2,0.E0,-2.E2));
#6704=LINE('',#6703,#6702);
#6705=CARTESIAN_POINT('',(-1.312132034356E2,0.E0,-2.121320343560E1));
#6706=DIRECTION('',(0.E0,1.E0,0.E0));
#6707=DIRECTION('',(1.E0,0.E0,0.E0));
#6708=AXIS2_PLACEMENT_3D('',#6705,#6706,#6707);
#6710=CARTESIAN_POINT('',(-1.312132034356E2,0.E0,-2.121320343560E1));
#6711=DIRECTION('',(0.E0,1.E0,0.E0));
#6712=DIRECTION('',(-1.E0,0.E0,0.E0));
#6713=AXIS2_PLACEMENT_3D('',#6710,#6711,#6712);
#6715=CARTESIAN_POINT('',(-8.878679656440E1,0.E0,-2.121320343560E1));
#6716=DIRECTION('',(0.E0,1.E0,0.E0));
#6717=DIRECTION('',(1.E0,0.E0,0.E0));
#6718=AXIS2_PLACEMENT_3D('',#6715,#6716,#6717);
#6720=CARTESIAN_POINT('',(-8.878679656440E1,0.E0,-2.121320343560E1));
#6721=DIRECTION('',(0.E0,1.E0,0.E0));
#6722=DIRECTION('',(-1.E0,0.E0,0.E0));
#6723=AXIS2_PLACEMENT_3D('',#6720,#6721,#6722);
#6725=CARTESIAN_POINT('',(-8.878679656440E1,0.E0,2.121320343560E1));
#6726=DIRECTION('',(0.E0,1.E0,0.E0));
#6727=DIRECTION('',(1.E0,0.E0,0.E0));
#6728=AXIS2_PLACEMENT_3D('',#6725,#6726,#6727);
#6730=CARTESIAN_POINT('',(-8.878679656440E1,0.E0,2.121320343560E1));
#6731=DIRECTION('',(0.E0,1.E0,0.E0));
#6732=DIRECTION('',(-1.E0,0.E0,0.E0));
#6733=AXIS2_PLACEMENT_3D('',#6730,#6731,#6732);
#6735=CARTESIAN_POINT('',(-1.4E2,0.E0,0.E0));
#6736=DIRECTION('',(0.E0,1.E0,0.E0));
#6737=DIRECTION('',(1.E0,0.E0,0.E0));
#6738=AXIS2_PLACEMENT_3D('',#6735,#6736,#6737);
#6740=CARTESIAN_POINT('',(-1.4E2,0.E0,0.E0));
#6741=DIRECTION('',(0.E0,1.E0,0.E0));
#6742=DIRECTION('',(-1.E0,0.E0,0.E0));
#6743=AXIS2_PLACEMENT_3D('',#6740,#6741,#6742);
#6745=CARTESIAN_POINT('',(-8.E1,0.E0,0.E0));
#6746=DIRECTION('',(0.E0,1.E0,0.E0));
#6747=DIRECTION('',(1.E0,0.E0,0.E0));
#6748=AXIS2_PLACEMENT_3D('',#6745,#6746,#6747);
#6750=CARTESIAN_POINT('',(-8.E1,0.E0,0.E0));
#6751=DIRECTION('',(0.E0,1.E0,0.E0));
#6752=DIRECTION('',(-1.E0,0.E0,0.E0));
#6753=AXIS2_PLACEMENT_3D('',#6750,#6751,#6752);
#6755=CARTESIAN_POINT('',(-1.312132034356E2,0.E0,2.121320343560E1));
#6756=DIRECTION('',(0.E0,1.E0,0.E0));
#6757=DIRECTION('',(1.E0,0.E0,0.E0));
#6758=AXIS2_PLACEMENT_3D('',#6755,#6756,#6757);
#6760=CARTESIAN_POINT('',(-1.312132034356E2,0.E0,2.121320343560E1));
#6761=DIRECTION('',(0.E0,1.E0,0.E0));
#6762=DIRECTION('',(-1.E0,0.E0,0.E0));
#6763=AXIS2_PLACEMENT_3D('',#6760,#6761,#6762);
#6765=CARTESIAN_POINT('',(-1.1E2,0.E0,-3.E1));
#6766=DIRECTION('',(0.E0,1.E0,0.E0));
#6767=DIRECTION('',(1.E0,0.E0,0.E0));
#6768=AXIS2_PLACEMENT_3D('',#6765,#6766,#6767);
#6770=CARTESIAN_POINT('',(-1.1E2,0.E0,-3.E1));
#6771=DIRECTION('',(0.E0,1.E0,0.E0));
#6772=DIRECTION('',(-1.E0,0.E0,0.E0));
#6773=AXIS2_PLACEMENT_3D('',#6770,#6771,#6772);
#6775=CARTESIAN_POINT('',(-1.1E2,0.E0,3.E1));
#6776=DIRECTION('',(0.E0,1.E0,0.E0));
#6777=DIRECTION('',(1.E0,0.E0,0.E0));
#6778=AXIS2_PLACEMENT_3D('',#6775,#6776,#6777);
#6780=CARTESIAN_POINT('',(-1.1E2,0.E0,3.E1));
#6781=DIRECTION('',(0.E0,1.E0,0.E0));
#6782=DIRECTION('',(-1.E0,0.E0,0.E0));
#6783=AXIS2_PLACEMENT_3D('',#6780,#6781,#6782);
#6785=CARTESIAN_POINT('',(8.878679656439E1,0.E0,-2.121320343560E1));
#6786=DIRECTION('',(0.E0,1.E0,0.E0));
#6787=DIRECTION('',(1.E0,0.E0,0.E0));
#6788=AXIS2_PLACEMENT_3D('',#6785,#6786,#6787);
#6790=CARTESIAN_POINT('',(8.878679656439E1,0.E0,-2.121320343560E1));
#6791=DIRECTION('',(0.E0,1.E0,0.E0));
#6792=DIRECTION('',(-1.E0,0.E0,0.E0));
#6793=AXIS2_PLACEMENT_3D('',#6790,#6791,#6792);
#6795=CARTESIAN_POINT('',(1.312132034356E2,0.E0,-2.121320343560E1));
#6796=DIRECTION('',(0.E0,1.E0,0.E0));
#6797=DIRECTION('',(1.E0,0.E0,0.E0));
#6798=AXIS2_PLACEMENT_3D('',#6795,#6796,#6797);
#6800=CARTESIAN_POINT('',(1.312132034356E2,0.E0,-2.121320343560E1));
#6801=DIRECTION('',(0.E0,1.E0,0.E0));
#6802=DIRECTION('',(-1.E0,0.E0,0.E0));
#6803=AXIS2_PLACEMENT_3D('',#6800,#6801,#6802);
#6805=CARTESIAN_POINT('',(1.4E2,0.E0,0.E0));
#6806=DIRECTION('',(0.E0,1.E0,0.E0));
#6807=DIRECTION('',(1.E0,0.E0,0.E0));
#6808=AXIS2_PLACEMENT_3D('',#6805,#6806,#6807);
#6810=CARTESIAN_POINT('',(1.4E2,0.E0,0.E0));
#6811=DIRECTION('',(0.E0,1.E0,0.E0));
#6812=DIRECTION('',(-1.E0,0.E0,0.E0));
#6813=AXIS2_PLACEMENT_3D('',#6810,#6811,#6812);
#6815=CARTESIAN_POINT('',(1.312132034356E2,0.E0,2.121320343560E1));
#6816=DIRECTION('',(0.E0,1.E0,0.E0));
#6817=DIRECTION('',(1.E0,0.E0,0.E0));
#6818=AXIS2_PLACEMENT_3D('',#6815,#6816,#6817);
#6820=CARTESIAN_POINT('',(1.312132034356E2,0.E0,2.121320343560E1));
#6821=DIRECTION('',(0.E0,1.E0,0.E0));
#6822=DIRECTION('',(-1.E0,0.E0,0.E0));
#6823=AXIS2_PLACEMENT_3D('',#6820,#6821,#6822);
#6825=CARTESIAN_POINT('',(1.1E2,0.E0,3.E1));
#6826=DIRECTION('',(0.E0,1.E0,0.E0));
#6827=DIRECTION('',(1.E0,0.E0,0.E0));
#6828=AXIS2_PLACEMENT_3D('',#6825,#6826,#6827);
#6830=CARTESIAN_POINT('',(1.1E2,0.E0,3.E1));
#6831=DIRECTION('',(0.E0,1.E0,0.E0));
#6832=DIRECTION('',(-1.E0,0.E0,0.E0));
#6833=AXIS2_PLACEMENT_3D('',#6830,#6831,#6832);
#6835=CARTESIAN_POINT('',(1.1E2,0.E0,-3.E1));
#6836=DIRECTION('',(0.E0,1.E0,0.E0));
#6837=DIRECTION('',(1.E0,0.E0,0.E0));
#6838=AXIS2_PLACEMENT_3D('',#6835,#6836,#6837);
#6840=CARTESIAN_POINT('',(1.1E2,0.E0,-3.E1));
#6841=DIRECTION('',(0.E0,1.E0,0.E0));
#6842=DIRECTION('',(-1.E0,0.E0,0.E0));
#6843=AXIS2_PLACEMENT_3D('',#6840,#6841,#6842);
#6845=CARTESIAN_POINT('',(8.E1,0.E0,0.E0));
#6846=DIRECTION('',(0.E0,1.E0,0.E0));
#6847=DIRECTION('',(1.E0,0.E0,0.E0));
#6848=AXIS2_PLACEMENT_3D('',#6845,#6846,#6847);
#6850=CARTESIAN_POINT('',(8.E1,0.E0,0.E0));
#6851=DIRECTION('',(0.E0,1.E0,0.E0));
#6852=DIRECTION('',(-1.E0,0.E0,0.E0));
#6853=AXIS2_PLACEMENT_3D('',#6850,#6851,#6852);
#6855=CARTESIAN_POINT('',(8.878679656439E1,0.E0,2.121320343560E1));
#6856=DIRECTION('',(0.E0,1.E0,0.E0));
#6857=DIRECTION('',(1.E0,0.E0,0.E0));
#6858=AXIS2_PLACEMENT_3D('',#6855,#6856,#6857);
#6860=CARTESIAN_POINT('',(8.878679656439E1,0.E0,2.121320343560E1));
#6861=DIRECTION('',(0.E0,1.E0,0.E0));
#6862=DIRECTION('',(-1.E0,0.E0,0.E0));
#6863=AXIS2_PLACEMENT_3D('',#6860,#6861,#6862);
#6865=CARTESIAN_POINT('',(-6.4E1,0.E0,-1.14E2));
#6866=DIRECTION('',(0.E0,1.E0,0.E0));
#6867=DIRECTION('',(1.E0,0.E0,0.E0));
#6868=AXIS2_PLACEMENT_3D('',#6865,#6866,#6867);
#6870=CARTESIAN_POINT('',(-6.4E1,0.E0,-1.14E2));
#6871=DIRECTION('',(0.E0,1.E0,0.E0));
#6872=DIRECTION('',(-1.E0,0.E0,0.E0));
#6873=AXIS2_PLACEMENT_3D('',#6870,#6871,#6872);
#6875=CARTESIAN_POINT('',(-5.6E1,0.E0,-1.06E2));
#6876=DIRECTION('',(0.E0,1.E0,0.E0));
#6877=DIRECTION('',(1.E0,0.E0,0.E0));
#6878=AXIS2_PLACEMENT_3D('',#6875,#6876,#6877);
#6880=CARTESIAN_POINT('',(-5.6E1,0.E0,-1.06E2));
#6881=DIRECTION('',(0.E0,1.E0,0.E0));
#6882=DIRECTION('',(-1.E0,0.E0,0.E0));
#6883=AXIS2_PLACEMENT_3D('',#6880,#6881,#6882);
#6885=CARTESIAN_POINT('',(5.6E1,0.E0,-1.06E2));
#6886=DIRECTION('',(0.E0,1.E0,0.E0));
#6887=DIRECTION('',(1.E0,0.E0,0.E0));
#6888=AXIS2_PLACEMENT_3D('',#6885,#6886,#6887);
#6890=CARTESIAN_POINT('',(5.6E1,0.E0,-1.06E2));
#6891=DIRECTION('',(0.E0,1.E0,0.E0));
#6892=DIRECTION('',(-1.E0,0.E0,0.E0));
#6893=AXIS2_PLACEMENT_3D('',#6890,#6891,#6892);
#6895=CARTESIAN_POINT('',(6.4E1,0.E0,-1.14E2));
#6896=DIRECTION('',(0.E0,1.E0,0.E0));
#6897=DIRECTION('',(1.E0,0.E0,0.E0));
#6898=AXIS2_PLACEMENT_3D('',#6895,#6896,#6897);
#6900=CARTESIAN_POINT('',(6.4E1,0.E0,-1.14E2));
#6901=DIRECTION('',(0.E0,1.E0,0.E0));
#6902=DIRECTION('',(-1.E0,0.E0,0.E0));
#6903=AXIS2_PLACEMENT_3D('',#6900,#6901,#6902);
#6905=CARTESIAN_POINT('',(-6.4E1,0.E0,1.14E2));
#6906=DIRECTION('',(0.E0,-1.E0,0.E0));
#6907=DIRECTION('',(1.E0,0.E0,0.E0));
#6908=AXIS2_PLACEMENT_3D('',#6905,#6906,#6907);
#6910=CARTESIAN_POINT('',(-6.4E1,0.E0,1.14E2));
#6911=DIRECTION('',(0.E0,-1.E0,0.E0));
#6912=DIRECTION('',(-1.E0,0.E0,0.E0));
#6913=AXIS2_PLACEMENT_3D('',#6910,#6911,#6912);
#6915=CARTESIAN_POINT('',(-5.6E1,0.E0,1.06E2));
#6916=DIRECTION('',(0.E0,-1.E0,0.E0));
#6917=DIRECTION('',(1.E0,0.E0,0.E0));
#6918=AXIS2_PLACEMENT_3D('',#6915,#6916,#6917);
#6920=CARTESIAN_POINT('',(-5.6E1,0.E0,1.06E2));
#6921=DIRECTION('',(0.E0,-1.E0,0.E0));
#6922=DIRECTION('',(-1.E0,0.E0,0.E0));
#6923=AXIS2_PLACEMENT_3D('',#6920,#6921,#6922);
#6925=CARTESIAN_POINT('',(5.6E1,0.E0,1.06E2));
#6926=DIRECTION('',(0.E0,-1.E0,0.E0));
#6927=DIRECTION('',(1.E0,0.E0,0.E0));
#6928=AXIS2_PLACEMENT_3D('',#6925,#6926,#6927);
#6930=CARTESIAN_POINT('',(5.6E1,0.E0,1.06E2));
#6931=DIRECTION('',(0.E0,-1.E0,0.E0));
#6932=DIRECTION('',(-1.E0,0.E0,0.E0));
#6933=AXIS2_PLACEMENT_3D('',#6930,#6931,#6932);
#6935=CARTESIAN_POINT('',(6.4E1,0.E0,1.14E2));
#6936=DIRECTION('',(0.E0,-1.E0,0.E0));
#6937=DIRECTION('',(1.E0,0.E0,0.E0));
#6938=AXIS2_PLACEMENT_3D('',#6935,#6936,#6937);
#6940=CARTESIAN_POINT('',(6.4E1,0.E0,1.14E2));
#6941=DIRECTION('',(0.E0,-1.E0,0.E0));
#6942=DIRECTION('',(-1.E0,0.E0,0.E0));
#6943=AXIS2_PLACEMENT_3D('',#6940,#6941,#6942);
#6945=DIRECTION('',(0.E0,1.E0,0.E0));
#6946=VECTOR('',#6945,8.E0);
#6947=CARTESIAN_POINT('',(-2.E2,0.E0,-2.E2));
#6948=LINE('',#6947,#6946);
#6949=DIRECTION('',(0.E0,1.E0,0.E0));
#6950=VECTOR('',#6949,8.E0);
#6951=CARTESIAN_POINT('',(2.E2,0.E0,-2.E2));
#6952=LINE('',#6951,#6950);
#6953=DIRECTION('',(0.E0,1.E0,0.E0));
#6954=VECTOR('',#6953,8.E0);
#6955=CARTESIAN_POINT('',(2.E2,0.E0,2.E2));
#6956=LINE('',#6955,#6954);
#6957=DIRECTION('',(0.E0,1.E0,0.E0));
#6958=VECTOR('',#6957,8.E0);
#6959=CARTESIAN_POINT('',(-2.E2,0.E0,2.E2));
#6960=LINE('',#6959,#6958);
#6961=DIRECTION('',(0.E0,0.E0,1.E0));
#6962=VECTOR('',#6961,4.E2);
#6963=CARTESIAN_POINT('',(-2.E2,8.E0,-2.E2));
#6964=LINE('',#6963,#6962);
#6965=DIRECTION('',(-1.E0,0.E0,0.E0));
#6966=VECTOR('',#6965,4.E2);
#6967=CARTESIAN_POINT('',(2.E2,8.E0,-2.E2));
#6968=LINE('',#6967,#6966);
#6969=DIRECTION('',(0.E0,0.E0,-1.E0));
#6970=VECTOR('',#6969,4.E2);
#6971=CARTESIAN_POINT('',(2.E2,8.E0,2.E2));
#6972=LINE('',#6971,#6970);
#6973=DIRECTION('',(1.E0,0.E0,0.E0));
#6974=VECTOR('',#6973,4.E2);
#6975=CARTESIAN_POINT('',(-2.E2,8.E0,2.E2));
#6976=LINE('',#6975,#6974);
#6977=CARTESIAN_POINT('',(-1.312132034356E2,8.E0,-2.121320343560E1));
#6978=DIRECTION('',(0.E0,1.E0,0.E0));
#6979=DIRECTION('',(1.E0,0.E0,0.E0));
#6980=AXIS2_PLACEMENT_3D('',#6977,#6978,#6979);
#6982=CARTESIAN_POINT('',(-1.312132034356E2,8.E0,-2.121320343560E1));
#6983=DIRECTION('',(0.E0,1.E0,0.E0));
#6984=DIRECTION('',(-1.E0,0.E0,0.E0));
#6985=AXIS2_PLACEMENT_3D('',#6982,#6983,#6984);
#6987=CARTESIAN_POINT('',(-8.878679656440E1,8.E0,-2.121320343560E1));
#6988=DIRECTION('',(0.E0,1.E0,0.E0));
#6989=DIRECTION('',(1.E0,0.E0,0.E0));
#6990=AXIS2_PLACEMENT_3D('',#6987,#6988,#6989);
#6992=CARTESIAN_POINT('',(-8.878679656440E1,8.E0,-2.121320343560E1));
#6993=DIRECTION('',(0.E0,1.E0,0.E0));
#6994=DIRECTION('',(-1.E0,0.E0,0.E0));
#6995=AXIS2_PLACEMENT_3D('',#6992,#6993,#6994);
#6997=CARTESIAN_POINT('',(-8.878679656440E1,8.E0,2.121320343560E1));
#6998=DIRECTION('',(0.E0,1.E0,0.E0));
#6999=DIRECTION('',(1.E0,0.E0,0.E0));
#7000=AXIS2_PLACEMENT_3D('',#6997,#6998,#6999);
#7002=CARTESIAN_POINT('',(-8.878679656440E1,8.E0,2.121320343560E1));
#7003=DIRECTION('',(0.E0,1.E0,0.E0));
#7004=DIRECTION('',(-1.E0,0.E0,0.E0));
#7005=AXIS2_PLACEMENT_3D('',#7002,#7003,#7004);
#7007=CARTESIAN_POINT('',(-1.4E2,8.E0,0.E0));
#7008=DIRECTION('',(0.E0,1.E0,0.E0));
#7009=DIRECTION('',(1.E0,0.E0,0.E0));
#7010=AXIS2_PLACEMENT_3D('',#7007,#7008,#7009);
#7012=CARTESIAN_POINT('',(-1.4E2,8.E0,0.E0));
#7013=DIRECTION('',(0.E0,1.E0,0.E0));
#7014=DIRECTION('',(-1.E0,0.E0,0.E0));
#7015=AXIS2_PLACEMENT_3D('',#7012,#7013,#7014);
#7017=CARTESIAN_POINT('',(-8.E1,8.E0,0.E0));
#7018=DIRECTION('',(0.E0,1.E0,0.E0));
#7019=DIRECTION('',(1.E0,0.E0,0.E0));
#7020=AXIS2_PLACEMENT_3D('',#7017,#7018,#7019);
#7022=CARTESIAN_POINT('',(-8.E1,8.E0,0.E0));
#7023=DIRECTION('',(0.E0,1.E0,0.E0));
#7024=DIRECTION('',(-1.E0,0.E0,0.E0));
#7025=AXIS2_PLACEMENT_3D('',#7022,#7023,#7024);
#7027=CARTESIAN_POINT('',(-1.312132034356E2,8.E0,2.121320343560E1));
#7028=DIRECTION('',(0.E0,1.E0,0.E0));
#7029=DIRECTION('',(1.E0,0.E0,0.E0));
#7030=AXIS2_PLACEMENT_3D('',#7027,#7028,#7029);
#7032=CARTESIAN_POINT('',(-1.312132034356E2,8.E0,2.121320343560E1));
#7033=DIRECTION('',(0.E0,1.E0,0.E0));
#7034=DIRECTION('',(-1.E0,0.E0,0.E0));
#7035=AXIS2_PLACEMENT_3D('',#7032,#7033,#7034);
#7037=CARTESIAN_POINT('',(-1.1E2,8.E0,-3.E1));
#7038=DIRECTION('',(0.E0,1.E0,0.E0));
#7039=DIRECTION('',(1.E0,0.E0,0.E0));
#7040=AXIS2_PLACEMENT_3D('',#7037,#7038,#7039);
#7042=CARTESIAN_POINT('',(-1.1E2,8.E0,-3.E1));
#7043=DIRECTION('',(0.E0,1.E0,0.E0));
#7044=DIRECTION('',(-1.E0,0.E0,0.E0));
#7045=AXIS2_PLACEMENT_3D('',#7042,#7043,#7044);
#7047=CARTESIAN_POINT('',(-1.1E2,8.E0,3.E1));
#7048=DIRECTION('',(0.E0,1.E0,0.E0));
#7049=DIRECTION('',(1.E0,0.E0,0.E0));
#7050=AXIS2_PLACEMENT_3D('',#7047,#7048,#7049);
#7052=CARTESIAN_POINT('',(-1.1E2,8.E0,3.E1));
#7053=DIRECTION('',(0.E0,1.E0,0.E0));
#7054=DIRECTION('',(-1.E0,0.E0,0.E0));
#7055=AXIS2_PLACEMENT_3D('',#7052,#7053,#7054);
#7057=CARTESIAN_POINT('',(8.878679656439E1,8.E0,-2.121320343560E1));
#7058=DIRECTION('',(0.E0,1.E0,0.E0));
#7059=DIRECTION('',(1.E0,0.E0,0.E0));
#7060=AXIS2_PLACEMENT_3D('',#7057,#7058,#7059);
#7062=CARTESIAN_POINT('',(8.878679656439E1,8.E0,-2.121320343560E1));
#7063=DIRECTION('',(0.E0,1.E0,0.E0));
#7064=DIRECTION('',(-1.E0,0.E0,0.E0));
#7065=AXIS2_PLACEMENT_3D('',#7062,#7063,#7064);
#7067=CARTESIAN_POINT('',(1.312132034356E2,8.E0,-2.121320343560E1));
#7068=DIRECTION('',(0.E0,1.E0,0.E0));
#7069=DIRECTION('',(1.E0,0.E0,0.E0));
#7070=AXIS2_PLACEMENT_3D('',#7067,#7068,#7069);
#7072=CARTESIAN_POINT('',(1.312132034356E2,8.E0,-2.121320343560E1));
#7073=DIRECTION('',(0.E0,1.E0,0.E0));
#7074=DIRECTION('',(-1.E0,0.E0,0.E0));
#7075=AXIS2_PLACEMENT_3D('',#7072,#7073,#7074);
#7077=CARTESIAN_POINT('',(1.4E2,8.E0,0.E0));
#7078=DIRECTION('',(0.E0,1.E0,0.E0));
#7079=DIRECTION('',(1.E0,0.E0,0.E0));
#7080=AXIS2_PLACEMENT_3D('',#7077,#7078,#7079);
#7082=CARTESIAN_POINT('',(1.4E2,8.E0,0.E0));
#7083=DIRECTION('',(0.E0,1.E0,0.E0));
#7084=DIRECTION('',(-1.E0,0.E0,0.E0));
#7085=AXIS2_PLACEMENT_3D('',#7082,#7083,#7084);
#7087=CARTESIAN_POINT('',(1.312132034356E2,8.E0,2.121320343560E1));
#7088=DIRECTION('',(0.E0,1.E0,0.E0));
#7089=DIRECTION('',(1.E0,0.E0,0.E0));
#7090=AXIS2_PLACEMENT_3D('',#7087,#7088,#7089);
#7092=CARTESIAN_POINT('',(1.312132034356E2,8.E0,2.121320343560E1));
#7093=DIRECTION('',(0.E0,1.E0,0.E0));
#7094=DIRECTION('',(-1.E0,0.E0,0.E0));
#7095=AXIS2_PLACEMENT_3D('',#7092,#7093,#7094);
#7097=CARTESIAN_POINT('',(1.1E2,8.E0,3.E1));
#7098=DIRECTION('',(0.E0,1.E0,0.E0));
#7099=DIRECTION('',(1.E0,0.E0,0.E0));
#7100=AXIS2_PLACEMENT_3D('',#7097,#7098,#7099);
#7102=CARTESIAN_POINT('',(1.1E2,8.E0,3.E1));
#7103=DIRECTION('',(0.E0,1.E0,0.E0));
#7104=DIRECTION('',(-1.E0,0.E0,0.E0));
#7105=AXIS2_PLACEMENT_3D('',#7102,#7103,#7104);
#7107=CARTESIAN_POINT('',(1.1E2,8.E0,-3.E1));
#7108=DIRECTION('',(0.E0,1.E0,0.E0));
#7109=DIRECTION('',(1.E0,0.E0,0.E0));
#7110=AXIS2_PLACEMENT_3D('',#7107,#7108,#7109);
#7112=CARTESIAN_POINT('',(1.1E2,8.E0,-3.E1));
#7113=DIRECTION('',(0.E0,1.E0,0.E0));
#7114=DIRECTION('',(-1.E0,0.E0,0.E0));
#7115=AXIS2_PLACEMENT_3D('',#7112,#7113,#7114);
#7117=CARTESIAN_POINT('',(8.E1,8.E0,0.E0));
#7118=DIRECTION('',(0.E0,1.E0,0.E0));
#7119=DIRECTION('',(1.E0,0.E0,0.E0));
#7120=AXIS2_PLACEMENT_3D('',#7117,#7118,#7119);
#7122=CARTESIAN_POINT('',(8.E1,8.E0,0.E0));
#7123=DIRECTION('',(0.E0,1.E0,0.E0));
#7124=DIRECTION('',(-1.E0,0.E0,0.E0));
#7125=AXIS2_PLACEMENT_3D('',#7122,#7123,#7124);
#7127=CARTESIAN_POINT('',(8.878679656439E1,8.E0,2.121320343560E1));
#7128=DIRECTION('',(0.E0,1.E0,0.E0));
#7129=DIRECTION('',(1.E0,0.E0,0.E0));
#7130=AXIS2_PLACEMENT_3D('',#7127,#7128,#7129);
#7132=CARTESIAN_POINT('',(8.878679656439E1,8.E0,2.121320343560E1));
#7133=DIRECTION('',(0.E0,1.E0,0.E0));
#7134=DIRECTION('',(-1.E0,0.E0,0.E0));
#7135=AXIS2_PLACEMENT_3D('',#7132,#7133,#7134);
#7137=CARTESIAN_POINT('',(-6.4E1,8.E0,-1.14E2));
#7138=DIRECTION('',(0.E0,1.E0,0.E0));
#7139=DIRECTION('',(1.E0,0.E0,0.E0));
#7140=AXIS2_PLACEMENT_3D('',#7137,#7138,#7139);
#7142=CARTESIAN_POINT('',(-6.4E1,8.E0,-1.14E2));
#7143=DIRECTION('',(0.E0,1.E0,0.E0));
#7144=DIRECTION('',(-1.E0,0.E0,0.E0));
#7145=AXIS2_PLACEMENT_3D('',#7142,#7143,#7144);
#7147=CARTESIAN_POINT('',(-5.6E1,8.E0,-1.06E2));
#7148=DIRECTION('',(0.E0,1.E0,0.E0));
#7149=DIRECTION('',(1.E0,0.E0,0.E0));
#7150=AXIS2_PLACEMENT_3D('',#7147,#7148,#7149);
#7152=CARTESIAN_POINT('',(-5.6E1,8.E0,-1.06E2));
#7153=DIRECTION('',(0.E0,1.E0,0.E0));
#7154=DIRECTION('',(-1.E0,0.E0,0.E0));
#7155=AXIS2_PLACEMENT_3D('',#7152,#7153,#7154);
#7157=CARTESIAN_POINT('',(5.6E1,8.E0,-1.06E2));
#7158=DIRECTION('',(0.E0,1.E0,0.E0));
#7159=DIRECTION('',(1.E0,0.E0,0.E0));
#7160=AXIS2_PLACEMENT_3D('',#7157,#7158,#7159);
#7162=CARTESIAN_POINT('',(5.6E1,8.E0,-1.06E2));
#7163=DIRECTION('',(0.E0,1.E0,0.E0));
#7164=DIRECTION('',(-1.E0,0.E0,0.E0));
#7165=AXIS2_PLACEMENT_3D('',#7162,#7163,#7164);
#7167=CARTESIAN_POINT('',(6.4E1,8.E0,-1.14E2));
#7168=DIRECTION('',(0.E0,1.E0,0.E0));
#7169=DIRECTION('',(1.E0,0.E0,0.E0));
#7170=AXIS2_PLACEMENT_3D('',#7167,#7168,#7169);
#7172=CARTESIAN_POINT('',(6.4E1,8.E0,-1.14E2));
#7173=DIRECTION('',(0.E0,1.E0,0.E0));
#7174=DIRECTION('',(-1.E0,0.E0,0.E0));
#7175=AXIS2_PLACEMENT_3D('',#7172,#7173,#7174);
#7177=CARTESIAN_POINT('',(-6.4E1,8.E0,1.14E2));
#7178=DIRECTION('',(0.E0,-1.E0,0.E0));
#7179=DIRECTION('',(1.E0,0.E0,0.E0));
#7180=AXIS2_PLACEMENT_3D('',#7177,#7178,#7179);
#7182=CARTESIAN_POINT('',(-6.4E1,8.E0,1.14E2));
#7183=DIRECTION('',(0.E0,-1.E0,0.E0));
#7184=DIRECTION('',(-1.E0,0.E0,0.E0));
#7185=AXIS2_PLACEMENT_3D('',#7182,#7183,#7184);
#7187=CARTESIAN_POINT('',(-5.6E1,8.E0,1.06E2));
#7188=DIRECTION('',(0.E0,-1.E0,0.E0));
#7189=DIRECTION('',(1.E0,0.E0,0.E0));
#7190=AXIS2_PLACEMENT_3D('',#7187,#7188,#7189);
#7192=CARTESIAN_POINT('',(-5.6E1,8.E0,1.06E2));
#7193=DIRECTION('',(0.E0,-1.E0,0.E0));
#7194=DIRECTION('',(-1.E0,0.E0,0.E0));
#7195=AXIS2_PLACEMENT_3D('',#7192,#7193,#7194);
#7197=CARTESIAN_POINT('',(5.6E1,8.E0,1.06E2));
#7198=DIRECTION('',(0.E0,-1.E0,0.E0));
#7199=DIRECTION('',(1.E0,0.E0,0.E0));
#7200=AXIS2_PLACEMENT_3D('',#7197,#7198,#7199);
#7202=CARTESIAN_POINT('',(5.6E1,8.E0,1.06E2));
#7203=DIRECTION('',(0.E0,-1.E0,0.E0));
#7204=DIRECTION('',(-1.E0,0.E0,0.E0));
#7205=AXIS2_PLACEMENT_3D('',#7202,#7203,#7204);
#7207=CARTESIAN_POINT('',(6.4E1,8.E0,1.14E2));
#7208=DIRECTION('',(0.E0,-1.E0,0.E0));
#7209=DIRECTION('',(1.E0,0.E0,0.E0));
#7210=AXIS2_PLACEMENT_3D('',#7207,#7208,#7209);
#7212=CARTESIAN_POINT('',(6.4E1,8.E0,1.14E2));
#7213=DIRECTION('',(0.E0,-1.E0,0.E0));
#7214=DIRECTION('',(-1.E0,0.E0,0.E0));
#7215=AXIS2_PLACEMENT_3D('',#7212,#7213,#7214);
#7217=DIRECTION('',(0.E0,-1.E0,0.E0));
#7218=VECTOR('',#7217,8.E0);
#7219=CARTESIAN_POINT('',(-1.282132034356E2,8.E0,-2.121320343560E1));
#7220=LINE('',#7219,#7218);
#7221=DIRECTION('',(0.E0,-1.E0,0.E0));
#7222=VECTOR('',#7221,8.E0);
#7223=CARTESIAN_POINT('',(-1.342132034356E2,8.E0,-2.121320343560E1));
#7224=LINE('',#7223,#7222);
#7225=DIRECTION('',(0.E0,-1.E0,0.E0));
#7226=VECTOR('',#7225,8.E0);
#7227=CARTESIAN_POINT('',(-8.578679656440E1,8.E0,-2.121320343560E1));
#7228=LINE('',#7227,#7226);
#7229=DIRECTION('',(0.E0,-1.E0,0.E0));
#7230=VECTOR('',#7229,8.E0);
#7231=CARTESIAN_POINT('',(-9.178679656440E1,8.E0,-2.121320343560E1));
#7232=LINE('',#7231,#7230);
#7233=DIRECTION('',(0.E0,-1.E0,0.E0));
#7234=VECTOR('',#7233,8.E0);
#7235=CARTESIAN_POINT('',(-8.578679656440E1,8.E0,2.121320343560E1));
#7236=LINE('',#7235,#7234);
#7237=DIRECTION('',(0.E0,-1.E0,0.E0));
#7238=VECTOR('',#7237,8.E0);
#7239=CARTESIAN_POINT('',(-9.178679656440E1,8.E0,2.121320343560E1));
#7240=LINE('',#7239,#7238);
#7241=DIRECTION('',(0.E0,-1.E0,0.E0));
#7242=VECTOR('',#7241,8.E0);
#7243=CARTESIAN_POINT('',(-1.37E2,8.E0,0.E0));
#7244=LINE('',#7243,#7242);
#7245=DIRECTION('',(0.E0,-1.E0,0.E0));
#7246=VECTOR('',#7245,8.E0);
#7247=CARTESIAN_POINT('',(-1.43E2,8.E0,0.E0));
#7248=LINE('',#7247,#7246);
#7249=DIRECTION('',(0.E0,-1.E0,0.E0));
#7250=VECTOR('',#7249,8.E0);
#7251=CARTESIAN_POINT('',(-7.7E1,8.E0,0.E0));
#7252=LINE('',#7251,#7250);
#7253=DIRECTION('',(0.E0,-1.E0,0.E0));
#7254=VECTOR('',#7253,8.E0);
#7255=CARTESIAN_POINT('',(-8.3E1,8.E0,0.E0));
#7256=LINE('',#7255,#7254);
#7257=DIRECTION('',(0.E0,-1.E0,0.E0));
#7258=VECTOR('',#7257,8.E0);
#7259=CARTESIAN_POINT('',(-1.282132034356E2,8.E0,2.121320343560E1));
#7260=LINE('',#7259,#7258);
#7261=DIRECTION('',(0.E0,-1.E0,0.E0));
#7262=VECTOR('',#7261,8.E0);
#7263=CARTESIAN_POINT('',(-1.342132034356E2,8.E0,2.121320343560E1));
#7264=LINE('',#7263,#7262);
#7265=DIRECTION('',(0.E0,-1.E0,0.E0));
#7266=VECTOR('',#7265,8.E0);
#7267=CARTESIAN_POINT('',(-1.07E2,8.E0,-3.E1));
#7268=LINE('',#7267,#7266);
#7269=DIRECTION('',(0.E0,-1.E0,0.E0));
#7270=VECTOR('',#7269,8.E0);
#7271=CARTESIAN_POINT('',(-1.13E2,8.E0,-3.E1));
#7272=LINE('',#7271,#7270);
#7273=DIRECTION('',(0.E0,-1.E0,0.E0));
#7274=VECTOR('',#7273,8.E0);
#7275=CARTESIAN_POINT('',(-1.07E2,8.E0,3.E1));
#7276=LINE('',#7275,#7274);
#7277=DIRECTION('',(0.E0,-1.E0,0.E0));
#7278=VECTOR('',#7277,8.E0);
#7279=CARTESIAN_POINT('',(-1.13E2,8.E0,3.E1));
#7280=LINE('',#7279,#7278);
#7281=DIRECTION('',(0.E0,-1.E0,0.E0));
#7282=VECTOR('',#7281,8.E0);
#7283=CARTESIAN_POINT('',(9.178679656439E1,8.E0,-2.121320343560E1));
#7284=LINE('',#7283,#7282);
#7285=DIRECTION('',(0.E0,-1.E0,0.E0));
#7286=VECTOR('',#7285,8.E0);
#7287=CARTESIAN_POINT('',(8.578679656439E1,8.E0,-2.121320343560E1));
#7288=LINE('',#7287,#7286);
#7289=DIRECTION('',(0.E0,-1.E0,0.E0));
#7290=VECTOR('',#7289,8.E0);
#7291=CARTESIAN_POINT('',(1.342132034356E2,8.E0,-2.121320343560E1));
#7292=LINE('',#7291,#7290);
#7293=DIRECTION('',(0.E0,-1.E0,0.E0));
#7294=VECTOR('',#7293,8.E0);
#7295=CARTESIAN_POINT('',(1.282132034356E2,8.E0,-2.121320343560E1));
#7296=LINE('',#7295,#7294);
#7297=DIRECTION('',(0.E0,-1.E0,0.E0));
#7298=VECTOR('',#7297,8.E0);
#7299=CARTESIAN_POINT('',(1.43E2,8.E0,0.E0));
#7300=LINE('',#7299,#7298);
#7301=DIRECTION('',(0.E0,-1.E0,0.E0));
#7302=VECTOR('',#7301,8.E0);
#7303=CARTESIAN_POINT('',(1.37E2,8.E0,0.E0));
#7304=LINE('',#7303,#7302);
#7305=DIRECTION('',(0.E0,-1.E0,0.E0));
#7306=VECTOR('',#7305,8.E0);
#7307=CARTESIAN_POINT('',(1.342132034356E2,8.E0,2.121320343560E1));
#7308=LINE('',#7307,#7306);
#7309=DIRECTION('',(0.E0,-1.E0,0.E0));
#7310=VECTOR('',#7309,8.E0);
#7311=CARTESIAN_POINT('',(1.282132034356E2,8.E0,2.121320343560E1));
#7312=LINE('',#7311,#7310);
#7313=DIRECTION('',(0.E0,-1.E0,0.E0));
#7314=VECTOR('',#7313,8.E0);
#7315=CARTESIAN_POINT('',(1.13E2,8.E0,3.E1));
#7316=LINE('',#7315,#7314);
#7317=DIRECTION('',(0.E0,-1.E0,0.E0));
#7318=VECTOR('',#7317,8.E0);
#7319=CARTESIAN_POINT('',(1.07E2,8.E0,3.E1));
#7320=LINE('',#7319,#7318);
#7321=DIRECTION('',(0.E0,-1.E0,0.E0));
#7322=VECTOR('',#7321,8.E0);
#7323=CARTESIAN_POINT('',(1.13E2,8.E0,-3.E1));
#7324=LINE('',#7323,#7322);
#7325=DIRECTION('',(0.E0,-1.E0,0.E0));
#7326=VECTOR('',#7325,8.E0);
#7327=CARTESIAN_POINT('',(1.07E2,8.E0,-3.E1));
#7328=LINE('',#7327,#7326);
#7329=DIRECTION('',(0.E0,-1.E0,0.E0));
#7330=VECTOR('',#7329,8.E0);
#7331=CARTESIAN_POINT('',(8.3E1,8.E0,0.E0));
#7332=LINE('',#7331,#7330);
#7333=DIRECTION('',(0.E0,-1.E0,0.E0));
#7334=VECTOR('',#7333,8.E0);
#7335=CARTESIAN_POINT('',(7.7E1,8.E0,0.E0));
#7336=LINE('',#7335,#7334);
#7337=DIRECTION('',(0.E0,-1.E0,0.E0));
#7338=VECTOR('',#7337,8.E0);
#7339=CARTESIAN_POINT('',(9.178679656439E1,8.E0,2.121320343560E1));
#7340=LINE('',#7339,#7338);
#7341=DIRECTION('',(0.E0,-1.E0,0.E0));
#7342=VECTOR('',#7341,8.E0);
#7343=CARTESIAN_POINT('',(8.578679656439E1,8.E0,2.121320343560E1));
#7344=LINE('',#7343,#7342);
#7345=DIRECTION('',(0.E0,-1.E0,0.E0));
#7346=VECTOR('',#7345,8.E0);
#7347=CARTESIAN_POINT('',(-6.1E1,8.E0,-1.14E2));
#7348=LINE('',#7347,#7346);
#7349=DIRECTION('',(0.E0,-1.E0,0.E0));
#7350=VECTOR('',#7349,8.E0);
#7351=CARTESIAN_POINT('',(-6.7E1,8.E0,-1.14E2));
#7352=LINE('',#7351,#7350);
#7353=DIRECTION('',(0.E0,-1.E0,0.E0));
#7354=VECTOR('',#7353,8.E0);
#7355=CARTESIAN_POINT('',(-5.3E1,8.E0,-1.06E2));
#7356=LINE('',#7355,#7354);
#7357=DIRECTION('',(0.E0,-1.E0,0.E0));
#7358=VECTOR('',#7357,8.E0);
#7359=CARTESIAN_POINT('',(-5.9E1,8.E0,-1.06E2));
#7360=LINE('',#7359,#7358);
#7361=DIRECTION('',(0.E0,-1.E0,0.E0));
#7362=VECTOR('',#7361,8.E0);
#7363=CARTESIAN_POINT('',(5.9E1,8.E0,-1.06E2));
#7364=LINE('',#7363,#7362);
#7365=DIRECTION('',(0.E0,-1.E0,0.E0));
#7366=VECTOR('',#7365,8.E0);
#7367=CARTESIAN_POINT('',(5.3E1,8.E0,-1.06E2));
#7368=LINE('',#7367,#7366);
#7369=DIRECTION('',(0.E0,-1.E0,0.E0));
#7370=VECTOR('',#7369,8.E0);
#7371=CARTESIAN_POINT('',(6.7E1,8.E0,-1.14E2));
#7372=LINE('',#7371,#7370);
#7373=DIRECTION('',(0.E0,-1.E0,0.E0));
#7374=VECTOR('',#7373,8.E0);
#7375=CARTESIAN_POINT('',(6.1E1,8.E0,-1.14E2));
#7376=LINE('',#7375,#7374);
#7377=DIRECTION('',(0.E0,-1.E0,0.E0));
#7378=VECTOR('',#7377,8.E0);
#7379=CARTESIAN_POINT('',(-6.1E1,8.E0,1.14E2));
#7380=LINE('',#7379,#7378);
#7381=DIRECTION('',(0.E0,-1.E0,0.E0));
#7382=VECTOR('',#7381,8.E0);
#7383=CARTESIAN_POINT('',(-6.7E1,8.E0,1.14E2));
#7384=LINE('',#7383,#7382);
#7385=DIRECTION('',(0.E0,-1.E0,0.E0));
#7386=VECTOR('',#7385,8.E0);
#7387=CARTESIAN_POINT('',(-5.3E1,8.E0,1.06E2));
#7388=LINE('',#7387,#7386);
#7389=DIRECTION('',(0.E0,-1.E0,0.E0));
#7390=VECTOR('',#7389,8.E0);
#7391=CARTESIAN_POINT('',(-5.9E1,8.E0,1.06E2));
#7392=LINE('',#7391,#7390);
#7393=DIRECTION('',(0.E0,-1.E0,0.E0));
#7394=VECTOR('',#7393,8.E0);
#7395=CARTESIAN_POINT('',(5.9E1,8.E0,1.06E2));
#7396=LINE('',#7395,#7394);
#7397=DIRECTION('',(0.E0,-1.E0,0.E0));
#7398=VECTOR('',#7397,8.E0);
#7399=CARTESIAN_POINT('',(5.3E1,8.E0,1.06E2));
#7400=LINE('',#7399,#7398);
#7401=DIRECTION('',(0.E0,-1.E0,0.E0));
#7402=VECTOR('',#7401,8.E0);
#7403=CARTESIAN_POINT('',(6.7E1,8.E0,1.14E2));
#7404=LINE('',#7403,#7402);
#7405=DIRECTION('',(0.E0,-1.E0,0.E0));
#7406=VECTOR('',#7405,8.E0);
#7407=CARTESIAN_POINT('',(6.1E1,8.E0,1.14E2));
#7408=LINE('',#7407,#7406);
#7409=CARTESIAN_POINT('',(-2.E2,0.E0,-2.E2));
#7410=CARTESIAN_POINT('',(-2.E2,0.E0,2.E2));
#7411=VERTEX_POINT('',#7409);
#7412=VERTEX_POINT('',#7410);
#7413=CARTESIAN_POINT('',(2.E2,0.E0,2.E2));
#7414=VERTEX_POINT('',#7413);
#7415=CARTESIAN_POINT('',(2.E2,0.E0,-2.E2));
#7416=VERTEX_POINT('',#7415);
#7417=CARTESIAN_POINT('',(-2.E2,8.E0,-2.E2));
#7418=CARTESIAN_POINT('',(-2.E2,8.E0,2.E2));
#7419=VERTEX_POINT('',#7417);
#7420=VERTEX_POINT('',#7418);
#7421=CARTESIAN_POINT('',(2.E2,8.E0,2.E2));
#7422=VERTEX_POINT('',#7421);
#7423=CARTESIAN_POINT('',(2.E2,8.E0,-2.E2));
#7424=VERTEX_POINT('',#7423);
#7425=CARTESIAN_POINT('',(-1.282132034356E2,0.E0,-2.121320343560E1));
#7426=CARTESIAN_POINT('',(-1.342132034356E2,0.E0,-2.121320343560E1));
#7427=VERTEX_POINT('',#7425);
#7428=VERTEX_POINT('',#7426);
#7429=CARTESIAN_POINT('',(-8.578679656440E1,0.E0,-2.121320343560E1));
#7430=CARTESIAN_POINT('',(-9.178679656440E1,0.E0,-2.121320343560E1));
#7431=VERTEX_POINT('',#7429);
#7432=VERTEX_POINT('',#7430);
#7433=CARTESIAN_POINT('',(-8.578679656440E1,0.E0,2.121320343560E1));
#7434=CARTESIAN_POINT('',(-9.178679656440E1,0.E0,2.121320343560E1));
#7435=VERTEX_POINT('',#7433);
#7436=VERTEX_POINT('',#7434);
#7437=CARTESIAN_POINT('',(-1.37E2,0.E0,0.E0));
#7438=CARTESIAN_POINT('',(-1.43E2,0.E0,0.E0));
#7439=VERTEX_POINT('',#7437);
#7440=VERTEX_POINT('',#7438);
#7441=CARTESIAN_POINT('',(-7.7E1,0.E0,0.E0));
#7442=CARTESIAN_POINT('',(-8.3E1,0.E0,0.E0));
#7443=VERTEX_POINT('',#7441);
#7444=VERTEX_POINT('',#7442);
#7445=CARTESIAN_POINT('',(-1.282132034356E2,0.E0,2.121320343560E1));
#7446=CARTESIAN_POINT('',(-1.342132034356E2,0.E0,2.121320343560E1));
#7447=VERTEX_POINT('',#7445);
#7448=VERTEX_POINT('',#7446);
#7449=CARTESIAN_POINT('',(-1.07E2,0.E0,-3.E1));
#7450=CARTESIAN_POINT('',(-1.13E2,0.E0,-3.E1));
#7451=VERTEX_POINT('',#7449);
#7452=VERTEX_POINT('',#7450);
#7453=CARTESIAN_POINT('',(-1.07E2,0.E0,3.E1));
#7454=CARTESIAN_POINT('',(-1.13E2,0.E0,3.E1));
#7455=VERTEX_POINT('',#7453);
#7456=VERTEX_POINT('',#7454);
#7457=CARTESIAN_POINT('',(9.178679656439E1,0.E0,-2.121320343560E1));
#7458=CARTESIAN_POINT('',(8.578679656439E1,0.E0,-2.121320343560E1));
#7459=VERTEX_POINT('',#7457);
#7460=VERTEX_POINT('',#7458);
#7461=CARTESIAN_POINT('',(1.342132034356E2,0.E0,-2.121320343560E1));
#7462=CARTESIAN_POINT('',(1.282132034356E2,0.E0,-2.121320343560E1));
#7463=VERTEX_POINT('',#7461);
#7464=VERTEX_POINT('',#7462);
#7465=CARTESIAN_POINT('',(1.43E2,0.E0,0.E0));
#7466=CARTESIAN_POINT('',(1.37E2,0.E0,0.E0));
#7467=VERTEX_POINT('',#7465);
#7468=VERTEX_POINT('',#7466);
#7469=CARTESIAN_POINT('',(1.342132034356E2,0.E0,2.121320343560E1));
#7470=CARTESIAN_POINT('',(1.282132034356E2,0.E0,2.121320343560E1));
#7471=VERTEX_POINT('',#7469);
#7472=VERTEX_POINT('',#7470);
#7473=CARTESIAN_POINT('',(1.13E2,0.E0,3.E1));
#7474=CARTESIAN_POINT('',(1.07E2,0.E0,3.E1));
#7475=VERTEX_POINT('',#7473);
#7476=VERTEX_POINT('',#7474);
#7477=CARTESIAN_POINT('',(1.13E2,0.E0,-3.E1));
#7478=CARTESIAN_POINT('',(1.07E2,0.E0,-3.E1));
#7479=VERTEX_POINT('',#7477);
#7480=VERTEX_POINT('',#7478);
#7481=CARTESIAN_POINT('',(8.3E1,0.E0,0.E0));
#7482=CARTESIAN_POINT('',(7.7E1,0.E0,0.E0));
#7483=VERTEX_POINT('',#7481);
#7484=VERTEX_POINT('',#7482);
#7485=CARTESIAN_POINT('',(9.178679656439E1,0.E0,2.121320343560E1));
#7486=CARTESIAN_POINT('',(8.578679656439E1,0.E0,2.121320343560E1));
#7487=VERTEX_POINT('',#7485);
#7488=VERTEX_POINT('',#7486);
#7489=CARTESIAN_POINT('',(-1.282132034356E2,8.E0,-2.121320343560E1));
#7490=CARTESIAN_POINT('',(-1.342132034356E2,8.E0,-2.121320343560E1));
#7491=VERTEX_POINT('',#7489);
#7492=VERTEX_POINT('',#7490);
#7493=CARTESIAN_POINT('',(-8.578679656440E1,8.E0,-2.121320343560E1));
#7494=CARTESIAN_POINT('',(-9.178679656440E1,8.E0,-2.121320343560E1));
#7495=VERTEX_POINT('',#7493);
#7496=VERTEX_POINT('',#7494);
#7497=CARTESIAN_POINT('',(-8.578679656440E1,8.E0,2.121320343560E1));
#7498=CARTESIAN_POINT('',(-9.178679656440E1,8.E0,2.121320343560E1));
#7499=VERTEX_POINT('',#7497);
#7500=VERTEX_POINT('',#7498);
#7501=CARTESIAN_POINT('',(-1.37E2,8.E0,0.E0));
#7502=CARTESIAN_POINT('',(-1.43E2,8.E0,0.E0));
#7503=VERTEX_POINT('',#7501);
#7504=VERTEX_POINT('',#7502);
#7505=CARTESIAN_POINT('',(-7.7E1,8.E0,0.E0));
#7506=CARTESIAN_POINT('',(-8.3E1,8.E0,0.E0));
#7507=VERTEX_POINT('',#7505);
#7508=VERTEX_POINT('',#7506);
#7509=CARTESIAN_POINT('',(-1.282132034356E2,8.E0,2.121320343560E1));
#7510=CARTESIAN_POINT('',(-1.342132034356E2,8.E0,2.121320343560E1));
#7511=VERTEX_POINT('',#7509);
#7512=VERTEX_POINT('',#7510);
#7513=CARTESIAN_POINT('',(-1.07E2,8.E0,-3.E1));
#7514=CARTESIAN_POINT('',(-1.13E2,8.E0,-3.E1));
#7515=VERTEX_POINT('',#7513);
#7516=VERTEX_POINT('',#7514);
#7517=CARTESIAN_POINT('',(-1.07E2,8.E0,3.E1));
#7518=CARTESIAN_POINT('',(-1.13E2,8.E0,3.E1));
#7519=VERTEX_POINT('',#7517);
#7520=VERTEX_POINT('',#7518);
#7521=CARTESIAN_POINT('',(9.178679656439E1,8.E0,-2.121320343560E1));
#7522=CARTESIAN_POINT('',(8.578679656439E1,8.E0,-2.121320343560E1));
#7523=VERTEX_POINT('',#7521);
#7524=VERTEX_POINT('',#7522);
#7525=CARTESIAN_POINT('',(1.342132034356E2,8.E0,-2.121320343560E1));
#7526=CARTESIAN_POINT('',(1.282132034356E2,8.E0,-2.121320343560E1));
#7527=VERTEX_POINT('',#7525);
#7528=VERTEX_POINT('',#7526);
#7529=CARTESIAN_POINT('',(1.43E2,8.E0,0.E0));
#7530=CARTESIAN_POINT('',(1.37E2,8.E0,0.E0));
#7531=VERTEX_POINT('',#7529);
#7532=VERTEX_POINT('',#7530);
#7533=CARTESIAN_POINT('',(1.342132034356E2,8.E0,2.121320343560E1));
#7534=CARTESIAN_POINT('',(1.282132034356E2,8.E0,2.121320343560E1));
#7535=VERTEX_POINT('',#7533);
#7536=VERTEX_POINT('',#7534);
#7537=CARTESIAN_POINT('',(1.13E2,8.E0,3.E1));
#7538=CARTESIAN_POINT('',(1.07E2,8.E0,3.E1));
#7539=VERTEX_POINT('',#7537);
#7540=VERTEX_POINT('',#7538);
#7541=CARTESIAN_POINT('',(1.13E2,8.E0,-3.E1));
#7542=CARTESIAN_POINT('',(1.07E2,8.E0,-3.E1));
#7543=VERTEX_POINT('',#7541);
#7544=VERTEX_POINT('',#7542);
#7545=CARTESIAN_POINT('',(8.3E1,8.E0,0.E0));
#7546=CARTESIAN_POINT('',(7.7E1,8.E0,0.E0));
#7547=VERTEX_POINT('',#7545);
#7548=VERTEX_POINT('',#7546);
#7549=CARTESIAN_POINT('',(9.178679656439E1,8.E0,2.121320343560E1));
#7550=CARTESIAN_POINT('',(8.578679656439E1,8.E0,2.121320343560E1));
#7551=VERTEX_POINT('',#7549);
#7552=VERTEX_POINT('',#7550);
#7553=CARTESIAN_POINT('',(-6.1E1,0.E0,-1.14E2));
#7554=CARTESIAN_POINT('',(-6.7E1,0.E0,-1.14E2));
#7555=VERTEX_POINT('',#7553);
#7556=VERTEX_POINT('',#7554);
#7557=CARTESIAN_POINT('',(-5.3E1,0.E0,-1.06E2));
#7558=CARTESIAN_POINT('',(-5.9E1,0.E0,-1.06E2));
#7559=VERTEX_POINT('',#7557);
#7560=VERTEX_POINT('',#7558);
#7561=CARTESIAN_POINT('',(5.9E1,0.E0,-1.06E2));
#7562=CARTESIAN_POINT('',(5.3E1,0.E0,-1.06E2));
#7563=VERTEX_POINT('',#7561);
#7564=VERTEX_POINT('',#7562);
#7565=CARTESIAN_POINT('',(6.7E1,0.E0,-1.14E2));
#7566=CARTESIAN_POINT('',(6.1E1,0.E0,-1.14E2));
#7567=VERTEX_POINT('',#7565);
#7568=VERTEX_POINT('',#7566);
#7569=CARTESIAN_POINT('',(-6.1E1,8.E0,-1.14E2));
#7570=CARTESIAN_POINT('',(-6.7E1,8.E0,-1.14E2));
#7571=VERTEX_POINT('',#7569);
#7572=VERTEX_POINT('',#7570);
#7573=CARTESIAN_POINT('',(-5.3E1,8.E0,-1.06E2));
#7574=CARTESIAN_POINT('',(-5.9E1,8.E0,-1.06E2));
#7575=VERTEX_POINT('',#7573);
#7576=VERTEX_POINT('',#7574);
#7577=CARTESIAN_POINT('',(5.9E1,8.E0,-1.06E2));
#7578=CARTESIAN_POINT('',(5.3E1,8.E0,-1.06E2));
#7579=VERTEX_POINT('',#7577);
#7580=VERTEX_POINT('',#7578);
#7581=CARTESIAN_POINT('',(6.7E1,8.E0,-1.14E2));
#7582=CARTESIAN_POINT('',(6.1E1,8.E0,-1.14E2));
#7583=VERTEX_POINT('',#7581);
#7584=VERTEX_POINT('',#7582);
#7585=CARTESIAN_POINT('',(-6.1E1,8.E0,1.14E2));
#7586=CARTESIAN_POINT('',(-6.1E1,0.E0,1.14E2));
#7587=VERTEX_POINT('',#7585);
#7588=VERTEX_POINT('',#7586);
#7589=CARTESIAN_POINT('',(-6.7E1,8.E0,1.14E2));
#7590=CARTESIAN_POINT('',(-6.7E1,0.E0,1.14E2));
#7591=VERTEX_POINT('',#7589);
#7592=VERTEX_POINT('',#7590);
#7593=CARTESIAN_POINT('',(-5.3E1,8.E0,1.06E2));
#7594=CARTESIAN_POINT('',(-5.3E1,0.E0,1.06E2));
#7595=VERTEX_POINT('',#7593);
#7596=VERTEX_POINT('',#7594);
#7597=CARTESIAN_POINT('',(-5.9E1,8.E0,1.06E2));
#7598=CARTESIAN_POINT('',(-5.9E1,0.E0,1.06E2));
#7599=VERTEX_POINT('',#7597);
#7600=VERTEX_POINT('',#7598);
#7601=CARTESIAN_POINT('',(5.9E1,8.E0,1.06E2));
#7602=CARTESIAN_POINT('',(5.9E1,0.E0,1.06E2));
#7603=VERTEX_POINT('',#7601);
#7604=VERTEX_POINT('',#7602);
#7605=CARTESIAN_POINT('',(5.3E1,8.E0,1.06E2));
#7606=CARTESIAN_POINT('',(5.3E1,0.E0,1.06E2));
#7607=VERTEX_POINT('',#7605);
#7608=VERTEX_POINT('',#7606);
#7609=CARTESIAN_POINT('',(6.7E1,8.E0,1.14E2));
#7610=CARTESIAN_POINT('',(6.7E1,0.E0,1.14E2));
#7611=VERTEX_POINT('',#7609);
#7612=VERTEX_POINT('',#7610);
#7613=CARTESIAN_POINT('',(6.1E1,8.E0,1.14E2));
#7614=CARTESIAN_POINT('',(6.1E1,0.E0,1.14E2));
#7615=VERTEX_POINT('',#7613);
#7616=VERTEX_POINT('',#7614);
#7617=CARTESIAN_POINT('',(0.E0,0.E0,0.E0));
#7618=DIRECTION('',(0.E0,1.E0,0.E0));
#7619=DIRECTION('',(1.E0,0.E0,0.E0));
#7620=AXIS2_PLACEMENT_3D('',#7617,#7618,#7619);
#7621=PLANE('',#7620);
#7623=ORIENTED_EDGE('',*,*,#7622,.T.);
#7625=ORIENTED_EDGE('',*,*,#7624,.T.);
#7627=ORIENTED_EDGE('',*,*,#7626,.T.);
#7629=ORIENTED_EDGE('',*,*,#7628,.T.);
#7630=EDGE_LOOP('',(#7623,#7625,#7627,#7629));
#7631=FACE_OUTER_BOUND('',#7630,.F.);
#7633=ORIENTED_EDGE('',*,*,#7632,.F.);
#7635=ORIENTED_EDGE('',*,*,#7634,.F.);
#7636=EDGE_LOOP('',(#7633,#7635));
#7637=FACE_BOUND('',#7636,.F.);
#7639=ORIENTED_EDGE('',*,*,#7638,.F.);
#7641=ORIENTED_EDGE('',*,*,#7640,.F.);
#7642=EDGE_LOOP('',(#7639,#7641));
#7643=FACE_BOUND('',#7642,.F.);
#7645=ORIENTED_EDGE('',*,*,#7644,.F.);
#7647=ORIENTED_EDGE('',*,*,#7646,.F.);
#7648=EDGE_LOOP('',(#7645,#7647));
#7649=FACE_BOUND('',#7648,.F.);
#7651=ORIENTED_EDGE('',*,*,#7650,.F.);
#7653=ORIENTED_EDGE('',*,*,#7652,.F.);
#7654=EDGE_LOOP('',(#7651,#7653));
#7655=FACE_BOUND('',#7654,.F.);
#7657=ORIENTED_EDGE('',*,*,#7656,.F.);
#7659=ORIENTED_EDGE('',*,*,#7658,.F.);
#7660=EDGE_LOOP('',(#7657,#7659));
#7661=FACE_BOUND('',#7660,.F.);
#7663=ORIENTED_EDGE('',*,*,#7662,.F.);
#7665=ORIENTED_EDGE('',*,*,#7664,.F.);
#7666=EDGE_LOOP('',(#7663,#7665));
#7667=FACE_BOUND('',#7666,.F.);
#7669=ORIENTED_EDGE('',*,*,#7668,.F.);
#7671=ORIENTED_EDGE('',*,*,#7670,.F.);
#7672=EDGE_LOOP('',(#7669,#7671));
#7673=FACE_BOUND('',#7672,.F.);
#7675=ORIENTED_EDGE('',*,*,#7674,.F.);
#7677=ORIENTED_EDGE('',*,*,#7676,.F.);
#7678=EDGE_LOOP('',(#7675,#7677));
#7679=FACE_BOUND('',#7678,.F.);
#7681=ORIENTED_EDGE('',*,*,#7680,.F.);
#7683=ORIENTED_EDGE('',*,*,#7682,.F.);
#7684=EDGE_LOOP('',(#7681,#7683));
#7685=FACE_BOUND('',#7684,.F.);
#7687=ORIENTED_EDGE('',*,*,#7686,.F.);
#7689=ORIENTED_EDGE('',*,*,#7688,.F.);
#7690=EDGE_LOOP('',(#7687,#7689));
#7691=FACE_BOUND('',#7690,.F.);
#7693=ORIENTED_EDGE('',*,*,#7692,.F.);
#7695=ORIENTED_EDGE('',*,*,#7694,.F.);
#7696=EDGE_LOOP('',(#7693,#7695));
#7697=FACE_BOUND('',#7696,.F.);
#7699=ORIENTED_EDGE('',*,*,#7698,.F.);
#7701=ORIENTED_EDGE('',*,*,#7700,.F.);
#7702=EDGE_LOOP('',(#7699,#7701));
#7703=FACE_BOUND('',#7702,.F.);
#7705=ORIENTED_EDGE('',*,*,#7704,.F.);
#7707=ORIENTED_EDGE('',*,*,#7706,.F.);
#7708=EDGE_LOOP('',(#7705,#7707));
#7709=FACE_BOUND('',#7708,.F.);
#7711=ORIENTED_EDGE('',*,*,#7710,.F.);
#7713=ORIENTED_EDGE('',*,*,#7712,.F.);
#7714=EDGE_LOOP('',(#7711,#7713));
#7715=FACE_BOUND('',#7714,.F.);
#7717=ORIENTED_EDGE('',*,*,#7716,.F.);
#7719=ORIENTED_EDGE('',*,*,#7718,.F.);
#7720=EDGE_LOOP('',(#7717,#7719));
#7721=FACE_BOUND('',#7720,.F.);
#7723=ORIENTED_EDGE('',*,*,#7722,.F.);
#7725=ORIENTED_EDGE('',*,*,#7724,.F.);
#7726=EDGE_LOOP('',(#7723,#7725));
#7727=FACE_BOUND('',#7726,.F.);
#7729=ORIENTED_EDGE('',*,*,#7728,.F.);
#7731=ORIENTED_EDGE('',*,*,#7730,.F.);
#7732=EDGE_LOOP('',(#7729,#7731));
#7733=FACE_BOUND('',#7732,.F.);
#7735=ORIENTED_EDGE('',*,*,#7734,.F.);
#7737=ORIENTED_EDGE('',*,*,#7736,.F.);
#7738=EDGE_LOOP('',(#7735,#7737));
#7739=FACE_BOUND('',#7738,.F.);
#7741=ORIENTED_EDGE('',*,*,#7740,.F.);
#7743=ORIENTED_EDGE('',*,*,#7742,.F.);
#7744=EDGE_LOOP('',(#7741,#7743));
#7745=FACE_BOUND('',#7744,.F.);
#7747=ORIENTED_EDGE('',*,*,#7746,.F.);
#7749=ORIENTED_EDGE('',*,*,#7748,.F.);
#7750=EDGE_LOOP('',(#7747,#7749));
#7751=FACE_BOUND('',#7750,.F.);
#7753=ORIENTED_EDGE('',*,*,#7752,.T.);
#7755=ORIENTED_EDGE('',*,*,#7754,.T.);
#7756=EDGE_LOOP('',(#7753,#7755));
#7757=FACE_BOUND('',#7756,.F.);
#7759=ORIENTED_EDGE('',*,*,#7758,.T.);
#7761=ORIENTED_EDGE('',*,*,#7760,.T.);
#7762=EDGE_LOOP('',(#7759,#7761));
#7763=FACE_BOUND('',#7762,.F.);
#7765=ORIENTED_EDGE('',*,*,#7764,.T.);
#7767=ORIENTED_EDGE('',*,*,#7766,.T.);
#7768=EDGE_LOOP('',(#7765,#7767));
#7769=FACE_BOUND('',#7768,.F.);
#7771=ORIENTED_EDGE('',*,*,#7770,.T.);
#7773=ORIENTED_EDGE('',*,*,#7772,.T.);
#7774=EDGE_LOOP('',(#7771,#7773));
#7775=FACE_BOUND('',#7774,.F.);
#7776=ADVANCED_FACE('',(#7631,#7637,#7643,#7649,#7655,#7661,#7667,#7673,#7679,
#7685,#7691,#7697,#7703,#7709,#7715,#7721,#7727,#7733,#7739,#7745,#7751,#7757,
#7763,#7769,#7775),#7621,.F.);
#7777=CARTESIAN_POINT('',(-2.E2,0.E0,-2.E2));
#7778=DIRECTION('',(-1.E0,0.E0,0.E0));
#7779=DIRECTION('',(0.E0,0.E0,1.E0));
#7780=AXIS2_PLACEMENT_3D('',#7777,#7778,#7779);
#7781=PLANE('',#7780);
#7782=ORIENTED_EDGE('',*,*,#7622,.F.);
#7784=ORIENTED_EDGE('',*,*,#7783,.T.);
#7786=ORIENTED_EDGE('',*,*,#7785,.T.);
#7788=ORIENTED_EDGE('',*,*,#7787,.F.);
#7789=EDGE_LOOP('',(#7782,#7784,#7786,#7788));
#7790=FACE_OUTER_BOUND('',#7789,.F.);
#7791=ADVANCED_FACE('',(#7790),#7781,.T.);
#7792=CARTESIAN_POINT('',(2.E2,0.E0,-2.E2));
#7793=DIRECTION('',(0.E0,0.E0,-1.E0));
#7794=DIRECTION('',(-1.E0,0.E0,0.E0));
#7795=AXIS2_PLACEMENT_3D('',#7792,#7793,#7794);
#7796=PLANE('',#7795);
#7797=ORIENTED_EDGE('',*,*,#7628,.F.);
#7799=ORIENTED_EDGE('',*,*,#7798,.T.);
#7801=ORIENTED_EDGE('',*,*,#7800,.T.);
#7802=ORIENTED_EDGE('',*,*,#7783,.F.);
#7803=EDGE_LOOP('',(#7797,#7799,#7801,#7802));
#7804=FACE_OUTER_BOUND('',#7803,.F.);
#7805=ADVANCED_FACE('',(#7804),#7796,.T.);
#7806=CARTESIAN_POINT('',(2.E2,0.E0,2.E2));
#7807=DIRECTION('',(1.E0,0.E0,0.E0));
#7808=DIRECTION('',(0.E0,0.E0,-1.E0));
#7809=AXIS2_PLACEMENT_3D('',#7806,#7807,#7808);
#7810=PLANE('',#7809);
#7811=ORIENTED_EDGE('',*,*,#7626,.F.);
#7813=ORIENTED_EDGE('',*,*,#7812,.T.);
#7815=ORIENTED_EDGE('',*,*,#7814,.T.);
#7816=ORIENTED_EDGE('',*,*,#7798,.F.);
#7817=EDGE_LOOP('',(#7811,#7813,#7815,#7816));
#7818=FACE_OUTER_BOUND('',#7817,.F.);
#7819=ADVANCED_FACE('',(#7818),#7810,.T.);
#7820=CARTESIAN_POINT('',(-2.E2,0.E0,2.E2));
#7821=DIRECTION('',(0.E0,0.E0,1.E0));
#7822=DIRECTION('',(1.E0,0.E0,0.E0));
#7823=AXIS2_PLACEMENT_3D('',#7820,#7821,#7822);
#7824=PLANE('',#7823);
#7825=ORIENTED_EDGE('',*,*,#7624,.F.);
#7826=ORIENTED_EDGE('',*,*,#7787,.T.);
#7828=ORIENTED_EDGE('',*,*,#7827,.T.);
#7829=ORIENTED_EDGE('',*,*,#7812,.F.);
#7830=EDGE_LOOP('',(#7825,#7826,#7828,#7829));
#7831=FACE_OUTER_BOUND('',#7830,.F.);
#7832=ADVANCED_FACE('',(#7831),#7824,.T.);
#7833=CARTESIAN_POINT('',(0.E0,8.E0,0.E0));
#7834=DIRECTION('',(0.E0,1.E0,0.E0));
#7835=DIRECTION('',(1.E0,0.E0,0.E0));
#7836=AXIS2_PLACEMENT_3D('',#7833,#7834,#7835);
#7837=PLANE('',#7836);
#7838=ORIENTED_EDGE('',*,*,#7785,.F.);
#7839=ORIENTED_EDGE('',*,*,#7800,.F.);
#7840=ORIENTED_EDGE('',*,*,#7814,.F.);
#7841=ORIENTED_EDGE('',*,*,#7827,.F.);
#7842=EDGE_LOOP('',(#7838,#7839,#7840,#7841));
#7843=FACE_OUTER_BOUND('',#7842,.F.);
#7845=ORIENTED_EDGE('',*,*,#7844,.T.);
#7847=ORIENTED_EDGE('',*,*,#7846,.T.);
#7848=EDGE_LOOP('',(#7845,#7847));
#7849=FACE_BOUND('',#7848,.F.);
#7851=ORIENTED_EDGE('',*,*,#7850,.T.);
#7853=ORIENTED_EDGE('',*,*,#7852,.T.);
#7854=EDGE_LOOP('',(#7851,#7853));
#7855=FACE_BOUND('',#7854,.F.);
#7857=ORIENTED_EDGE('',*,*,#7856,.T.);
#7859=ORIENTED_EDGE('',*,*,#7858,.T.);
#7860=EDGE_LOOP('',(#7857,#7859));
#7861=FACE_BOUND('',#7860,.F.);
#7863=ORIENTED_EDGE('',*,*,#7862,.T.);
#7865=ORIENTED_EDGE('',*,*,#7864,.T.);
#7866=EDGE_LOOP('',(#7863,#7865));
#7867=FACE_BOUND('',#7866,.F.);
#7869=ORIENTED_EDGE('',*,*,#7868,.T.);
#7871=ORIENTED_EDGE('',*,*,#7870,.T.);
#7872=EDGE_LOOP('',(#7869,#7871));
#7873=FACE_BOUND('',#7872,.F.);
#7875=ORIENTED_EDGE('',*,*,#7874,.T.);
#7877=ORIENTED_EDGE('',*,*,#7876,.T.);
#7878=EDGE_LOOP('',(#7875,#7877));
#7879=FACE_BOUND('',#7878,.F.);
#7881=ORIENTED_EDGE('',*,*,#7880,.T.);
#7883=ORIENTED_EDGE('',*,*,#7882,.T.);
#7884=EDGE_LOOP('',(#7881,#7883));
#7885=FACE_BOUND('',#7884,.F.);
#7887=ORIENTED_EDGE('',*,*,#7886,.T.);
#7889=ORIENTED_EDGE('',*,*,#7888,.T.);
#7890=EDGE_LOOP('',(#7887,#7889));
#7891=FACE_BOUND('',#7890,.F.);
#7893=ORIENTED_EDGE('',*,*,#7892,.T.);
#7895=ORIENTED_EDGE('',*,*,#7894,.T.);
#7896=EDGE_LOOP('',(#7893,#7895));
#7897=FACE_BOUND('',#7896,.F.);
#7899=ORIENTED_EDGE('',*,*,#7898,.T.);
#7901=ORIENTED_EDGE('',*,*,#7900,.T.);
#7902=EDGE_LOOP('',(#7899,#7901));
#7903=FACE_BOUND('',#7902,.F.);
#7905=ORIENTED_EDGE('',*,*,#7904,.T.);
#7907=ORIENTED_EDGE('',*,*,#7906,.T.);
#7908=EDGE_LOOP('',(#7905,#7907));
#7909=FACE_BOUND('',#7908,.F.);
#7911=ORIENTED_EDGE('',*,*,#7910,.T.);
#7913=ORIENTED_EDGE('',*,*,#7912,.T.);
#7914=EDGE_LOOP('',(#7911,#7913));
#7915=FACE_BOUND('',#7914,.F.);
#7917=ORIENTED_EDGE('',*,*,#7916,.T.);
#7919=ORIENTED_EDGE('',*,*,#7918,.T.);
#7920=EDGE_LOOP('',(#7917,#7919));
#7921=FACE_BOUND('',#7920,.F.);
#7923=ORIENTED_EDGE('',*,*,#7922,.T.);
#7925=ORIENTED_EDGE('',*,*,#7924,.T.);
#7926=EDGE_LOOP('',(#7923,#7925));
#7927=FACE_BOUND('',#7926,.F.);
#7929=ORIENTED_EDGE('',*,*,#7928,.T.);
#7931=ORIENTED_EDGE('',*,*,#7930,.T.);
#7932=EDGE_LOOP('',(#7929,#7931));
#7933=FACE_BOUND('',#7932,.F.);
#7935=ORIENTED_EDGE('',*,*,#7934,.T.);
#7937=ORIENTED_EDGE('',*,*,#7936,.T.);
#7938=EDGE_LOOP('',(#7935,#7937));
#7939=FACE_BOUND('',#7938,.F.);
#7941=ORIENTED_EDGE('',*,*,#7940,.T.);
#7943=ORIENTED_EDGE('',*,*,#7942,.T.);
#7944=EDGE_LOOP('',(#7941,#7943));
#7945=FACE_BOUND('',#7944,.F.);
#7947=ORIENTED_EDGE('',*,*,#7946,.T.);
#7949=ORIENTED_EDGE('',*,*,#7948,.T.);
#7950=EDGE_LOOP('',(#7947,#7949));
#7951=FACE_BOUND('',#7950,.F.);
#7953=ORIENTED_EDGE('',*,*,#7952,.T.);
#7955=ORIENTED_EDGE('',*,*,#7954,.T.);
#7956=EDGE_LOOP('',(#7953,#7955));
#7957=FACE_BOUND('',#7956,.F.);
#7959=ORIENTED_EDGE('',*,*,#7958,.T.);
#7961=ORIENTED_EDGE('',*,*,#7960,.T.);
#7962=EDGE_LOOP('',(#7959,#7961));
#7963=FACE_BOUND('',#7962,.F.);
#7965=ORIENTED_EDGE('',*,*,#7964,.F.);
#7967=ORIENTED_EDGE('',*,*,#7966,.F.);
#7968=EDGE_LOOP('',(#7965,#7967));
#7969=FACE_BOUND('',#7968,.F.);
#7971=ORIENTED_EDGE('',*,*,#7970,.F.);
#7973=ORIENTED_EDGE('',*,*,#7972,.F.);
#7974=EDGE_LOOP('',(#7971,#7973));
#7975=FACE_BOUND('',#7974,.F.);
#7977=ORIENTED_EDGE('',*,*,#7976,.F.);
#7979=ORIENTED_EDGE('',*,*,#7978,.F.);
#7980=EDGE_LOOP('',(#7977,#7979));
#7981=FACE_BOUND('',#7980,.F.);
#7983=ORIENTED_EDGE('',*,*,#7982,.F.);
#7985=ORIENTED_EDGE('',*,*,#7984,.F.);
#7986=EDGE_LOOP('',(#7983,#7985));
#7987=FACE_BOUND('',#7986,.F.);
#7988=ADVANCED_FACE('',(#7843,#7849,#7855,#7861,#7867,#7873,#7879,#7885,#7891,
#7897,#7903,#7909,#7915,#7921,#7927,#7933,#7939,#7945,#7951,#7957,#7963,#7969,
#7975,#7981,#7987),#7837,.T.);
#7989=CARTESIAN_POINT('',(-1.312132034356E2,8.E0,-2.121320343560E1));
#7990=DIRECTION('',(0.E0,1.E0,0.E0));
#7991=DIRECTION('',(1.E0,0.E0,0.E0));
#7992=AXIS2_PLACEMENT_3D('',#7989,#7990,#7991);
#7993=CYLINDRICAL_SURFACE('',#7992,3.E0);
#7994=ORIENTED_EDGE('',*,*,#7632,.T.);
#7996=ORIENTED_EDGE('',*,*,#7995,.F.);
#7997=ORIENTED_EDGE('',*,*,#7844,.F.);
#7999=ORIENTED_EDGE('',*,*,#7998,.T.);
#8000=EDGE_LOOP('',(#7994,#7996,#7997,#7999));
#8001=FACE_OUTER_BOUND('',#8000,.F.);
#8002=ADVANCED_FACE('',(#8001),#7993,.F.);
#8003=CARTESIAN_POINT('',(-1.312132034356E2,8.E0,-2.121320343560E1));
#8004=DIRECTION('',(0.E0,1.E0,0.E0));
#8005=DIRECTION('',(1.E0,0.E0,0.E0));
#8006=AXIS2_PLACEMENT_3D('',#8003,#8004,#8005);
#8007=CYLINDRICAL_SURFACE('',#8006,3.E0);
#8008=ORIENTED_EDGE('',*,*,#7634,.T.);
#8009=ORIENTED_EDGE('',*,*,#7998,.F.);
#8010=ORIENTED_EDGE('',*,*,#7846,.F.);
#8011=ORIENTED_EDGE('',*,*,#7995,.T.);
#8012=EDGE_LOOP('',(#8008,#8009,#8010,#8011));
#8013=FACE_OUTER_BOUND('',#8012,.F.);
#8014=ADVANCED_FACE('',(#8013),#8007,.F.);
#8015=CARTESIAN_POINT('',(-8.878679656440E1,8.E0,-2.121320343560E1));
#8016=DIRECTION('',(0.E0,1.E0,0.E0));
#8017=DIRECTION('',(1.E0,0.E0,0.E0));
#8018=AXIS2_PLACEMENT_3D('',#8015,#8016,#8017);
#8019=CYLINDRICAL_SURFACE('',#8018,3.E0);
#8020=ORIENTED_EDGE('',*,*,#7638,.T.);
#8022=ORIENTED_EDGE('',*,*,#8021,.F.);
#8023=ORIENTED_EDGE('',*,*,#7850,.F.);
#8025=ORIENTED_EDGE('',*,*,#8024,.T.);
#8026=EDGE_LOOP('',(#8020,#8022,#8023,#8025));
#8027=FACE_OUTER_BOUND('',#8026,.F.);
#8028=ADVANCED_FACE('',(#8027),#8019,.F.);
#8029=CARTESIAN_POINT('',(-8.878679656440E1,8.E0,-2.121320343560E1));
#8030=DIRECTION('',(0.E0,1.E0,0.E0));
#8031=DIRECTION('',(1.E0,0.E0,0.E0));
#8032=AXIS2_PLACEMENT_3D('',#8029,#8030,#8031);
#8033=CYLINDRICAL_SURFACE('',#8032,3.E0);
#8034=ORIENTED_EDGE('',*,*,#7640,.T.);
#8035=ORIENTED_EDGE('',*,*,#8024,.F.);
#8036=ORIENTED_EDGE('',*,*,#7852,.F.);
#8037=ORIENTED_EDGE('',*,*,#8021,.T.);
#8038=EDGE_LOOP('',(#8034,#8035,#8036,#8037));
#8039=FACE_OUTER_BOUND('',#8038,.F.);
#8040=ADVANCED_FACE('',(#8039),#8033,.F.);
#8041=CARTESIAN_POINT('',(-8.878679656440E1,8.E0,2.121320343560E1));
#8042=DIRECTION('',(0.E0,1.E0,0.E0));
#8043=DIRECTION('',(1.E0,0.E0,0.E0));
#8044=AXIS2_PLACEMENT_3D('',#8041,#8042,#8043);
#8045=CYLINDRICAL_SURFACE('',#8044,3.E0);
#8046=ORIENTED_EDGE('',*,*,#7644,.T.);
#8048=ORIENTED_EDGE('',*,*,#8047,.F.);
#8049=ORIENTED_EDGE('',*,*,#7856,.F.);
#8051=ORIENTED_EDGE('',*,*,#8050,.T.);
#8052=EDGE_LOOP('',(#8046,#8048,#8049,#8051));
#8053=FACE_OUTER_BOUND('',#8052,.F.);
#8054=ADVANCED_FACE('',(#8053),#8045,.F.);
#8055=CARTESIAN_POINT('',(-8.878679656440E1,8.E0,2.121320343560E1));
#8056=DIRECTION('',(0.E0,1.E0,0.E0));
#8057=DIRECTION('',(1.E0,0.E0,0.E0));
#8058=AXIS2_PLACEMENT_3D('',#8055,#8056,#8057);
#8059=CYLINDRICAL_SURFACE('',#8058,3.E0);
#8060=ORIENTED_EDGE('',*,*,#7646,.T.);
#8061=ORIENTED_EDGE('',*,*,#8050,.F.);
#8062=ORIENTED_EDGE('',*,*,#7858,.F.);
#8063=ORIENTED_EDGE('',*,*,#8047,.T.);
#8064=EDGE_LOOP('',(#8060,#8061,#8062,#8063));
#8065=FACE_OUTER_BOUND('',#8064,.F.);
#8066=ADVANCED_FACE('',(#8065),#8059,.F.);
#8067=CARTESIAN_POINT('',(-1.4E2,8.E0,0.E0));
#8068=DIRECTION('',(0.E0,1.E0,0.E0));
#8069=DIRECTION('',(1.E0,0.E0,0.E0));
#8070=AXIS2_PLACEMENT_3D('',#8067,#8068,#8069);
#8071=CYLINDRICAL_SURFACE('',#8070,3.E0);
#8072=ORIENTED_EDGE('',*,*,#7650,.T.);
#8074=ORIENTED_EDGE('',*,*,#8073,.F.);
#8075=ORIENTED_EDGE('',*,*,#7862,.F.);
#8077=ORIENTED_EDGE('',*,*,#8076,.T.);
#8078=EDGE_LOOP('',(#8072,#8074,#8075,#8077));
#8079=FACE_OUTER_BOUND('',#8078,.F.);
#8080=ADVANCED_FACE('',(#8079),#8071,.F.);
#8081=CARTESIAN_POINT('',(-1.4E2,8.E0,0.E0));
#8082=DIRECTION('',(0.E0,1.E0,0.E0));
#8083=DIRECTION('',(1.E0,0.E0,0.E0));
#8084=AXIS2_PLACEMENT_3D('',#8081,#8082,#8083);
#8085=CYLINDRICAL_SURFACE('',#8084,3.E0);
#8086=ORIENTED_EDGE('',*,*,#7652,.T.);
#8087=ORIENTED_EDGE('',*,*,#8076,.F.);
#8088=ORIENTED_EDGE('',*,*,#7864,.F.);
#8089=ORIENTED_EDGE('',*,*,#8073,.T.);
#8090=EDGE_LOOP('',(#8086,#8087,#8088,#8089));
#8091=FACE_OUTER_BOUND('',#8090,.F.);
#8092=ADVANCED_FACE('',(#8091),#8085,.F.);
#8093=CARTESIAN_POINT('',(-8.E1,8.E0,0.E0));
#8094=DIRECTION('',(0.E0,1.E0,0.E0));
#8095=DIRECTION('',(1.E0,0.E0,0.E0));
#8096=AXIS2_PLACEMENT_3D('',#8093,#8094,#8095);
#8097=CYLINDRICAL_SURFACE('',#8096,3.E0);
#8098=ORIENTED_EDGE('',*,*,#7656,.T.);
#8100=ORIENTED_EDGE('',*,*,#8099,.F.);
#8101=ORIENTED_EDGE('',*,*,#7868,.F.);
#8103=ORIENTED_EDGE('',*,*,#8102,.T.);
#8104=EDGE_LOOP('',(#8098,#8100,#8101,#8103));
#8105=FACE_OUTER_BOUND('',#8104,.F.);
#8106=ADVANCED_FACE('',(#8105),#8097,.F.);
#8107=CARTESIAN_POINT('',(-8.E1,8.E0,0.E0));
#8108=DIRECTION('',(0.E0,1.E0,0.E0));
#8109=DIRECTION('',(1.E0,0.E0,0.E0));
#8110=AXIS2_PLACEMENT_3D('',#8107,#8108,#8109);
#8111=CYLINDRICAL_SURFACE('',#8110,3.E0);
#8112=ORIENTED_EDGE('',*,*,#7658,.T.);
#8113=ORIENTED_EDGE('',*,*,#8102,.F.);
#8114=ORIENTED_EDGE('',*,*,#7870,.F.);
#8115=ORIENTED_EDGE('',*,*,#8099,.T.);
#8116=EDGE_LOOP('',(#8112,#8113,#8114,#8115));
#8117=FACE_OUTER_BOUND('',#8116,.F.);
#8118=ADVANCED_FACE('',(#8117),#8111,.F.);
#8119=CARTESIAN_POINT('',(-1.312132034356E2,8.E0,2.121320343560E1));
#8120=DIRECTION('',(0.E0,1.E0,0.E0));
#8121=DIRECTION('',(1.E0,0.E0,0.E0));
#8122=AXIS2_PLACEMENT_3D('',#8119,#8120,#8121);
#8123=CYLINDRICAL_SURFACE('',#8122,3.E0);
#8124=ORIENTED_EDGE('',*,*,#7662,.T.);
#8126=ORIENTED_EDGE('',*,*,#8125,.F.);
#8127=ORIENTED_EDGE('',*,*,#7874,.F.);
#8129=ORIENTED_EDGE('',*,*,#8128,.T.);
#8130=EDGE_LOOP('',(#8124,#8126,#8127,#8129));
#8131=FACE_OUTER_BOUND('',#8130,.F.);
#8132=ADVANCED_FACE('',(#8131),#8123,.F.);
#8133=CARTESIAN_POINT('',(-1.312132034356E2,8.E0,2.121320343560E1));
#8134=DIRECTION('',(0.E0,1.E0,0.E0));
#8135=DIRECTION('',(1.E0,0.E0,0.E0));
#8136=AXIS2_PLACEMENT_3D('',#8133,#8134,#8135);
#8137=CYLINDRICAL_SURFACE('',#8136,3.E0);
#8138=ORIENTED_EDGE('',*,*,#7664,.T.);
#8139=ORIENTED_EDGE('',*,*,#8128,.F.);
#8140=ORIENTED_EDGE('',*,*,#7876,.F.);
#8141=ORIENTED_EDGE('',*,*,#8125,.T.);
#8142=EDGE_LOOP('',(#8138,#8139,#8140,#8141));
#8143=FACE_OUTER_BOUND('',#8142,.F.);
#8144=ADVANCED_FACE('',(#8143),#8137,.F.);
#8145=CARTESIAN_POINT('',(-1.1E2,8.E0,-3.E1));
#8146=DIRECTION('',(0.E0,1.E0,0.E0));
#8147=DIRECTION('',(1.E0,0.E0,0.E0));
#8148=AXIS2_PLACEMENT_3D('',#8145,#8146,#8147);
#8149=CYLINDRICAL_SURFACE('',#8148,3.E0);
#8150=ORIENTED_EDGE('',*,*,#7668,.T.);
#8152=ORIENTED_EDGE('',*,*,#8151,.F.);
#8153=ORIENTED_EDGE('',*,*,#7880,.F.);
#8155=ORIENTED_EDGE('',*,*,#8154,.T.);
#8156=EDGE_LOOP('',(#8150,#8152,#8153,#8155));
#8157=FACE_OUTER_BOUND('',#8156,.F.);
#8158=ADVANCED_FACE('',(#8157),#8149,.F.);
#8159=CARTESIAN_POINT('',(-1.1E2,8.E0,-3.E1));
#8160=DIRECTION('',(0.E0,1.E0,0.E0));
#8161=DIRECTION('',(1.E0,0.E0,0.E0));
#8162=AXIS2_PLACEMENT_3D('',#8159,#8160,#8161);
#8163=CYLINDRICAL_SURFACE('',#8162,3.E0);
#8164=ORIENTED_EDGE('',*,*,#7670,.T.);
#8165=ORIENTED_EDGE('',*,*,#8154,.F.);
#8166=ORIENTED_EDGE('',*,*,#7882,.F.);
#8167=ORIENTED_EDGE('',*,*,#8151,.T.);
#8168=EDGE_LOOP('',(#8164,#8165,#8166,#8167));
#8169=FACE_OUTER_BOUND('',#8168,.F.);
#8170=ADVANCED_FACE('',(#8169),#8163,.F.);
#8171=CARTESIAN_POINT('',(-1.1E2,8.E0,3.E1));
#8172=DIRECTION('',(0.E0,1.E0,0.E0));
#8173=DIRECTION('',(1.E0,0.E0,0.E0));
#8174=AXIS2_PLACEMENT_3D('',#8171,#8172,#8173);
#8175=CYLINDRICAL_SURFACE('',#8174,3.E0);
#8176=ORIENTED_EDGE('',*,*,#7674,.T.);
#8178=ORIENTED_EDGE('',*,*,#8177,.F.);
#8179=ORIENTED_EDGE('',*,*,#7886,.F.);
#8181=ORIENTED_EDGE('',*,*,#8180,.T.);
#8182=EDGE_LOOP('',(#8176,#8178,#8179,#8181));
#8183=FACE_OUTER_BOUND('',#8182,.F.);
#8184=ADVANCED_FACE('',(#8183),#8175,.F.);
#8185=CARTESIAN_POINT('',(-1.1E2,8.E0,3.E1));
#8186=DIRECTION('',(0.E0,1.E0,0.E0));
#8187=DIRECTION('',(1.E0,0.E0,0.E0));
#8188=AXIS2_PLACEMENT_3D('',#8185,#8186,#8187);
#8189=CYLINDRICAL_SURFACE('',#8188,3.E0);
#8190=ORIENTED_EDGE('',*,*,#7676,.T.);
#8191=ORIENTED_EDGE('',*,*,#8180,.F.);
#8192=ORIENTED_EDGE('',*,*,#7888,.F.);
#8193=ORIENTED_EDGE('',*,*,#8177,.T.);
#8194=EDGE_LOOP('',(#8190,#8191,#8192,#8193));
#8195=FACE_OUTER_BOUND('',#8194,.F.);
#8196=ADVANCED_FACE('',(#8195),#8189,.F.);
#8197=CARTESIAN_POINT('',(8.878679656439E1,8.E0,-2.121320343560E1));
#8198=DIRECTION('',(0.E0,1.E0,0.E0));
#8199=DIRECTION('',(1.E0,0.E0,0.E0));
#8200=AXIS2_PLACEMENT_3D('',#8197,#8198,#8199);
#8201=CYLINDRICAL_SURFACE('',#8200,3.E0);
#8202=ORIENTED_EDGE('',*,*,#7680,.T.);
#8204=ORIENTED_EDGE('',*,*,#8203,.F.);
#8205=ORIENTED_EDGE('',*,*,#7892,.F.);
#8207=ORIENTED_EDGE('',*,*,#8206,.T.);
#8208=EDGE_LOOP('',(#8202,#8204,#8205,#8207));
#8209=FACE_OUTER_BOUND('',#8208,.F.);
#8210=ADVANCED_FACE('',(#8209),#8201,.F.);
#8211=CARTESIAN_POINT('',(8.878679656439E1,8.E0,-2.121320343560E1));
#8212=DIRECTION('',(0.E0,1.E0,0.E0));
#8213=DIRECTION('',(1.E0,0.E0,0.E0));
#8214=AXIS2_PLACEMENT_3D('',#8211,#8212,#8213);
#8215=CYLINDRICAL_SURFACE('',#8214,3.E0);
#8216=ORIENTED_EDGE('',*,*,#7682,.T.);
#8217=ORIENTED_EDGE('',*,*,#8206,.F.);
#8218=ORIENTED_EDGE('',*,*,#7894,.F.);
#8219=ORIENTED_EDGE('',*,*,#8203,.T.);
#8220=EDGE_LOOP('',(#8216,#8217,#8218,#8219));
#8221=FACE_OUTER_BOUND('',#8220,.F.);
#8222=ADVANCED_FACE('',(#8221),#8215,.F.);
#8223=CARTESIAN_POINT('',(1.312132034356E2,8.E0,-2.121320343560E1));
#8224=DIRECTION('',(0.E0,1.E0,0.E0));
#8225=DIRECTION('',(1.E0,0.E0,0.E0));
#8226=AXIS2_PLACEMENT_3D('',#8223,#8224,#8225);
#8227=CYLINDRICAL_SURFACE('',#8226,3.E0);
#8228=ORIENTED_EDGE('',*,*,#7686,.T.);
#8230=ORIENTED_EDGE('',*,*,#8229,.F.);
#8231=ORIENTED_EDGE('',*,*,#7898,.F.);
#8233=ORIENTED_EDGE('',*,*,#8232,.T.);
#8234=EDGE_LOOP('',(#8228,#8230,#8231,#8233));
#8235=FACE_OUTER_BOUND('',#8234,.F.);
#8236=ADVANCED_FACE('',(#8235),#8227,.F.);
#8237=CARTESIAN_POINT('',(1.312132034356E2,8.E0,-2.121320343560E1));
#8238=DIRECTION('',(0.E0,1.E0,0.E0));
#8239=DIRECTION('',(1.E0,0.E0,0.E0));
#8240=AXIS2_PLACEMENT_3D('',#8237,#8238,#8239);
#8241=CYLINDRICAL_SURFACE('',#8240,3.E0);
#8242=ORIENTED_EDGE('',*,*,#7688,.T.);
#8243=ORIENTED_EDGE('',*,*,#8232,.F.);
#8244=ORIENTED_EDGE('',*,*,#7900,.F.);
#8245=ORIENTED_EDGE('',*,*,#8229,.T.);
#8246=EDGE_LOOP('',(#8242,#8243,#8244,#8245));
#8247=FACE_OUTER_BOUND('',#8246,.F.);
#8248=ADVANCED_FACE('',(#8247),#8241,.F.);
#8249=CARTESIAN_POINT('',(1.4E2,8.E0,0.E0));
#8250=DIRECTION('',(0.E0,1.E0,0.E0));
#8251=DIRECTION('',(1.E0,0.E0,0.E0));
#8252=AXIS2_PLACEMENT_3D('',#8249,#8250,#8251);
#8253=CYLINDRICAL_SURFACE('',#8252,3.E0);
#8254=ORIENTED_EDGE('',*,*,#7692,.T.);
#8256=ORIENTED_EDGE('',*,*,#8255,.F.);
#8257=ORIENTED_EDGE('',*,*,#7904,.F.);
#8259=ORIENTED_EDGE('',*,*,#8258,.T.);
#8260=EDGE_LOOP('',(#8254,#8256,#8257,#8259));
#8261=FACE_OUTER_BOUND('',#8260,.F.);
#8262=ADVANCED_FACE('',(#8261),#8253,.F.);
#8263=CARTESIAN_POINT('',(1.4E2,8.E0,0.E0));
#8264=DIRECTION('',(0.E0,1.E0,0.E0));
#8265=DIRECTION('',(1.E0,0.E0,0.E0));
#8266=AXIS2_PLACEMENT_3D('',#8263,#8264,#8265);
#8267=CYLINDRICAL_SURFACE('',#8266,3.E0);
#8268=ORIENTED_EDGE('',*,*,#7694,.T.);
#8269=ORIENTED_EDGE('',*,*,#8258,.F.);
#8270=ORIENTED_EDGE('',*,*,#7906,.F.);
#8271=ORIENTED_EDGE('',*,*,#8255,.T.);
#8272=EDGE_LOOP('',(#8268,#8269,#8270,#8271));
#8273=FACE_OUTER_BOUND('',#8272,.F.);
#8274=ADVANCED_FACE('',(#8273),#8267,.F.);
#8275=CARTESIAN_POINT('',(1.312132034356E2,8.E0,2.121320343560E1));
#8276=DIRECTION('',(0.E0,1.E0,0.E0));
#8277=DIRECTION('',(1.E0,0.E0,0.E0));
#8278=AXIS2_PLACEMENT_3D('',#8275,#8276,#8277);
#8279=CYLINDRICAL_SURFACE('',#8278,3.E0);
#8280=ORIENTED_EDGE('',*,*,#7698,.T.);
#8282=ORIENTED_EDGE('',*,*,#8281,.F.);
#8283=ORIENTED_EDGE('',*,*,#7910,.F.);
#8285=ORIENTED_EDGE('',*,*,#8284,.T.);
#8286=EDGE_LOOP('',(#8280,#8282,#8283,#8285));
#8287=FACE_OUTER_BOUND('',#8286,.F.);
#8288=ADVANCED_FACE('',(#8287),#8279,.F.);
#8289=CARTESIAN_POINT('',(1.312132034356E2,8.E0,2.121320343560E1));
#8290=DIRECTION('',(0.E0,1.E0,0.E0));
#8291=DIRECTION('',(1.E0,0.E0,0.E0));
#8292=AXIS2_PLACEMENT_3D('',#8289,#8290,#8291);
#8293=CYLINDRICAL_SURFACE('',#8292,3.E0);
#8294=ORIENTED_EDGE('',*,*,#7700,.T.);
#8295=ORIENTED_EDGE('',*,*,#8284,.F.);
#8296=ORIENTED_EDGE('',*,*,#7912,.F.);
#8297=ORIENTED_EDGE('',*,*,#8281,.T.);
#8298=EDGE_LOOP('',(#8294,#8295,#8296,#8297));
#8299=FACE_OUTER_BOUND('',#8298,.F.);
#8300=ADVANCED_FACE('',(#8299),#8293,.F.);
#8301=CARTESIAN_POINT('',(1.1E2,8.E0,3.E1));
#8302=DIRECTION('',(0.E0,1.E0,0.E0));
#8303=DIRECTION('',(1.E0,0.E0,0.E0));
#8304=AXIS2_PLACEMENT_3D('',#8301,#8302,#8303);
#8305=CYLINDRICAL_SURFACE('',#8304,3.E0);
#8306=ORIENTED_EDGE('',*,*,#7704,.T.);
#8308=ORIENTED_EDGE('',*,*,#8307,.F.);
#8309=ORIENTED_EDGE('',*,*,#7916,.F.);
#8311=ORIENTED_EDGE('',*,*,#8310,.T.);
#8312=EDGE_LOOP('',(#8306,#8308,#8309,#8311));
#8313=FACE_OUTER_BOUND('',#8312,.F.);
#8314=ADVANCED_FACE('',(#8313),#8305,.F.);
#8315=CARTESIAN_POINT('',(1.1E2,8.E0,3.E1));
#8316=DIRECTION('',(0.E0,1.E0,0.E0));
#8317=DIRECTION('',(1.E0,0.E0,0.E0));
#8318=AXIS2_PLACEMENT_3D('',#8315,#8316,#8317);
#8319=CYLINDRICAL_SURFACE('',#8318,3.E0);
#8320=ORIENTED_EDGE('',*,*,#7706,.T.);
#8321=ORIENTED_EDGE('',*,*,#8310,.F.);
#8322=ORIENTED_EDGE('',*,*,#7918,.F.);
#8323=ORIENTED_EDGE('',*,*,#8307,.T.);
#8324=EDGE_LOOP('',(#8320,#8321,#8322,#8323));
#8325=FACE_OUTER_BOUND('',#8324,.F.);
#8326=ADVANCED_FACE('',(#8325),#8319,.F.);
#8327=CARTESIAN_POINT('',(1.1E2,8.E0,-3.E1));
#8328=DIRECTION('',(0.E0,1.E0,0.E0));
#8329=DIRECTION('',(1.E0,0.E0,0.E0));
#8330=AXIS2_PLACEMENT_3D('',#8327,#8328,#8329);
#8331=CYLINDRICAL_SURFACE('',#8330,3.E0);
#8332=ORIENTED_EDGE('',*,*,#7710,.T.);
#8334=ORIENTED_EDGE('',*,*,#8333,.F.);
#8335=ORIENTED_EDGE('',*,*,#7922,.F.);
#8337=ORIENTED_EDGE('',*,*,#8336,.T.);
#8338=EDGE_LOOP('',(#8332,#8334,#8335,#8337));
#8339=FACE_OUTER_BOUND('',#8338,.F.);
#8340=ADVANCED_FACE('',(#8339),#8331,.F.);
#8341=CARTESIAN_POINT('',(1.1E2,8.E0,-3.E1));
#8342=DIRECTION('',(0.E0,1.E0,0.E0));
#8343=DIRECTION('',(1.E0,0.E0,0.E0));
#8344=AXIS2_PLACEMENT_3D('',#8341,#8342,#8343);
#8345=CYLINDRICAL_SURFACE('',#8344,3.E0);
#8346=ORIENTED_EDGE('',*,*,#7712,.T.);
#8347=ORIENTED_EDGE('',*,*,#8336,.F.);
#8348=ORIENTED_EDGE('',*,*,#7924,.F.);
#8349=ORIENTED_EDGE('',*,*,#8333,.T.);
#8350=EDGE_LOOP('',(#8346,#8347,#8348,#8349));
#8351=FACE_OUTER_BOUND('',#8350,.F.);
#8352=ADVANCED_FACE('',(#8351),#8345,.F.);
#8353=CARTESIAN_POINT('',(8.E1,8.E0,0.E0));
#8354=DIRECTION('',(0.E0,1.E0,0.E0));
#8355=DIRECTION('',(1.E0,0.E0,0.E0));
#8356=AXIS2_PLACEMENT_3D('',#8353,#8354,#8355);
#8357=CYLINDRICAL_SURFACE('',#8356,3.E0);
#8358=ORIENTED_EDGE('',*,*,#7716,.T.);
#8360=ORIENTED_EDGE('',*,*,#8359,.F.);
#8361=ORIENTED_EDGE('',*,*,#7928,.F.);
#8363=ORIENTED_EDGE('',*,*,#8362,.T.);
#8364=EDGE_LOOP('',(#8358,#8360,#8361,#8363));
#8365=FACE_OUTER_BOUND('',#8364,.F.);
#8366=ADVANCED_FACE('',(#8365),#8357,.F.);
#8367=CARTESIAN_POINT('',(8.E1,8.E0,0.E0));
#8368=DIRECTION('',(0.E0,1.E0,0.E0));
#8369=DIRECTION('',(1.E0,0.E0,0.E0));
#8370=AXIS2_PLACEMENT_3D('',#8367,#8368,#8369);
#8371=CYLINDRICAL_SURFACE('',#8370,3.E0);
#8372=ORIENTED_EDGE('',*,*,#7718,.T.);
#8373=ORIENTED_EDGE('',*,*,#8362,.F.);
#8374=ORIENTED_EDGE('',*,*,#7930,.F.);
#8375=ORIENTED_EDGE('',*,*,#8359,.T.);
#8376=EDGE_LOOP('',(#8372,#8373,#8374,#8375));
#8377=FACE_OUTER_BOUND('',#8376,.F.);
#8378=ADVANCED_FACE('',(#8377),#8371,.F.);
#8379=CARTESIAN_POINT('',(8.878679656439E1,8.E0,2.121320343560E1));
#8380=DIRECTION('',(0.E0,1.E0,0.E0));
#8381=DIRECTION('',(1.E0,0.E0,0.E0));
#8382=AXIS2_PLACEMENT_3D('',#8379,#8380,#8381);
#8383=CYLINDRICAL_SURFACE('',#8382,3.E0);
#8384=ORIENTED_EDGE('',*,*,#7722,.T.);
#8386=ORIENTED_EDGE('',*,*,#8385,.F.);
#8387=ORIENTED_EDGE('',*,*,#7934,.F.);
#8389=ORIENTED_EDGE('',*,*,#8388,.T.);
#8390=EDGE_LOOP('',(#8384,#8386,#8387,#8389));
#8391=FACE_OUTER_BOUND('',#8390,.F.);
#8392=ADVANCED_FACE('',(#8391),#8383,.F.);
#8393=CARTESIAN_POINT('',(8.878679656439E1,8.E0,2.121320343560E1));
#8394=DIRECTION('',(0.E0,1.E0,0.E0));
#8395=DIRECTION('',(1.E0,0.E0,0.E0));
#8396=AXIS2_PLACEMENT_3D('',#8393,#8394,#8395);
#8397=CYLINDRICAL_SURFACE('',#8396,3.E0);
#8398=ORIENTED_EDGE('',*,*,#7724,.T.);
#8399=ORIENTED_EDGE('',*,*,#8388,.F.);
#8400=ORIENTED_EDGE('',*,*,#7936,.F.);
#8401=ORIENTED_EDGE('',*,*,#8385,.T.);
#8402=EDGE_LOOP('',(#8398,#8399,#8400,#8401));
#8403=FACE_OUTER_BOUND('',#8402,.F.);
#8404=ADVANCED_FACE('',(#8403),#8397,.F.);
#8405=CARTESIAN_POINT('',(-6.4E1,8.E0,-1.14E2));
#8406=DIRECTION('',(0.E0,1.E0,0.E0));
#8407=DIRECTION('',(1.E0,0.E0,0.E0));
#8408=AXIS2_PLACEMENT_3D('',#8405,#8406,#8407);
#8409=CYLINDRICAL_SURFACE('',#8408,3.E0);
#8410=ORIENTED_EDGE('',*,*,#7728,.T.);
#8412=ORIENTED_EDGE('',*,*,#8411,.F.);
#8413=ORIENTED_EDGE('',*,*,#7940,.F.);
#8415=ORIENTED_EDGE('',*,*,#8414,.T.);
#8416=EDGE_LOOP('',(#8410,#8412,#8413,#8415));
#8417=FACE_OUTER_BOUND('',#8416,.F.);
#8418=ADVANCED_FACE('',(#8417),#8409,.F.);
#8419=CARTESIAN_POINT('',(-6.4E1,8.E0,-1.14E2));
#8420=DIRECTION('',(0.E0,1.E0,0.E0));
#8421=DIRECTION('',(1.E0,0.E0,0.E0));
#8422=AXIS2_PLACEMENT_3D('',#8419,#8420,#8421);
#8423=CYLINDRICAL_SURFACE('',#8422,3.E0);
#8424=ORIENTED_EDGE('',*,*,#7730,.T.);
#8425=ORIENTED_EDGE('',*,*,#8414,.F.);
#8426=ORIENTED_EDGE('',*,*,#7942,.F.);
#8427=ORIENTED_EDGE('',*,*,#8411,.T.);
#8428=EDGE_LOOP('',(#8424,#8425,#8426,#8427));
#8429=FACE_OUTER_BOUND('',#8428,.F.);
#8430=ADVANCED_FACE('',(#8429),#8423,.F.);
#8431=CARTESIAN_POINT('',(-5.6E1,8.E0,-1.06E2));
#8432=DIRECTION('',(0.E0,1.E0,0.E0));
#8433=DIRECTION('',(1.E0,0.E0,0.E0));
#8434=AXIS2_PLACEMENT_3D('',#8431,#8432,#8433);
#8435=CYLINDRICAL_SURFACE('',#8434,3.E0);
#8436=ORIENTED_EDGE('',*,*,#7734,.T.);
#8438=ORIENTED_EDGE('',*,*,#8437,.F.);
#8439=ORIENTED_EDGE('',*,*,#7946,.F.);
#8441=ORIENTED_EDGE('',*,*,#8440,.T.);
#8442=EDGE_LOOP('',(#8436,#8438,#8439,#8441));
#8443=FACE_OUTER_BOUND('',#8442,.F.);
#8444=ADVANCED_FACE('',(#8443),#8435,.F.);
#8445=CARTESIAN_POINT('',(-5.6E1,8.E0,-1.06E2));
#8446=DIRECTION('',(0.E0,1.E0,0.E0));
#8447=DIRECTION('',(1.E0,0.E0,0.E0));
#8448=AXIS2_PLACEMENT_3D('',#8445,#8446,#8447);
#8449=CYLINDRICAL_SURFACE('',#8448,3.E0);
#8450=ORIENTED_EDGE('',*,*,#7736,.T.);
#8451=ORIENTED_EDGE('',*,*,#8440,.F.);
#8452=ORIENTED_EDGE('',*,*,#7948,.F.);
#8453=ORIENTED_EDGE('',*,*,#8437,.T.);
#8454=EDGE_LOOP('',(#8450,#8451,#8452,#8453));
#8455=FACE_OUTER_BOUND('',#8454,.F.);
#8456=ADVANCED_FACE('',(#8455),#8449,.F.);
#8457=CARTESIAN_POINT('',(5.6E1,8.E0,-1.06E2));
#8458=DIRECTION('',(0.E0,1.E0,0.E0));
#8459=DIRECTION('',(1.E0,0.E0,0.E0));
#8460=AXIS2_PLACEMENT_3D('',#8457,#8458,#8459);
#8461=CYLINDRICAL_SURFACE('',#8460,3.E0);
#8462=ORIENTED_EDGE('',*,*,#7740,.T.);
#8464=ORIENTED_EDGE('',*,*,#8463,.F.);
#8465=ORIENTED_EDGE('',*,*,#7952,.F.);
#8467=ORIENTED_EDGE('',*,*,#8466,.T.);
#8468=EDGE_LOOP('',(#8462,#8464,#8465,#8467));
#8469=FACE_OUTER_BOUND('',#8468,.F.);
#8470=ADVANCED_FACE('',(#8469),#8461,.F.);
#8471=CARTESIAN_POINT('',(5.6E1,8.E0,-1.06E2));
#8472=DIRECTION('',(0.E0,1.E0,0.E0));
#8473=DIRECTION('',(1.E0,0.E0,0.E0));
#8474=AXIS2_PLACEMENT_3D('',#8471,#8472,#8473);
#8475=CYLINDRICAL_SURFACE('',#8474,3.E0);
#8476=ORIENTED_EDGE('',*,*,#7742,.T.);
#8477=ORIENTED_EDGE('',*,*,#8466,.F.);
#8478=ORIENTED_EDGE('',*,*,#7954,.F.);
#8479=ORIENTED_EDGE('',*,*,#8463,.T.);
#8480=EDGE_LOOP('',(#8476,#8477,#8478,#8479));
#8481=FACE_OUTER_BOUND('',#8480,.F.);
#8482=ADVANCED_FACE('',(#8481),#8475,.F.);
#8483=CARTESIAN_POINT('',(6.4E1,8.E0,-1.14E2));
#8484=DIRECTION('',(0.E0,1.E0,0.E0));
#8485=DIRECTION('',(1.E0,0.E0,0.E0));
#8486=AXIS2_PLACEMENT_3D('',#8483,#8484,#8485);
#8487=CYLINDRICAL_SURFACE('',#8486,3.E0);
#8488=ORIENTED_EDGE('',*,*,#7746,.T.);
#8490=ORIENTED_EDGE('',*,*,#8489,.F.);
#8491=ORIENTED_EDGE('',*,*,#7958,.F.);
#8493=ORIENTED_EDGE('',*,*,#8492,.T.);
#8494=EDGE_LOOP('',(#8488,#8490,#8491,#8493));
#8495=FACE_OUTER_BOUND('',#8494,.F.);
#8496=ADVANCED_FACE('',(#8495),#8487,.F.);
#8497=CARTESIAN_POINT('',(6.4E1,8.E0,-1.14E2));
#8498=DIRECTION('',(0.E0,1.E0,0.E0));
#8499=DIRECTION('',(1.E0,0.E0,0.E0));
#8500=AXIS2_PLACEMENT_3D('',#8497,#8498,#8499);
#8501=CYLINDRICAL_SURFACE('',#8500,3.E0);
#8502=ORIENTED_EDGE('',*,*,#7748,.T.);
#8503=ORIENTED_EDGE('',*,*,#8492,.F.);
#8504=ORIENTED_EDGE('',*,*,#7960,.F.);
#8505=ORIENTED_EDGE('',*,*,#8489,.T.);
#8506=EDGE_LOOP('',(#8502,#8503,#8504,#8505));
#8507=FACE_OUTER_BOUND('',#8506,.F.);
#8508=ADVANCED_FACE('',(#8507),#8501,.F.);
#8509=CARTESIAN_POINT('',(-6.4E1,8.E0,1.14E2));
#8510=DIRECTION('',(0.E0,-1.E0,0.E0));
#8511=DIRECTION('',(1.E0,0.E0,0.E0));
#8512=AXIS2_PLACEMENT_3D('',#8509,#8510,#8511);
#8513=CYLINDRICAL_SURFACE('',#8512,3.E0);
#8515=ORIENTED_EDGE('',*,*,#8514,.F.);
#8516=ORIENTED_EDGE('',*,*,#7964,.T.);
#8518=ORIENTED_EDGE('',*,*,#8517,.T.);
#8519=ORIENTED_EDGE('',*,*,#7752,.F.);
#8520=EDGE_LOOP('',(#8515,#8516,#8518,#8519));
#8521=FACE_OUTER_BOUND('',#8520,.F.);
#8522=ADVANCED_FACE('',(#8521),#8513,.F.);
#8523=CARTESIAN_POINT('',(-6.4E1,8.E0,1.14E2));
#8524=DIRECTION('',(0.E0,-1.E0,0.E0));
#8525=DIRECTION('',(1.E0,0.E0,0.E0));
#8526=AXIS2_PLACEMENT_3D('',#8523,#8524,#8525);
#8527=CYLINDRICAL_SURFACE('',#8526,3.E0);
#8528=ORIENTED_EDGE('',*,*,#8514,.T.);
#8529=ORIENTED_EDGE('',*,*,#7754,.F.);
#8530=ORIENTED_EDGE('',*,*,#8517,.F.);
#8531=ORIENTED_EDGE('',*,*,#7966,.T.);
#8532=EDGE_LOOP('',(#8528,#8529,#8530,#8531));
#8533=FACE_OUTER_BOUND('',#8532,.F.);
#8534=ADVANCED_FACE('',(#8533),#8527,.F.);
#8535=CARTESIAN_POINT('',(-5.6E1,8.E0,1.06E2));
#8536=DIRECTION('',(0.E0,-1.E0,0.E0));
#8537=DIRECTION('',(1.E0,0.E0,0.E0));
#8538=AXIS2_PLACEMENT_3D('',#8535,#8536,#8537);
#8539=CYLINDRICAL_SURFACE('',#8538,3.E0);
#8541=ORIENTED_EDGE('',*,*,#8540,.F.);
#8542=ORIENTED_EDGE('',*,*,#7970,.T.);
#8544=ORIENTED_EDGE('',*,*,#8543,.T.);
#8545=ORIENTED_EDGE('',*,*,#7758,.F.);
#8546=EDGE_LOOP('',(#8541,#8542,#8544,#8545));
#8547=FACE_OUTER_BOUND('',#8546,.F.);
#8548=ADVANCED_FACE('',(#8547),#8539,.F.);
#8549=CARTESIAN_POINT('',(-5.6E1,8.E0,1.06E2));
#8550=DIRECTION('',(0.E0,-1.E0,0.E0));
#8551=DIRECTION('',(1.E0,0.E0,0.E0));
#8552=AXIS2_PLACEMENT_3D('',#8549,#8550,#8551);
#8553=CYLINDRICAL_SURFACE('',#8552,3.E0);
#8554=ORIENTED_EDGE('',*,*,#8540,.T.);
#8555=ORIENTED_EDGE('',*,*,#7760,.F.);
#8556=ORIENTED_EDGE('',*,*,#8543,.F.);
#8557=ORIENTED_EDGE('',*,*,#7972,.T.);
#8558=EDGE_LOOP('',(#8554,#8555,#8556,#8557));
#8559=FACE_OUTER_BOUND('',#8558,.F.);
#8560=ADVANCED_FACE('',(#8559),#8553,.F.);
#8561=CARTESIAN_POINT('',(5.6E1,8.E0,1.06E2));
#8562=DIRECTION('',(0.E0,-1.E0,0.E0));
#8563=DIRECTION('',(1.E0,0.E0,0.E0));
#8564=AXIS2_PLACEMENT_3D('',#8561,#8562,#8563);
#8565=CYLINDRICAL_SURFACE('',#8564,3.E0);
#8567=ORIENTED_EDGE('',*,*,#8566,.F.);
#8568=ORIENTED_EDGE('',*,*,#7976,.T.);
#8570=ORIENTED_EDGE('',*,*,#8569,.T.);
#8571=ORIENTED_EDGE('',*,*,#7764,.F.);
#8572=EDGE_LOOP('',(#8567,#8568,#8570,#8571));
#8573=FACE_OUTER_BOUND('',#8572,.F.);
#8574=ADVANCED_FACE('',(#8573),#8565,.F.);
#8575=CARTESIAN_POINT('',(5.6E1,8.E0,1.06E2));
#8576=DIRECTION('',(0.E0,-1.E0,0.E0));
#8577=DIRECTION('',(1.E0,0.E0,0.E0));
#8578=AXIS2_PLACEMENT_3D('',#8575,#8576,#8577);
#8579=CYLINDRICAL_SURFACE('',#8578,3.E0);
#8580=ORIENTED_EDGE('',*,*,#8566,.T.);
#8581=ORIENTED_EDGE('',*,*,#7766,.F.);
#8582=ORIENTED_EDGE('',*,*,#8569,.F.);
#8583=ORIENTED_EDGE('',*,*,#7978,.T.);
#8584=EDGE_LOOP('',(#8580,#8581,#8582,#8583));
#8585=FACE_OUTER_BOUND('',#8584,.F.);
#8586=ADVANCED_FACE('',(#8585),#8579,.F.);
#8587=CARTESIAN_POINT('',(6.4E1,8.E0,1.14E2));
#8588=DIRECTION('',(0.E0,-1.E0,0.E0));
#8589=DIRECTION('',(1.E0,0.E0,0.E0));
#8590=AXIS2_PLACEMENT_3D('',#8587,#8588,#8589);
#8591=CYLINDRICAL_SURFACE('',#8590,3.E0);
#8593=ORIENTED_EDGE('',*,*,#8592,.F.);
#8594=ORIENTED_EDGE('',*,*,#7982,.T.);
#8596=ORIENTED_EDGE('',*,*,#8595,.T.);
#8597=ORIENTED_EDGE('',*,*,#7770,.F.);
#8598=EDGE_LOOP('',(#8593,#8594,#8596,#8597));
#8599=FACE_OUTER_BOUND('',#8598,.F.);
#8600=ADVANCED_FACE('',(#8599),#8591,.F.);
#8601=CARTESIAN_POINT('',(6.4E1,8.E0,1.14E2));
#8602=DIRECTION('',(0.E0,-1.E0,0.E0));
#8603=DIRECTION('',(1.E0,0.E0,0.E0));
#8604=AXIS2_PLACEMENT_3D('',#8601,#8602,#8603);
#8605=CYLINDRICAL_SURFACE('',#8604,3.E0);
#8606=ORIENTED_EDGE('',*,*,#8592,.T.);
#8607=ORIENTED_EDGE('',*,*,#7772,.F.);
#8608=ORIENTED_EDGE('',*,*,#8595,.F.);
#8609=ORIENTED_EDGE('',*,*,#7984,.T.);
#8610=EDGE_LOOP('',(#8606,#8607,#8608,#8609));
#8611=FACE_OUTER_BOUND('',#8610,.F.);
#8612=ADVANCED_FACE('',(#8611),#8605,.F.);
#8616=DIMENSIONAL_EXPONENTS(0.E0,0.E0,0.E0,0.E0,0.E0,0.E0,0.E0);
#8618=PLANE_ANGLE_MEASURE_WITH_UNIT(PLANE_ANGLE_MEASURE(1.745329251994E-2),
#8617);
#8619=(CONVERSION_BASED_UNIT('DEGREE',#8618)NAMED_UNIT(*)PLANE_ANGLE_UNIT());
#8621=UNCERTAINTY_MEASURE_WITH_UNIT(LENGTH_MEASURE(5.657193609840E-2),#8615,
'closure',
'Maximum model space distance between geometric entities at asserted connectivities');
#8622=(GEOMETRIC_REPRESENTATION_CONTEXT(3)GLOBAL_UNCERTAINTY_ASSIGNED_CONTEXT((
#8621))GLOBAL_UNIT_ASSIGNED_CONTEXT((#8615,#8619,#8620))REPRESENTATION_CONTEXT(
'ID12','3'));
#8623=CARTESIAN_POINT('',(0.E0,0.E0,0.E0));
#8624=DIRECTION('',(0.E0,0.E0,1.E0));
#8625=DIRECTION('',(1.E0,0.E0,0.E0));
#8628=MECHANICAL_CONTEXT('',#297,'mechanical');
#8629=PRODUCT('DIBAN1_5','DIBAN1_5','NOT SPECIFIED',(#8628));
#8630=PRODUCT_DEFINITION_FORMATION_WITH_SPECIFIED_SOURCE('4','LAST_VERSION',
#8629,.MADE.);
#8636=CARTESIAN_POINT('',(9.5E2,2.44E3,-1.130966499692E3));
#8637=DIRECTION('',(1.741905910916E-14,1.E0,0.E0));
#8638=DIRECTION('',(-1.E0,1.741905910916E-14,0.E0));
#8639=AXIS2_PLACEMENT_3D('',#8636,#8637,#8638);
#8640=ITEM_DEFINED_TRANSFORMATION('','',#8626,#8639);
#8641=(REPRESENTATION_RELATIONSHIP('','',#8627,#308)REPRESENTATION_RELATIONSHIP_WITH_TRANSFORMATION(#8640)SHAPE_REPRESENTATION_RELATIONSHIP());
#8642=CONTEXT_DEPENDENT_SHAPE_REPRESENTATION(#8641,#8635);
#8643=DIRECTION('',(0.E0,0.E0,1.E0));
#8644=VECTOR('',#8643,9.E1);
#8645=CARTESIAN_POINT('',(-5.E1,0.E0,0.E0));
#8646=LINE('',#8645,#8644);
#8647=DIRECTION('',(-1.E0,0.E0,0.E0));
#8648=VECTOR('',#8647,2.E1);
#8649=CARTESIAN_POINT('',(-5.E1,0.E0,9.E1));
#8650=LINE('',#8649,#8648);
#8651=DIRECTION('',(0.E0,0.E0,1.E0));
#8652=VECTOR('',#8651,7.E0);
#8653=CARTESIAN_POINT('',(-7.E1,0.E0,9.E1));
#8654=LINE('',#8653,#8652);
#8655=DIRECTION('',(1.E0,0.E0,0.E0));
#8656=VECTOR('',#8655,1.4E2);
#8657=CARTESIAN_POINT('',(-7.E1,0.E0,9.7E1));
#8658=LINE('',#8657,#8656);
#8659=DIRECTION('',(0.E0,0.E0,-1.E0));
#8660=VECTOR('',#8659,7.E0);
#8661=CARTESIAN_POINT('',(7.E1,0.E0,9.7E1));
#8662=LINE('',#8661,#8660);
#8663=DIRECTION('',(-1.E0,0.E0,0.E0));
#8664=VECTOR('',#8663,2.E1);
#8665=CARTESIAN_POINT('',(7.E1,0.E0,9.E1));
#8666=LINE('',#8665,#8664);
#8667=DIRECTION('',(0.E0,0.E0,-1.E0));
#8668=VECTOR('',#8667,9.E1);
#8669=CARTESIAN_POINT('',(5.E1,0.E0,9.E1));
#8670=LINE('',#8669,#8668);
#8671=CARTESIAN_POINT('',(0.E0,0.E0,0.E0));
#8672=DIRECTION('',(0.E0,1.E0,0.E0));
#8673=DIRECTION('',(1.E0,0.E0,0.E0));
#8674=AXIS2_PLACEMENT_3D('',#8671,#8672,#8673);
#8676=CARTESIAN_POINT('',(0.E0,0.E0,0.E0));
#8677=DIRECTION('',(0.E0,1.E0,0.E0));
#8678=DIRECTION('',(1.E0,0.E0,0.E0));
#8679=AXIS2_PLACEMENT_3D('',#8676,#8677,#8678);
#8681=CARTESIAN_POINT('',(0.E0,0.E0,0.E0));
#8682=DIRECTION('',(0.E0,1.E0,0.E0));
#8683=DIRECTION('',(-1.E0,0.E0,0.E0));
#8684=AXIS2_PLACEMENT_3D('',#8681,#8682,#8683);
#8686=CARTESIAN_POINT('',(4.E1,0.E0,0.E0));
#8687=DIRECTION('',(0.E0,-1.E0,0.E0));
#8688=DIRECTION('',(-1.E0,0.E0,0.E0));
#8689=AXIS2_PLACEMENT_3D('',#8686,#8687,#8688);
#8691=CARTESIAN_POINT('',(4.E1,0.E0,0.E0));
#8692=DIRECTION('',(0.E0,-1.E0,0.E0));
#8693=DIRECTION('',(1.E0,0.E0,0.E0));
#8694=AXIS2_PLACEMENT_3D('',#8691,#8692,#8693);
#8696=CARTESIAN_POINT('',(-4.E1,0.E0,0.E0));
#8697=DIRECTION('',(0.E0,-1.E0,0.E0));
#8698=DIRECTION('',(-1.E0,0.E0,0.E0));
#8699=AXIS2_PLACEMENT_3D('',#8696,#8697,#8698);
#8701=CARTESIAN_POINT('',(-4.E1,0.E0,0.E0));
#8702=DIRECTION('',(0.E0,-1.E0,0.E0));
#8703=DIRECTION('',(1.E0,0.E0,0.E0));
#8704=AXIS2_PLACEMENT_3D('',#8701,#8702,#8703);
#8706=CARTESIAN_POINT('',(-4.081288061716E1,0.E0,4.929816199139E1));
#8707=DIRECTION('',(0.E0,-1.E0,0.E0));
#8708=DIRECTION('',(1.E0,0.E0,0.E0));
#8709=AXIS2_PLACEMENT_3D('',#8706,#8707,#8708);
#8711=CARTESIAN_POINT('',(-4.081288061716E1,0.E0,4.929816199139E1));
#8712=DIRECTION('',(0.E0,-1.E0,0.E0));
#8713=DIRECTION('',(-1.E0,0.E0,0.E0));
#8714=AXIS2_PLACEMENT_3D('',#8711,#8712,#8713);
#8716=CARTESIAN_POINT('',(-3.512739868294E1,0.E0,4.361268005718E1));
#8717=DIRECTION('',(0.E0,-1.E0,0.E0));
#8718=DIRECTION('',(1.E0,0.E0,0.E0));
#8719=AXIS2_PLACEMENT_3D('',#8716,#8717,#8718);
#8721=CARTESIAN_POINT('',(-3.512739868294E1,0.E0,4.361268005718E1));
#8722=DIRECTION('',(0.E0,-1.E0,0.E0));
#8723=DIRECTION('',(-1.E0,0.E0,0.E0));
#8724=AXIS2_PLACEMENT_3D('',#8721,#8722,#8723);
#8726=CARTESIAN_POINT('',(3.512739868294E1,0.E0,4.361268005718E1));
#8727=DIRECTION('',(0.E0,-1.E0,0.E0));
#8728=DIRECTION('',(1.E0,0.E0,0.E0));
#8729=AXIS2_PLACEMENT_3D('',#8726,#8727,#8728);
#8731=CARTESIAN_POINT('',(3.512739868294E1,0.E0,4.361268005718E1));
#8732=DIRECTION('',(0.E0,-1.E0,0.E0));
#8733=DIRECTION('',(-1.E0,0.E0,0.E0));
#8734=AXIS2_PLACEMENT_3D('',#8731,#8732,#8733);
#8736=CARTESIAN_POINT('',(4.081288061715E1,0.E0,4.929816199140E1));
#8737=DIRECTION('',(0.E0,-1.E0,0.E0));
#8738=DIRECTION('',(1.E0,0.E0,0.E0));
#8739=AXIS2_PLACEMENT_3D('',#8736,#8737,#8738);
#8741=CARTESIAN_POINT('',(4.081288061715E1,0.E0,4.929816199140E1));
#8742=DIRECTION('',(0.E0,-1.E0,0.E0));
#8743=DIRECTION('',(-1.E0,0.E0,0.E0));
#8744=AXIS2_PLACEMENT_3D('',#8741,#8742,#8743);
#8746=DIRECTION('',(0.E0,1.E0,0.E0));
#8747=VECTOR('',#8746,2.E1);
#8748=CARTESIAN_POINT('',(-5.E1,0.E0,0.E0));
#8749=LINE('',#8748,#8747);
#8750=DIRECTION('',(0.E0,1.E0,0.E0));
#8751=VECTOR('',#8750,2.E1);
#8752=CARTESIAN_POINT('',(5.E1,0.E0,0.E0));
#8753=LINE('',#8752,#8751);
#8754=DIRECTION('',(0.E0,1.E0,0.E0));
#8755=VECTOR('',#8754,2.E1);
#8756=CARTESIAN_POINT('',(5.E1,0.E0,9.E1));
#8757=LINE('',#8756,#8755);
#8758=DIRECTION('',(0.E0,1.E0,0.E0));
#8759=VECTOR('',#8758,2.E1);
#8760=CARTESIAN_POINT('',(7.E1,0.E0,9.E1));
#8761=LINE('',#8760,#8759);
#8762=CARTESIAN_POINT('',(5.6E1,1.4E1,9.E1));
#8763=DIRECTION('',(0.E0,0.E0,-1.E0));
#8764=DIRECTION('',(1.E0,0.E0,0.E0));
#8765=AXIS2_PLACEMENT_3D('',#8762,#8763,#8764);
#8767=CARTESIAN_POINT('',(5.6E1,1.4E1,9.E1));
#8768=DIRECTION('',(0.E0,0.E0,-1.E0));
#8769=DIRECTION('',(-1.E0,0.E0,0.E0));
#8770=AXIS2_PLACEMENT_3D('',#8767,#8768,#8769);
#8772=CARTESIAN_POINT('',(6.4E1,6.E0,9.E1));
#8773=DIRECTION('',(0.E0,0.E0,-1.E0));
#8774=DIRECTION('',(1.E0,0.E0,0.E0));
#8775=AXIS2_PLACEMENT_3D('',#8772,#8773,#8774);
#8777=CARTESIAN_POINT('',(6.4E1,6.E0,9.E1));
#8778=DIRECTION('',(0.E0,0.E0,-1.E0));
#8779=DIRECTION('',(-1.E0,0.E0,0.E0));
#8780=AXIS2_PLACEMENT_3D('',#8777,#8778,#8779);
#8782=DIRECTION('',(0.E0,1.E0,0.E0));
#8783=VECTOR('',#8782,2.E1);
#8784=CARTESIAN_POINT('',(7.E1,0.E0,9.7E1));
#8785=LINE('',#8784,#8783);
#8786=DIRECTION('',(0.E0,1.E0,0.E0));
#8787=VECTOR('',#8786,2.E1);
#8788=CARTESIAN_POINT('',(-7.E1,0.E0,9.7E1));
#8789=LINE('',#8788,#8787);
#8790=CARTESIAN_POINT('',(-6.4E1,6.002511789607E0,9.7E1));
#8791=DIRECTION('',(0.E0,0.E0,-1.E0));
#8792=DIRECTION('',(1.E0,0.E0,0.E0));
#8793=AXIS2_PLACEMENT_3D('',#8790,#8791,#8792);
#8795=CARTESIAN_POINT('',(-6.4E1,6.002511789607E0,9.7E1));
#8796=DIRECTION('',(0.E0,0.E0,-1.E0));
#8797=DIRECTION('',(-1.E0,0.E0,0.E0));
#8798=AXIS2_PLACEMENT_3D('',#8795,#8796,#8797);
#8800=CARTESIAN_POINT('',(-5.6E1,1.4E1,9.7E1));
#8801=DIRECTION('',(0.E0,0.E0,-1.E0));
#8802=DIRECTION('',(1.E0,0.E0,0.E0));
#8803=AXIS2_PLACEMENT_3D('',#8800,#8801,#8802);
#8805=CARTESIAN_POINT('',(-5.6E1,1.4E1,9.7E1));
#8806=DIRECTION('',(0.E0,0.E0,-1.E0));
#8807=DIRECTION('',(-1.E0,0.E0,0.E0));
#8808=AXIS2_PLACEMENT_3D('',#8805,#8806,#8807);
#8810=CARTESIAN_POINT('',(5.6E1,1.4E1,9.7E1));
#8811=DIRECTION('',(0.E0,0.E0,-1.E0));
#8812=DIRECTION('',(1.E0,0.E0,0.E0));
#8813=AXIS2_PLACEMENT_3D('',#8810,#8811,#8812);
#8815=CARTESIAN_POINT('',(5.6E1,1.4E1,9.7E1));
#8816=DIRECTION('',(0.E0,0.E0,-1.E0));
#8817=DIRECTION('',(-1.E0,0.E0,0.E0));
#8818=AXIS2_PLACEMENT_3D('',#8815,#8816,#8817);
#8820=CARTESIAN_POINT('',(6.4E1,6.E0,9.7E1));
#8821=DIRECTION('',(0.E0,0.E0,-1.E0));
#8822=DIRECTION('',(1.E0,0.E0,0.E0));
#8823=AXIS2_PLACEMENT_3D('',#8820,#8821,#8822);
#8825=CARTESIAN_POINT('',(6.4E1,6.E0,9.7E1));
#8826=DIRECTION('',(0.E0,0.E0,-1.E0));
#8827=DIRECTION('',(-1.E0,0.E0,0.E0));
#8828=AXIS2_PLACEMENT_3D('',#8825,#8826,#8827);
#8830=DIRECTION('',(0.E0,1.E0,0.E0));
#8831=VECTOR('',#8830,2.E1);
#8832=CARTESIAN_POINT('',(-7.E1,0.E0,9.E1));
#8833=LINE('',#8832,#8831);
#8834=DIRECTION('',(0.E0,1.E0,0.E0));
#8835=VECTOR('',#8834,2.E1);
#8836=CARTESIAN_POINT('',(-5.E1,0.E0,9.E1));
#8837=LINE('',#8836,#8835);
#8838=CARTESIAN_POINT('',(-6.4E1,6.002511789607E0,9.E1));
#8839=DIRECTION('',(0.E0,0.E0,-1.E0));
#8840=DIRECTION('',(1.E0,0.E0,0.E0));
#8841=AXIS2_PLACEMENT_3D('',#8838,#8839,#8840);
#8843=CARTESIAN_POINT('',(-6.4E1,6.002511789607E0,9.E1));
#8844=DIRECTION('',(0.E0,0.E0,-1.E0));
#8845=DIRECTION('',(-1.E0,0.E0,0.E0));
#8846=AXIS2_PLACEMENT_3D('',#8843,#8844,#8845);
#8848=CARTESIAN_POINT('',(-5.6E1,1.4E1,9.E1));
#8849=DIRECTION('',(0.E0,0.E0,-1.E0));
#8850=DIRECTION('',(1.E0,0.E0,0.E0));
#8851=AXIS2_PLACEMENT_3D('',#8848,#8849,#8850);
#8853=CARTESIAN_POINT('',(-5.6E1,1.4E1,9.E1));
#8854=DIRECTION('',(0.E0,0.E0,-1.E0));
#8855=DIRECTION('',(-1.E0,0.E0,0.E0));
#8856=AXIS2_PLACEMENT_3D('',#8853,#8854,#8855);
#8858=DIRECTION('',(0.E0,0.E0,1.E0));
#8859=VECTOR('',#8858,9.E1);
#8860=CARTESIAN_POINT('',(-5.E1,2.E1,0.E0));
#8861=LINE('',#8860,#8859);
#8862=CARTESIAN_POINT('',(0.E0,2.E1,0.E0));
#8863=DIRECTION('',(0.E0,1.E0,0.E0));
#8864=DIRECTION('',(1.E0,0.E0,0.E0));
#8865=AXIS2_PLACEMENT_3D('',#8862,#8863,#8864);
#8867=DIRECTION('',(0.E0,0.E0,-1.E0));
#8868=VECTOR('',#8867,9.E1);
#8869=CARTESIAN_POINT('',(5.E1,2.E1,9.E1));
#8870=LINE('',#8869,#8868);
#8871=DIRECTION('',(-1.E0,0.E0,0.E0));
#8872=VECTOR('',#8871,2.E1);
#8873=CARTESIAN_POINT('',(7.E1,2.E1,9.E1));
#8874=LINE('',#8873,#8872);
#8875=DIRECTION('',(0.E0,0.E0,-1.E0));
#8876=VECTOR('',#8875,7.E0);
#8877=CARTESIAN_POINT('',(7.E1,2.E1,9.7E1));
#8878=LINE('',#8877,#8876);
#8879=DIRECTION('',(1.E0,0.E0,0.E0));
#8880=VECTOR('',#8879,1.4E2);
#8881=CARTESIAN_POINT('',(-7.E1,2.E1,9.7E1));
#8882=LINE('',#8881,#8880);
#8883=DIRECTION('',(0.E0,0.E0,1.E0));
#8884=VECTOR('',#8883,7.E0);
#8885=CARTESIAN_POINT('',(-7.E1,2.E1,9.E1));
#8886=LINE('',#8885,#8884);
#8887=DIRECTION('',(-1.E0,0.E0,0.E0));
#8888=VECTOR('',#8887,2.E1);
#8889=CARTESIAN_POINT('',(-5.E1,2.E1,9.E1));
#8890=LINE('',#8889,#8888);
#8891=CARTESIAN_POINT('',(0.E0,2.E1,0.E0));
#8892=DIRECTION('',(0.E0,1.E0,0.E0));
#8893=DIRECTION('',(1.E0,0.E0,0.E0));
#8894=AXIS2_PLACEMENT_3D('',#8891,#8892,#8893);
#8896=CARTESIAN_POINT('',(0.E0,2.E1,0.E0));
#8897=DIRECTION('',(0.E0,1.E0,0.E0));
#8898=DIRECTION('',(-1.E0,0.E0,0.E0));
#8899=AXIS2_PLACEMENT_3D('',#8896,#8897,#8898);
#8901=DIRECTION('',(0.E0,-1.E0,0.E0));
#8902=VECTOR('',#8901,1.7E1);
#8903=CARTESIAN_POINT('',(3.1E1,2.E1,0.E0));
#8904=LINE('',#8903,#8902);
#8905=DIRECTION('',(0.E0,-1.E0,0.E0));
#8906=VECTOR('',#8905,1.7E1);
#8907=CARTESIAN_POINT('',(-3.1E1,2.E1,0.E0));
#8908=LINE('',#8907,#8906);
#8909=CARTESIAN_POINT('',(0.E0,3.E0,0.E0));
#8910=DIRECTION('',(0.E0,1.E0,0.E0));
#8911=DIRECTION('',(1.E0,0.E0,0.E0));
#8912=AXIS2_PLACEMENT_3D('',#8909,#8910,#8911);
#8914=CARTESIAN_POINT('',(0.E0,3.E0,0.E0));
#8915=DIRECTION('',(0.E0,1.E0,0.E0));
#8916=DIRECTION('',(-1.E0,0.E0,0.E0));
#8917=AXIS2_PLACEMENT_3D('',#8914,#8915,#8916);
#8919=CARTESIAN_POINT('',(0.E0,3.E0,0.E0));
#8920=DIRECTION('',(0.E0,1.E0,0.E0));
#8921=DIRECTION('',(1.E0,0.E0,0.E0));
#8922=AXIS2_PLACEMENT_3D('',#8919,#8920,#8921);
#8924=CARTESIAN_POINT('',(0.E0,3.E0,0.E0));
#8925=DIRECTION('',(0.E0,1.E0,0.E0));
#8926=DIRECTION('',(-1.E0,0.E0,0.E0));
#8927=AXIS2_PLACEMENT_3D('',#8924,#8925,#8926);
#8929=DIRECTION('',(0.E0,-1.E0,0.E0));
#8930=VECTOR('',#8929,3.E0);
#8931=CARTESIAN_POINT('',(2.1E1,3.E0,0.E0));
#8932=LINE('',#8931,#8930);
#8933=DIRECTION('',(0.E0,-1.E0,0.E0));
#8934=VECTOR('',#8933,3.E0);
#8935=CARTESIAN_POINT('',(-2.1E1,3.E0,0.E0));
#8936=LINE('',#8935,#8934);
#8937=DIRECTION('',(0.E0,0.E0,1.E0));
#8938=VECTOR('',#8937,7.E0);
#8939=CARTESIAN_POINT('',(-6.124E1,6.002511789607E0,9.E1));
#8940=LINE('',#8939,#8938);
#8941=DIRECTION('',(0.E0,0.E0,1.E0));
#8942=VECTOR('',#8941,7.E0);
#8943=CARTESIAN_POINT('',(-6.676E1,6.002511789607E0,9.E1));
#8944=LINE('',#8943,#8942);
#8945=DIRECTION('',(0.E0,0.E0,1.E0));
#8946=VECTOR('',#8945,7.E0);
#8947=CARTESIAN_POINT('',(-5.324E1,1.4E1,9.E1));
#8948=LINE('',#8947,#8946);
#8949=DIRECTION('',(0.E0,0.E0,1.E0));
#8950=VECTOR('',#8949,7.E0);
#8951=CARTESIAN_POINT('',(-5.876E1,1.4E1,9.E1));
#8952=LINE('',#8951,#8950);
#8953=DIRECTION('',(0.E0,0.E0,1.E0));
#8954=VECTOR('',#8953,7.E0);
#8955=CARTESIAN_POINT('',(5.876E1,1.4E1,9.E1));
#8956=LINE('',#8955,#8954);
#8957=DIRECTION('',(0.E0,0.E0,1.E0));
#8958=VECTOR('',#8957,7.E0);
#8959=CARTESIAN_POINT('',(5.324E1,1.4E1,9.E1));
#8960=LINE('',#8959,#8958);
#8961=DIRECTION('',(0.E0,0.E0,1.E0));
#8962=VECTOR('',#8961,7.E0);
#8963=CARTESIAN_POINT('',(6.676E1,6.E0,9.E1));
#8964=LINE('',#8963,#8962);
#8965=DIRECTION('',(0.E0,0.E0,1.E0));
#8966=VECTOR('',#8965,7.E0);
#8967=CARTESIAN_POINT('',(6.124E1,6.E0,9.E1));
#8968=LINE('',#8967,#8966);
#8969=DIRECTION('',(0.E0,1.E0,0.E0));
#8970=VECTOR('',#8969,1.2E1);
#8971=CARTESIAN_POINT('',(3.5E1,0.E0,0.E0));
#8972=LINE('',#8971,#8970);
#8973=DIRECTION('',(0.E0,1.E0,0.E0));
#8974=VECTOR('',#8973,1.2E1);
#8975=CARTESIAN_POINT('',(4.5E1,0.E0,0.E0));
#8976=LINE('',#8975,#8974);
#8977=CARTESIAN_POINT('',(4.E1,1.2E1,0.E0));
#8978=DIRECTION('',(0.E0,-1.E0,0.E0));
#8979=DIRECTION('',(-1.E0,0.E0,0.E0));
#8980=AXIS2_PLACEMENT_3D('',#8977,#8978,#8979);
#8982=CARTESIAN_POINT('',(4.E1,1.2E1,0.E0));
#8983=DIRECTION('',(0.E0,-1.E0,0.E0));
#8984=DIRECTION('',(1.E0,0.E0,0.E0));
#8985=AXIS2_PLACEMENT_3D('',#8982,#8983,#8984);
#8987=CARTESIAN_POINT('',(-4.E1,1.2E1,0.E0));
#8988=DIRECTION('',(0.E0,-1.E0,0.E0));
#8989=DIRECTION('',(-1.E0,0.E0,0.E0));
#8990=AXIS2_PLACEMENT_3D('',#8987,#8988,#8989);
#8992=CARTESIAN_POINT('',(-4.E1,1.2E1,0.E0));
#8993=DIRECTION('',(0.E0,-1.E0,0.E0));
#8994=DIRECTION('',(1.E0,0.E0,0.E0));
#8995=AXIS2_PLACEMENT_3D('',#8992,#8993,#8994);
#8997=DIRECTION('',(0.E0,1.E0,0.E0));
#8998=VECTOR('',#8997,1.2E1);
#8999=CARTESIAN_POINT('',(-4.5E1,0.E0,0.E0));
#9000=LINE('',#8999,#8998);
#9001=DIRECTION('',(0.E0,1.E0,0.E0));
#9002=VECTOR('',#9001,1.2E1);
#9003=CARTESIAN_POINT('',(-3.5E1,0.E0,0.E0));
#9004=LINE('',#9003,#9002);
#9005=DIRECTION('',(0.E0,1.E0,0.E0));
#9006=VECTOR('',#9005,8.E0);
#9007=CARTESIAN_POINT('',(-3.931288061716E1,0.E0,4.929816199139E1));
#9008=LINE('',#9007,#9006);
#9009=DIRECTION('',(0.E0,1.E0,0.E0));
#9010=VECTOR('',#9009,8.E0);
#9011=CARTESIAN_POINT('',(-4.231288061716E1,0.E0,4.929816199139E1));
#9012=LINE('',#9011,#9010);
#9013=CARTESIAN_POINT('',(-4.081288061716E1,8.E0,4.929816199139E1));
#9014=DIRECTION('',(0.E0,-1.E0,0.E0));
#9015=DIRECTION('',(1.E0,0.E0,0.E0));
#9016=AXIS2_PLACEMENT_3D('',#9013,#9014,#9015);
#9018=CARTESIAN_POINT('',(-4.081288061716E1,8.E0,4.929816199139E1));
#9019=DIRECTION('',(0.E0,-1.E0,0.E0));
#9020=DIRECTION('',(-1.E0,0.E0,0.E0));
#9021=AXIS2_PLACEMENT_3D('',#9018,#9019,#9020);
#9023=CARTESIAN_POINT('',(-3.512739868294E1,8.E0,4.361268005718E1));
#9024=DIRECTION('',(0.E0,-1.E0,0.E0));
#9025=DIRECTION('',(1.E0,0.E0,0.E0));
#9026=AXIS2_PLACEMENT_3D('',#9023,#9024,#9025);
#9028=CARTESIAN_POINT('',(-3.512739868294E1,8.E0,4.361268005718E1));
#9029=DIRECTION('',(0.E0,-1.E0,0.E0));
#9030=DIRECTION('',(-1.E0,0.E0,0.E0));
#9031=AXIS2_PLACEMENT_3D('',#9028,#9029,#9030);
#9033=CARTESIAN_POINT('',(3.512739868294E1,8.E0,4.361268005718E1));
#9034=DIRECTION('',(0.E0,-1.E0,0.E0));
#9035=DIRECTION('',(1.E0,0.E0,0.E0));
#9036=AXIS2_PLACEMENT_3D('',#9033,#9034,#9035);
#9038=CARTESIAN_POINT('',(3.512739868294E1,8.E0,4.361268005718E1));
#9039=DIRECTION('',(0.E0,-1.E0,0.E0));
#9040=DIRECTION('',(-1.E0,0.E0,0.E0));
#9041=AXIS2_PLACEMENT_3D('',#9038,#9039,#9040);
#9043=CARTESIAN_POINT('',(4.081288061715E1,8.E0,4.929816199140E1));
#9044=DIRECTION('',(0.E0,-1.E0,0.E0));
#9045=DIRECTION('',(1.E0,0.E0,0.E0));
#9046=AXIS2_PLACEMENT_3D('',#9043,#9044,#9045);
#9048=CARTESIAN_POINT('',(4.081288061715E1,8.E0,4.929816199140E1));
#9049=DIRECTION('',(0.E0,-1.E0,0.E0));
#9050=DIRECTION('',(-1.E0,0.E0,0.E0));
#9051=AXIS2_PLACEMENT_3D('',#9048,#9049,#9050);
#9053=DIRECTION('',(0.E0,1.E0,0.E0));
#9054=VECTOR('',#9053,8.E0);
#9055=CARTESIAN_POINT('',(-3.362739868294E1,0.E0,4.361268005718E1));
#9056=LINE('',#9055,#9054);
#9057=DIRECTION('',(0.E0,1.E0,0.E0));
#9058=VECTOR('',#9057,8.E0);
#9059=CARTESIAN_POINT('',(-3.662739868294E1,0.E0,4.361268005718E1));
#9060=LINE('',#9059,#9058);
#9061=DIRECTION('',(0.E0,1.E0,0.E0));
#9062=VECTOR('',#9061,8.E0);
#9063=CARTESIAN_POINT('',(3.662739868294E1,0.E0,4.361268005718E1));
#9064=LINE('',#9063,#9062);
#9065=DIRECTION('',(0.E0,1.E0,0.E0));
#9066=VECTOR('',#9065,8.E0);
#9067=CARTESIAN_POINT('',(3.362739868294E1,0.E0,4.361268005718E1));
#9068=LINE('',#9067,#9066);
#9069=DIRECTION('',(0.E0,1.E0,0.E0));
#9070=VECTOR('',#9069,8.E0);
#9071=CARTESIAN_POINT('',(4.231288061715E1,0.E0,4.929816199140E1));
#9072=LINE('',#9071,#9070);
#9073=DIRECTION('',(0.E0,1.E0,0.E0));
#9074=VECTOR('',#9073,8.E0);
#9075=CARTESIAN_POINT('',(3.931288061715E1,0.E0,4.929816199140E1));
#9076=LINE('',#9075,#9074);
#9077=CARTESIAN_POINT('',(-5.E1,0.E0,0.E0));
#9078=CARTESIAN_POINT('',(-5.E1,0.E0,9.E1));
#9079=VERTEX_POINT('',#9077);
#9080=VERTEX_POINT('',#9078);
#9081=CARTESIAN_POINT('',(-7.E1,0.E0,9.E1));
#9082=VERTEX_POINT('',#9081);
#9083=CARTESIAN_POINT('',(-7.E1,0.E0,9.7E1));
#9084=VERTEX_POINT('',#9083);
#9085=CARTESIAN_POINT('',(7.E1,0.E0,9.7E1));
#9086=VERTEX_POINT('',#9085);
#9087=CARTESIAN_POINT('',(7.E1,0.E0,9.E1));
#9088=VERTEX_POINT('',#9087);
#9089=CARTESIAN_POINT('',(5.E1,0.E0,9.E1));
#9090=VERTEX_POINT('',#9089);
#9091=CARTESIAN_POINT('',(5.E1,0.E0,0.E0));
#9092=VERTEX_POINT('',#9091);
#9093=CARTESIAN_POINT('',(-5.E1,2.E1,0.E0));
#9094=CARTESIAN_POINT('',(-5.E1,2.E1,9.E1));
#9095=VERTEX_POINT('',#9093);
#9096=VERTEX_POINT('',#9094);
#9097=CARTESIAN_POINT('',(-7.E1,2.E1,9.E1));
#9098=VERTEX_POINT('',#9097);
#9099=CARTESIAN_POINT('',(-7.E1,2.E1,9.7E1));
#9100=VERTEX_POINT('',#9099);
#9101=CARTESIAN_POINT('',(7.E1,2.E1,9.7E1));
#9102=VERTEX_POINT('',#9101);
#9103=CARTESIAN_POINT('',(7.E1,2.E1,9.E1));
#9104=VERTEX_POINT('',#9103);
#9105=CARTESIAN_POINT('',(5.E1,2.E1,9.E1));
#9106=VERTEX_POINT('',#9105);
#9107=CARTESIAN_POINT('',(5.E1,2.E1,0.E0));
#9108=VERTEX_POINT('',#9107);
#9109=CARTESIAN_POINT('',(3.1E1,3.E0,0.E0));
#9110=CARTESIAN_POINT('',(-3.1E1,3.E0,0.E0));
#9111=VERTEX_POINT('',#9109);
#9112=VERTEX_POINT('',#9110);
#9113=CARTESIAN_POINT('',(3.1E1,2.E1,0.E0));
#9114=CARTESIAN_POINT('',(-3.1E1,2.E1,0.E0));
#9115=VERTEX_POINT('',#9113);
#9116=VERTEX_POINT('',#9114);
#9117=CARTESIAN_POINT('',(2.1E1,0.E0,0.E0));
#9118=CARTESIAN_POINT('',(-2.1E1,0.E0,0.E0));
#9119=VERTEX_POINT('',#9117);
#9120=VERTEX_POINT('',#9118);
#9121=CARTESIAN_POINT('',(2.1E1,3.E0,0.E0));
#9122=CARTESIAN_POINT('',(-2.1E1,3.E0,0.E0));
#9123=VERTEX_POINT('',#9121);
#9124=VERTEX_POINT('',#9122);
#9125=CARTESIAN_POINT('',(3.5E1,1.2E1,0.E0));
#9126=CARTESIAN_POINT('',(4.5E1,1.2E1,0.E0));
#9127=VERTEX_POINT('',#9125);
#9128=VERTEX_POINT('',#9126);
#9129=CARTESIAN_POINT('',(-4.5E1,1.2E1,0.E0));
#9130=CARTESIAN_POINT('',(-3.5E1,1.2E1,0.E0));
#9131=VERTEX_POINT('',#9129);
#9132=VERTEX_POINT('',#9130);
#9133=CARTESIAN_POINT('',(3.5E1,0.E0,0.E0));
#9134=CARTESIAN_POINT('',(4.5E1,0.E0,0.E0));
#9135=VERTEX_POINT('',#9133);
#9136=VERTEX_POINT('',#9134);
#9137=CARTESIAN_POINT('',(-4.5E1,0.E0,0.E0));
#9138=CARTESIAN_POINT('',(-3.5E1,0.E0,0.E0));
#9139=VERTEX_POINT('',#9137);
#9140=VERTEX_POINT('',#9138);
#9141=CARTESIAN_POINT('',(-3.931288061716E1,8.E0,4.929816199139E1));
#9142=CARTESIAN_POINT('',(-4.231288061716E1,8.E0,4.929816199139E1));
#9143=VERTEX_POINT('',#9141);
#9144=VERTEX_POINT('',#9142);
#9145=CARTESIAN_POINT('',(-3.362739868294E1,8.E0,4.361268005718E1));
#9146=CARTESIAN_POINT('',(-3.662739868294E1,8.E0,4.361268005718E1));
#9147=VERTEX_POINT('',#9145);
#9148=VERTEX_POINT('',#9146);
#9149=CARTESIAN_POINT('',(3.662739868294E1,8.E0,4.361268005718E1));
#9150=CARTESIAN_POINT('',(3.362739868294E1,8.E0,4.361268005718E1));
#9151=VERTEX_POINT('',#9149);
#9152=VERTEX_POINT('',#9150);
#9153=CARTESIAN_POINT('',(4.231288061715E1,8.E0,4.929816199140E1));
#9154=CARTESIAN_POINT('',(3.931288061715E1,8.E0,4.929816199140E1));
#9155=VERTEX_POINT('',#9153);
#9156=VERTEX_POINT('',#9154);
#9157=CARTESIAN_POINT('',(-3.931288061716E1,0.E0,4.929816199139E1));
#9158=CARTESIAN_POINT('',(-4.231288061716E1,0.E0,4.929816199139E1));
#9159=VERTEX_POINT('',#9157);
#9160=VERTEX_POINT('',#9158);
#9161=CARTESIAN_POINT('',(-3.362739868294E1,0.E0,4.361268005718E1));
#9162=CARTESIAN_POINT('',(-3.662739868294E1,0.E0,4.361268005718E1));
#9163=VERTEX_POINT('',#9161);
#9164=VERTEX_POINT('',#9162);
#9165=CARTESIAN_POINT('',(3.662739868294E1,0.E0,4.361268005718E1));
#9166=CARTESIAN_POINT('',(3.362739868294E1,0.E0,4.361268005718E1));
#9167=VERTEX_POINT('',#9165);
#9168=VERTEX_POINT('',#9166);
#9169=CARTESIAN_POINT('',(4.231288061715E1,0.E0,4.929816199140E1));
#9170=CARTESIAN_POINT('',(3.931288061715E1,0.E0,4.929816199140E1));
#9171=VERTEX_POINT('',#9169);
#9172=VERTEX_POINT('',#9170);
#9173=CARTESIAN_POINT('',(-6.124E1,6.002511789607E0,9.E1));
#9174=CARTESIAN_POINT('',(-6.676E1,6.002511789607E0,9.E1));
#9175=VERTEX_POINT('',#9173);
#9176=VERTEX_POINT('',#9174);
#9177=CARTESIAN_POINT('',(-5.324E1,1.4E1,9.E1));
#9178=CARTESIAN_POINT('',(-5.876E1,1.4E1,9.E1));
#9179=VERTEX_POINT('',#9177);
#9180=VERTEX_POINT('',#9178);
#9181=CARTESIAN_POINT('',(-6.124E1,6.002511789607E0,9.7E1));
#9182=CARTESIAN_POINT('',(-6.676E1,6.002511789607E0,9.7E1));
#9183=VERTEX_POINT('',#9181);
#9184=VERTEX_POINT('',#9182);
#9185=CARTESIAN_POINT('',(-5.324E1,1.4E1,9.7E1));
#9186=CARTESIAN_POINT('',(-5.876E1,1.4E1,9.7E1));
#9187=VERTEX_POINT('',#9185);
#9188=VERTEX_POINT('',#9186);
#9189=CARTESIAN_POINT('',(5.876E1,1.4E1,9.7E1));
#9190=CARTESIAN_POINT('',(5.324E1,1.4E1,9.7E1));
#9191=VERTEX_POINT('',#9189);
#9192=VERTEX_POINT('',#9190);
#9193=CARTESIAN_POINT('',(6.676E1,6.E0,9.7E1));
#9194=CARTESIAN_POINT('',(6.124E1,6.E0,9.7E1));
#9195=VERTEX_POINT('',#9193);
#9196=VERTEX_POINT('',#9194);
#9197=CARTESIAN_POINT('',(5.876E1,1.4E1,9.E1));
#9198=CARTESIAN_POINT('',(5.324E1,1.4E1,9.E1));
#9199=VERTEX_POINT('',#9197);
#9200=VERTEX_POINT('',#9198);
#9201=CARTESIAN_POINT('',(6.676E1,6.E0,9.E1));
#9202=CARTESIAN_POINT('',(6.124E1,6.E0,9.E1));
#9203=VERTEX_POINT('',#9201);
#9204=VERTEX_POINT('',#9202);
#9205=CARTESIAN_POINT('',(0.E0,0.E0,0.E0));
#9206=DIRECTION('',(0.E0,1.E0,0.E0));
#9207=DIRECTION('',(1.E0,0.E0,0.E0));
#9208=AXIS2_PLACEMENT_3D('',#9205,#9206,#9207);
#9209=PLANE('',#9208);
#9211=ORIENTED_EDGE('',*,*,#9210,.T.);
#9213=ORIENTED_EDGE('',*,*,#9212,.T.);
#9215=ORIENTED_EDGE('',*,*,#9214,.T.);
#9217=ORIENTED_EDGE('',*,*,#9216,.T.);
#9219=ORIENTED_EDGE('',*,*,#9218,.T.);
#9221=ORIENTED_EDGE('',*,*,#9220,.T.);
#9223=ORIENTED_EDGE('',*,*,#9222,.T.);
#9225=ORIENTED_EDGE('',*,*,#9224,.T.);
#9226=EDGE_LOOP('',(#9211,#9213,#9215,#9217,#9219,#9221,#9223,#9225));
#9227=FACE_OUTER_BOUND('',#9226,.F.);
#9229=ORIENTED_EDGE('',*,*,#9228,.F.);
#9231=ORIENTED_EDGE('',*,*,#9230,.F.);
#9232=EDGE_LOOP('',(#9229,#9231));
#9233=FACE_BOUND('',#9232,.F.);
#9235=ORIENTED_EDGE('',*,*,#9234,.T.);
#9237=ORIENTED_EDGE('',*,*,#9236,.T.);
#9238=EDGE_LOOP('',(#9235,#9237));
#9239=FACE_BOUND('',#9238,.F.);
#9241=ORIENTED_EDGE('',*,*,#9240,.T.);
#9243=ORIENTED_EDGE('',*,*,#9242,.T.);
#9244=EDGE_LOOP('',(#9241,#9243));
#9245=FACE_BOUND('',#9244,.F.);
#9247=ORIENTED_EDGE('',*,*,#9246,.T.);
#9249=ORIENTED_EDGE('',*,*,#9248,.T.);
#9250=EDGE_LOOP('',(#9247,#9249));
#9251=FACE_BOUND('',#9250,.F.);
#9253=ORIENTED_EDGE('',*,*,#9252,.T.);
#9255=ORIENTED_EDGE('',*,*,#9254,.T.);
#9256=EDGE_LOOP('',(#9253,#9255));
#9257=FACE_BOUND('',#9256,.F.);
#9259=ORIENTED_EDGE('',*,*,#9258,.T.);
#9261=ORIENTED_EDGE('',*,*,#9260,.T.);
#9262=EDGE_LOOP('',(#9259,#9261));
#9263=FACE_BOUND('',#9262,.F.);
#9265=ORIENTED_EDGE('',*,*,#9264,.T.);
#9267=ORIENTED_EDGE('',*,*,#9266,.T.);
#9268=EDGE_LOOP('',(#9265,#9267));
#9269=FACE_BOUND('',#9268,.F.);
#9270=ADVANCED_FACE('',(#9227,#9233,#9239,#9245,#9251,#9257,#9263,#9269),#9209,
.F.);
#9271=CARTESIAN_POINT('',(-5.E1,0.E0,0.E0));
#9272=DIRECTION('',(-1.E0,0.E0,0.E0));
#9273=DIRECTION('',(0.E0,0.E0,1.E0));
#9274=AXIS2_PLACEMENT_3D('',#9271,#9272,#9273);
#9275=PLANE('',#9274);
#9276=ORIENTED_EDGE('',*,*,#9210,.F.);
#9278=ORIENTED_EDGE('',*,*,#9277,.T.);
#9280=ORIENTED_EDGE('',*,*,#9279,.T.);
#9282=ORIENTED_EDGE('',*,*,#9281,.F.);
#9283=EDGE_LOOP('',(#9276,#9278,#9280,#9282));
#9284=FACE_OUTER_BOUND('',#9283,.F.);
#9285=ADVANCED_FACE('',(#9284),#9275,.T.);
#9286=CARTESIAN_POINT('',(0.E0,0.E0,0.E0));
#9287=DIRECTION('',(0.E0,1.E0,0.E0));
#9288=DIRECTION('',(1.E0,0.E0,0.E0));
#9289=AXIS2_PLACEMENT_3D('',#9286,#9287,#9288);
#9290=CYLINDRICAL_SURFACE('',#9289,5.E1);
#9291=ORIENTED_EDGE('',*,*,#9224,.F.);
#9293=ORIENTED_EDGE('',*,*,#9292,.T.);
#9295=ORIENTED_EDGE('',*,*,#9294,.T.);
#9296=ORIENTED_EDGE('',*,*,#9277,.F.);
#9297=EDGE_LOOP('',(#9291,#9293,#9295,#9296));
#9298=FACE_OUTER_BOUND('',#9297,.F.);
#9299=ADVANCED_FACE('',(#9298),#9290,.T.);
#9300=CARTESIAN_POINT('',(5.E1,0.E0,9.E1));
#9301=DIRECTION('',(1.E0,0.E0,0.E0));
#9302=DIRECTION('',(0.E0,0.E0,-1.E0));
#9303=AXIS2_PLACEMENT_3D('',#9300,#9301,#9302);
#9304=PLANE('',#9303);
#9305=ORIENTED_EDGE('',*,*,#9222,.F.);
#9307=ORIENTED_EDGE('',*,*,#9306,.T.);
#9309=ORIENTED_EDGE('',*,*,#9308,.T.);
#9310=ORIENTED_EDGE('',*,*,#9292,.F.);
#9311=EDGE_LOOP('',(#9305,#9307,#9309,#9310));
#9312=FACE_OUTER_BOUND('',#9311,.F.);
#9313=ADVANCED_FACE('',(#9312),#9304,.T.);
#9314=CARTESIAN_POINT('',(7.E1,0.E0,9.E1));
#9315=DIRECTION('',(0.E0,0.E0,-1.E0));
#9316=DIRECTION('',(-1.E0,0.E0,0.E0));
#9317=AXIS2_PLACEMENT_3D('',#9314,#9315,#9316);
#9318=PLANE('',#9317);
#9319=ORIENTED_EDGE('',*,*,#9220,.F.);
#9321=ORIENTED_EDGE('',*,*,#9320,.T.);
#9323=ORIENTED_EDGE('',*,*,#9322,.T.);
#9324=ORIENTED_EDGE('',*,*,#9306,.F.);
#9325=EDGE_LOOP('',(#9319,#9321,#9323,#9324));
#9326=FACE_OUTER_BOUND('',#9325,.F.);
#9328=ORIENTED_EDGE('',*,*,#9327,.T.);
#9330=ORIENTED_EDGE('',*,*,#9329,.T.);
#9331=EDGE_LOOP('',(#9328,#9330));
#9332=FACE_BOUND('',#9331,.F.);
#9334=ORIENTED_EDGE('',*,*,#9333,.T.);
#9336=ORIENTED_EDGE('',*,*,#9335,.T.);
#9337=EDGE_LOOP('',(#9334,#9336));
#9338=FACE_BOUND('',#9337,.F.);
#9339=ADVANCED_FACE('',(#9326,#9332,#9338),#9318,.T.);
#9340=CARTESIAN_POINT('',(7.E1,0.E0,9.7E1));
#9341=DIRECTION('',(1.E0,0.E0,0.E0));
#9342=DIRECTION('',(0.E0,0.E0,-1.E0));
#9343=AXIS2_PLACEMENT_3D('',#9340,#9341,#9342);
#9344=PLANE('',#9343);
#9345=ORIENTED_EDGE('',*,*,#9218,.F.);
#9347=ORIENTED_EDGE('',*,*,#9346,.T.);
#9349=ORIENTED_EDGE('',*,*,#9348,.T.);
#9350=ORIENTED_EDGE('',*,*,#9320,.F.);
#9351=EDGE_LOOP('',(#9345,#9347,#9349,#9350));
#9352=FACE_OUTER_BOUND('',#9351,.F.);
#9353=ADVANCED_FACE('',(#9352),#9344,.T.);
#9354=CARTESIAN_POINT('',(-7.E1,0.E0,9.7E1));
#9355=DIRECTION('',(0.E0,0.E0,1.E0));
#9356=DIRECTION('',(1.E0,0.E0,0.E0));
#9357=AXIS2_PLACEMENT_3D('',#9354,#9355,#9356);
#9358=PLANE('',#9357);
#9359=ORIENTED_EDGE('',*,*,#9216,.F.);
#9361=ORIENTED_EDGE('',*,*,#9360,.T.);
#9363=ORIENTED_EDGE('',*,*,#9362,.T.);
#9364=ORIENTED_EDGE('',*,*,#9346,.F.);
#9365=EDGE_LOOP('',(#9359,#9361,#9363,#9364));
#9366=FACE_OUTER_BOUND('',#9365,.F.);
#9368=ORIENTED_EDGE('',*,*,#9367,.F.);
#9370=ORIENTED_EDGE('',*,*,#9369,.F.);
#9371=EDGE_LOOP('',(#9368,#9370));
#9372=FACE_BOUND('',#9371,.F.);
#9374=ORIENTED_EDGE('',*,*,#9373,.F.);
#9376=ORIENTED_EDGE('',*,*,#9375,.F.);
#9377=EDGE_LOOP('',(#9374,#9376));
#9378=FACE_BOUND('',#9377,.F.);
#9380=ORIENTED_EDGE('',*,*,#9379,.F.);
#9382=ORIENTED_EDGE('',*,*,#9381,.F.);
#9383=EDGE_LOOP('',(#9380,#9382));
#9384=FACE_BOUND('',#9383,.F.);
#9386=ORIENTED_EDGE('',*,*,#9385,.F.);
#9388=ORIENTED_EDGE('',*,*,#9387,.F.);
#9389=EDGE_LOOP('',(#9386,#9388));
#9390=FACE_BOUND('',#9389,.F.);
#9391=ADVANCED_FACE('',(#9366,#9372,#9378,#9384,#9390),#9358,.T.);
#9392=CARTESIAN_POINT('',(-7.E1,0.E0,9.E1));
#9393=DIRECTION('',(-1.E0,0.E0,0.E0));
#9394=DIRECTION('',(0.E0,0.E0,1.E0));
#9395=AXIS2_PLACEMENT_3D('',#9392,#9393,#9394);
#9396=PLANE('',#9395);
#9397=ORIENTED_EDGE('',*,*,#9214,.F.);
#9399=ORIENTED_EDGE('',*,*,#9398,.T.);
#9401=ORIENTED_EDGE('',*,*,#9400,.T.);
#9402=ORIENTED_EDGE('',*,*,#9360,.F.);
#9403=EDGE_LOOP('',(#9397,#9399,#9401,#9402));
#9404=FACE_OUTER_BOUND('',#9403,.F.);
#9405=ADVANCED_FACE('',(#9404),#9396,.T.);
#9406=CARTESIAN_POINT('',(-5.E1,0.E0,9.E1));
#9407=DIRECTION('',(0.E0,0.E0,-1.E0));
#9408=DIRECTION('',(-1.E0,0.E0,0.E0));
#9409=AXIS2_PLACEMENT_3D('',#9406,#9407,#9408);
#9410=PLANE('',#9409);
#9411=ORIENTED_EDGE('',*,*,#9212,.F.);
#9412=ORIENTED_EDGE('',*,*,#9281,.T.);
#9414=ORIENTED_EDGE('',*,*,#9413,.T.);
#9415=ORIENTED_EDGE('',*,*,#9398,.F.);
#9416=EDGE_LOOP('',(#9411,#9412,#9414,#9415));
#9417=FACE_OUTER_BOUND('',#9416,.F.);
#9419=ORIENTED_EDGE('',*,*,#9418,.T.);
#9421=ORIENTED_EDGE('',*,*,#9420,.T.);
#9422=EDGE_LOOP('',(#9419,#9421));
#9423=FACE_BOUND('',#9422,.F.);
#9425=ORIENTED_EDGE('',*,*,#9424,.T.);
#9427=ORIENTED_EDGE('',*,*,#9426,.T.);
#9428=EDGE_LOOP('',(#9425,#9427));
#9429=FACE_BOUND('',#9428,.F.);
#9430=ADVANCED_FACE('',(#9417,#9423,#9429),#9410,.T.);
#9431=CARTESIAN_POINT('',(0.E0,2.E1,0.E0));
#9432=DIRECTION('',(0.E0,1.E0,0.E0));
#9433=DIRECTION('',(1.E0,0.E0,0.E0));
#9434=AXIS2_PLACEMENT_3D('',#9431,#9432,#9433);
#9435=PLANE('',#9434);
#9436=ORIENTED_EDGE('',*,*,#9279,.F.);
#9437=ORIENTED_EDGE('',*,*,#9294,.F.);
#9438=ORIENTED_EDGE('',*,*,#9308,.F.);
#9439=ORIENTED_EDGE('',*,*,#9322,.F.);
#9440=ORIENTED_EDGE('',*,*,#9348,.F.);
#9441=ORIENTED_EDGE('',*,*,#9362,.F.);
#9442=ORIENTED_EDGE('',*,*,#9400,.F.);
#9443=ORIENTED_EDGE('',*,*,#9413,.F.);
#9444=EDGE_LOOP('',(#9436,#9437,#9438,#9439,#9440,#9441,#9442,#9443));
#9445=FACE_OUTER_BOUND('',#9444,.F.);
#9447=ORIENTED_EDGE('',*,*,#9446,.T.);
#9449=ORIENTED_EDGE('',*,*,#9448,.T.);
#9450=EDGE_LOOP('',(#9447,#9449));
#9451=FACE_BOUND('',#9450,.F.);
#9452=ADVANCED_FACE('',(#9445,#9451),#9435,.T.);
#9453=CARTESIAN_POINT('',(0.E0,2.E1,0.E0));
#9454=DIRECTION('',(0.E0,1.E0,0.E0));
#9455=DIRECTION('',(1.E0,0.E0,0.E0));
#9456=AXIS2_PLACEMENT_3D('',#9453,#9454,#9455);
#9457=CYLINDRICAL_SURFACE('',#9456,3.1E1);
#9458=ORIENTED_EDGE('',*,*,#9446,.F.);
#9460=ORIENTED_EDGE('',*,*,#9459,.T.);
#9462=ORIENTED_EDGE('',*,*,#9461,.T.);
#9464=ORIENTED_EDGE('',*,*,#9463,.F.);
#9465=EDGE_LOOP('',(#9458,#9460,#9462,#9464));
#9466=FACE_OUTER_BOUND('',#9465,.F.);
#9467=ADVANCED_FACE('',(#9466),#9457,.F.);
#9468=CARTESIAN_POINT('',(0.E0,2.E1,0.E0));
#9469=DIRECTION('',(0.E0,1.E0,0.E0));
#9470=DIRECTION('',(1.E0,0.E0,0.E0));
#9471=AXIS2_PLACEMENT_3D('',#9468,#9469,#9470);
#9472=CYLINDRICAL_SURFACE('',#9471,3.1E1);
#9473=ORIENTED_EDGE('',*,*,#9448,.F.);
#9474=ORIENTED_EDGE('',*,*,#9463,.T.);
#9476=ORIENTED_EDGE('',*,*,#9475,.T.);
#9477=ORIENTED_EDGE('',*,*,#9459,.F.);
#9478=EDGE_LOOP('',(#9473,#9474,#9476,#9477));
#9479=FACE_OUTER_BOUND('',#9478,.F.);
#9480=ADVANCED_FACE('',(#9479),#9472,.F.);
#9481=CARTESIAN_POINT('',(0.E0,3.E0,0.E0));
#9482=DIRECTION('',(0.E0,1.E0,0.E0));
#9483=DIRECTION('',(1.E0,0.E0,0.E0));
#9484=AXIS2_PLACEMENT_3D('',#9481,#9482,#9483);
#9485=PLANE('',#9484);
#9486=ORIENTED_EDGE('',*,*,#9461,.F.);
#9487=ORIENTED_EDGE('',*,*,#9475,.F.);
#9488=EDGE_LOOP('',(#9486,#9487));
#9489=FACE_OUTER_BOUND('',#9488,.F.);
#9491=ORIENTED_EDGE('',*,*,#9490,.T.);
#9493=ORIENTED_EDGE('',*,*,#9492,.T.);
#9494=EDGE_LOOP('',(#9491,#9493));
#9495=FACE_BOUND('',#9494,.F.);
#9496=ADVANCED_FACE('',(#9489,#9495),#9485,.T.);
#9497=CARTESIAN_POINT('',(0.E0,3.E0,0.E0));
#9498=DIRECTION('',(0.E0,1.E0,0.E0));
#9499=DIRECTION('',(1.E0,0.E0,0.E0));
#9500=AXIS2_PLACEMENT_3D('',#9497,#9498,#9499);
#9501=CYLINDRICAL_SURFACE('',#9500,2.1E1);
#9502=ORIENTED_EDGE('',*,*,#9228,.T.);
#9504=ORIENTED_EDGE('',*,*,#9503,.F.);
#9505=ORIENTED_EDGE('',*,*,#9490,.F.);
#9507=ORIENTED_EDGE('',*,*,#9506,.T.);
#9508=EDGE_LOOP('',(#9502,#9504,#9505,#9507));
#9509=FACE_OUTER_BOUND('',#9508,.F.);
#9510=ADVANCED_FACE('',(#9509),#9501,.F.);
#9511=CARTESIAN_POINT('',(0.E0,3.E0,0.E0));
#9512=DIRECTION('',(0.E0,1.E0,0.E0));
#9513=DIRECTION('',(1.E0,0.E0,0.E0));
#9514=AXIS2_PLACEMENT_3D('',#9511,#9512,#9513);
#9515=CYLINDRICAL_SURFACE('',#9514,2.1E1);
#9516=ORIENTED_EDGE('',*,*,#9230,.T.);
#9517=ORIENTED_EDGE('',*,*,#9506,.F.);
#9518=ORIENTED_EDGE('',*,*,#9492,.F.);
#9519=ORIENTED_EDGE('',*,*,#9503,.T.);
#9520=EDGE_LOOP('',(#9516,#9517,#9518,#9519));
#9521=FACE_OUTER_BOUND('',#9520,.F.);
#9522=ADVANCED_FACE('',(#9521),#9515,.F.);
#9523=CARTESIAN_POINT('',(-6.4E1,6.002511789607E0,9.E1));
#9524=DIRECTION('',(0.E0,0.E0,-1.E0));
#9525=DIRECTION('',(1.E0,0.E0,0.E0));
#9526=AXIS2_PLACEMENT_3D('',#9523,#9524,#9525);
#9527=CYLINDRICAL_SURFACE('',#9526,2.76E0);
#9528=ORIENTED_EDGE('',*,*,#9418,.F.);
#9530=ORIENTED_EDGE('',*,*,#9529,.T.);
#9531=ORIENTED_EDGE('',*,*,#9367,.T.);
#9533=ORIENTED_EDGE('',*,*,#9532,.F.);
#9534=EDGE_LOOP('',(#9528,#9530,#9531,#9533));
#9535=FACE_OUTER_BOUND('',#9534,.F.);
#9536=ADVANCED_FACE('',(#9535),#9527,.F.);
#9537=CARTESIAN_POINT('',(-6.4E1,6.002511789607E0,9.E1));
#9538=DIRECTION('',(0.E0,0.E0,-1.E0));
#9539=DIRECTION('',(1.E0,0.E0,0.E0));
#9540=AXIS2_PLACEMENT_3D('',#9537,#9538,#9539);
#9541=CYLINDRICAL_SURFACE('',#9540,2.76E0);
#9542=ORIENTED_EDGE('',*,*,#9420,.F.);
#9543=ORIENTED_EDGE('',*,*,#9532,.T.);
#9544=ORIENTED_EDGE('',*,*,#9369,.T.);
#9545=ORIENTED_EDGE('',*,*,#9529,.F.);
#9546=EDGE_LOOP('',(#9542,#9543,#9544,#9545));
#9547=FACE_OUTER_BOUND('',#9546,.F.);
#9548=ADVANCED_FACE('',(#9547),#9541,.F.);
#9549=CARTESIAN_POINT('',(-5.6E1,1.4E1,9.E1));
#9550=DIRECTION('',(0.E0,0.E0,-1.E0));
#9551=DIRECTION('',(1.E0,0.E0,0.E0));
#9552=AXIS2_PLACEMENT_3D('',#9549,#9550,#9551);
#9553=CYLINDRICAL_SURFACE('',#9552,2.76E0);
#9554=ORIENTED_EDGE('',*,*,#9424,.F.);
#9556=ORIENTED_EDGE('',*,*,#9555,.T.);
#9557=ORIENTED_EDGE('',*,*,#9373,.T.);
#9559=ORIENTED_EDGE('',*,*,#9558,.F.);
#9560=EDGE_LOOP('',(#9554,#9556,#9557,#9559));
#9561=FACE_OUTER_BOUND('',#9560,.F.);
#9562=ADVANCED_FACE('',(#9561),#9553,.F.);
#9563=CARTESIAN_POINT('',(-5.6E1,1.4E1,9.E1));
#9564=DIRECTION('',(0.E0,0.E0,-1.E0));
#9565=DIRECTION('',(1.E0,0.E0,0.E0));
#9566=AXIS2_PLACEMENT_3D('',#9563,#9564,#9565);
#9567=CYLINDRICAL_SURFACE('',#9566,2.76E0);
#9568=ORIENTED_EDGE('',*,*,#9426,.F.);
#9569=ORIENTED_EDGE('',*,*,#9558,.T.);
#9570=ORIENTED_EDGE('',*,*,#9375,.T.);
#9571=ORIENTED_EDGE('',*,*,#9555,.F.);
#9572=EDGE_LOOP('',(#9568,#9569,#9570,#9571));
#9573=FACE_OUTER_BOUND('',#9572,.F.);
#9574=ADVANCED_FACE('',(#9573),#9567,.F.);
#9575=CARTESIAN_POINT('',(5.6E1,1.4E1,9.E1));
#9576=DIRECTION('',(0.E0,0.E0,-1.E0));
#9577=DIRECTION('',(1.E0,0.E0,0.E0));
#9578=AXIS2_PLACEMENT_3D('',#9575,#9576,#9577);
#9579=CYLINDRICAL_SURFACE('',#9578,2.76E0);
#9580=ORIENTED_EDGE('',*,*,#9379,.T.);
#9582=ORIENTED_EDGE('',*,*,#9581,.F.);
#9583=ORIENTED_EDGE('',*,*,#9327,.F.);
#9585=ORIENTED_EDGE('',*,*,#9584,.T.);
#9586=EDGE_LOOP('',(#9580,#9582,#9583,#9585));
#9587=FACE_OUTER_BOUND('',#9586,.F.);
#9588=ADVANCED_FACE('',(#9587),#9579,.F.);
#9589=CARTESIAN_POINT('',(5.6E1,1.4E1,9.E1));
#9590=DIRECTION('',(0.E0,0.E0,-1.E0));
#9591=DIRECTION('',(1.E0,0.E0,0.E0));
#9592=AXIS2_PLACEMENT_3D('',#9589,#9590,#9591);
#9593=CYLINDRICAL_SURFACE('',#9592,2.76E0);
#9594=ORIENTED_EDGE('',*,*,#9381,.T.);
#9595=ORIENTED_EDGE('',*,*,#9584,.F.);
#9596=ORIENTED_EDGE('',*,*,#9329,.F.);
#9597=ORIENTED_EDGE('',*,*,#9581,.T.);
#9598=EDGE_LOOP('',(#9594,#9595,#9596,#9597));
#9599=FACE_OUTER_BOUND('',#9598,.F.);
#9600=ADVANCED_FACE('',(#9599),#9593,.F.);
#9601=CARTESIAN_POINT('',(6.4E1,6.E0,9.E1));
#9602=DIRECTION('',(0.E0,0.E0,-1.E0));
#9603=DIRECTION('',(1.E0,0.E0,0.E0));
#9604=AXIS2_PLACEMENT_3D('',#9601,#9602,#9603);
#9605=CYLINDRICAL_SURFACE('',#9604,2.76E0);
#9606=ORIENTED_EDGE('',*,*,#9385,.T.);
#9608=ORIENTED_EDGE('',*,*,#9607,.F.);
#9609=ORIENTED_EDGE('',*,*,#9333,.F.);
#9611=ORIENTED_EDGE('',*,*,#9610,.T.);
#9612=EDGE_LOOP('',(#9606,#9608,#9609,#9611));
#9613=FACE_OUTER_BOUND('',#9612,.F.);
#9614=ADVANCED_FACE('',(#9613),#9605,.F.);
#9615=CARTESIAN_POINT('',(6.4E1,6.E0,9.E1));
#9616=DIRECTION('',(0.E0,0.E0,-1.E0));
#9617=DIRECTION('',(1.E0,0.E0,0.E0));
#9618=AXIS2_PLACEMENT_3D('',#9615,#9616,#9617);
#9619=CYLINDRICAL_SURFACE('',#9618,2.76E0);
#9620=ORIENTED_EDGE('',*,*,#9387,.T.);
#9621=ORIENTED_EDGE('',*,*,#9610,.F.);
#9622=ORIENTED_EDGE('',*,*,#9335,.F.);
#9623=ORIENTED_EDGE('',*,*,#9607,.T.);
#9624=EDGE_LOOP('',(#9620,#9621,#9622,#9623));
#9625=FACE_OUTER_BOUND('',#9624,.F.);
#9626=ADVANCED_FACE('',(#9625),#9619,.F.);
#9627=CARTESIAN_POINT('',(4.E1,0.E0,0.E0));
#9628=DIRECTION('',(0.E0,-1.E0,0.E0));
#9629=DIRECTION('',(-1.E0,0.E0,0.E0));
#9630=AXIS2_PLACEMENT_3D('',#9627,#9628,#9629);
#9631=CYLINDRICAL_SURFACE('',#9630,5.E0);
#9632=ORIENTED_EDGE('',*,*,#9234,.F.);
#9634=ORIENTED_EDGE('',*,*,#9633,.T.);
#9636=ORIENTED_EDGE('',*,*,#9635,.T.);
#9638=ORIENTED_EDGE('',*,*,#9637,.F.);
#9639=EDGE_LOOP('',(#9632,#9634,#9636,#9638));
#9640=FACE_OUTER_BOUND('',#9639,.F.);
#9641=ADVANCED_FACE('',(#9640),#9631,.F.);
#9642=CARTESIAN_POINT('',(4.E1,0.E0,0.E0));
#9643=DIRECTION('',(0.E0,-1.E0,0.E0));
#9644=DIRECTION('',(-1.E0,0.E0,0.E0));
#9645=AXIS2_PLACEMENT_3D('',#9642,#9643,#9644);
#9646=CYLINDRICAL_SURFACE('',#9645,5.E0);
#9647=ORIENTED_EDGE('',*,*,#9236,.F.);
#9648=ORIENTED_EDGE('',*,*,#9637,.T.);
#9650=ORIENTED_EDGE('',*,*,#9649,.T.);
#9651=ORIENTED_EDGE('',*,*,#9633,.F.);
#9652=EDGE_LOOP('',(#9647,#9648,#9650,#9651));
#9653=FACE_OUTER_BOUND('',#9652,.F.);
#9654=ADVANCED_FACE('',(#9653),#9646,.F.);
#9655=CARTESIAN_POINT('',(0.E0,1.2E1,0.E0));
#9656=DIRECTION('',(0.E0,-1.E0,0.E0));
#9657=DIRECTION('',(-1.E0,0.E0,0.E0));
#9658=AXIS2_PLACEMENT_3D('',#9655,#9656,#9657);
#9659=PLANE('',#9658);
#9660=ORIENTED_EDGE('',*,*,#9635,.F.);
#9661=ORIENTED_EDGE('',*,*,#9649,.F.);
#9662=EDGE_LOOP('',(#9660,#9661));
#9663=FACE_OUTER_BOUND('',#9662,.F.);
#9664=ADVANCED_FACE('',(#9663),#9659,.T.);
#9665=CARTESIAN_POINT('',(0.E0,1.2E1,0.E0));
#9666=DIRECTION('',(0.E0,-1.E0,0.E0));
#9667=DIRECTION('',(-1.E0,0.E0,0.E0));
#9668=AXIS2_PLACEMENT_3D('',#9665,#9666,#9667);
#9669=PLANE('',#9668);
#9671=ORIENTED_EDGE('',*,*,#9670,.F.);
#9673=ORIENTED_EDGE('',*,*,#9672,.F.);
#9674=EDGE_LOOP('',(#9671,#9673));
#9675=FACE_OUTER_BOUND('',#9674,.F.);
#9676=ADVANCED_FACE('',(#9675),#9669,.T.);
#9677=CARTESIAN_POINT('',(-4.E1,0.E0,0.E0));
#9678=DIRECTION('',(0.E0,-1.E0,0.E0));
#9679=DIRECTION('',(-1.E0,0.E0,0.E0));
#9680=AXIS2_PLACEMENT_3D('',#9677,#9678,#9679);
#9681=CYLINDRICAL_SURFACE('',#9680,5.E0);
#9682=ORIENTED_EDGE('',*,*,#9240,.F.);
#9684=ORIENTED_EDGE('',*,*,#9683,.T.);
#9685=ORIENTED_EDGE('',*,*,#9670,.T.);
#9687=ORIENTED_EDGE('',*,*,#9686,.F.);
#9688=EDGE_LOOP('',(#9682,#9684,#9685,#9687));
#9689=FACE_OUTER_BOUND('',#9688,.F.);
#9690=ADVANCED_FACE('',(#9689),#9681,.F.);
#9691=CARTESIAN_POINT('',(-4.E1,0.E0,0.E0));
#9692=DIRECTION('',(0.E0,-1.E0,0.E0));
#9693=DIRECTION('',(-1.E0,0.E0,0.E0));
#9694=AXIS2_PLACEMENT_3D('',#9691,#9692,#9693);
#9695=CYLINDRICAL_SURFACE('',#9694,5.E0);
#9696=ORIENTED_EDGE('',*,*,#9242,.F.);
#9697=ORIENTED_EDGE('',*,*,#9686,.T.);
#9698=ORIENTED_EDGE('',*,*,#9672,.T.);
#9699=ORIENTED_EDGE('',*,*,#9683,.F.);
#9700=EDGE_LOOP('',(#9696,#9697,#9698,#9699));
#9701=FACE_OUTER_BOUND('',#9700,.F.);
#9702=ADVANCED_FACE('',(#9701),#9695,.F.);
#9703=CARTESIAN_POINT('',(-4.081288061716E1,0.E0,4.929816199139E1));
#9704=DIRECTION('',(0.E0,-1.E0,0.E0));
#9705=DIRECTION('',(1.E0,0.E0,0.E0));
#9706=AXIS2_PLACEMENT_3D('',#9703,#9704,#9705);
#9707=CYLINDRICAL_SURFACE('',#9706,1.5E0);
#9708=ORIENTED_EDGE('',*,*,#9246,.F.);
#9710=ORIENTED_EDGE('',*,*,#9709,.T.);
#9712=ORIENTED_EDGE('',*,*,#9711,.T.);
#9714=ORIENTED_EDGE('',*,*,#9713,.F.);
#9715=EDGE_LOOP('',(#9708,#9710,#9712,#9714));
#9716=FACE_OUTER_BOUND('',#9715,.F.);
#9717=ADVANCED_FACE('',(#9716),#9707,.F.);
#9718=CARTESIAN_POINT('',(-4.081288061716E1,0.E0,4.929816199139E1));
#9719=DIRECTION('',(0.E0,-1.E0,0.E0));
#9720=DIRECTION('',(1.E0,0.E0,0.E0));
#9721=AXIS2_PLACEMENT_3D('',#9718,#9719,#9720);
#9722=CYLINDRICAL_SURFACE('',#9721,1.5E0);
#9723=ORIENTED_EDGE('',*,*,#9248,.F.);
#9724=ORIENTED_EDGE('',*,*,#9713,.T.);
#9726=ORIENTED_EDGE('',*,*,#9725,.T.);
#9727=ORIENTED_EDGE('',*,*,#9709,.F.);
#9728=EDGE_LOOP('',(#9723,#9724,#9726,#9727));
#9729=FACE_OUTER_BOUND('',#9728,.F.);
#9730=ADVANCED_FACE('',(#9729),#9722,.F.);
#9731=CARTESIAN_POINT('',(0.E0,8.E0,0.E0));
#9732=DIRECTION('',(0.E0,-1.E0,0.E0));
#9733=DIRECTION('',(1.E0,0.E0,0.E0));
#9734=AXIS2_PLACEMENT_3D('',#9731,#9732,#9733);
#9735=PLANE('',#9734);
#9736=ORIENTED_EDGE('',*,*,#9711,.F.);
#9737=ORIENTED_EDGE('',*,*,#9725,.F.);
#9738=EDGE_LOOP('',(#9736,#9737));
#9739=FACE_OUTER_BOUND('',#9738,.F.);
#9740=ADVANCED_FACE('',(#9739),#9735,.T.);
#9741=CARTESIAN_POINT('',(0.E0,8.E0,0.E0));
#9742=DIRECTION('',(0.E0,-1.E0,0.E0));
#9743=DIRECTION('',(1.E0,0.E0,0.E0));
#9744=AXIS2_PLACEMENT_3D('',#9741,#9742,#9743);
#9745=PLANE('',#9744);
#9747=ORIENTED_EDGE('',*,*,#9746,.F.);
#9749=ORIENTED_EDGE('',*,*,#9748,.F.);
#9750=EDGE_LOOP('',(#9747,#9749));
#9751=FACE_OUTER_BOUND('',#9750,.F.);
#9752=ADVANCED_FACE('',(#9751),#9745,.T.);
#9753=CARTESIAN_POINT('',(0.E0,8.E0,0.E0));
#9754=DIRECTION('',(0.E0,-1.E0,0.E0));
#9755=DIRECTION('',(1.E0,0.E0,0.E0));
#9756=AXIS2_PLACEMENT_3D('',#9753,#9754,#9755);
#9757=PLANE('',#9756);
#9759=ORIENTED_EDGE('',*,*,#9758,.F.);
#9761=ORIENTED_EDGE('',*,*,#9760,.F.);
#9762=EDGE_LOOP('',(#9759,#9761));
#9763=FACE_OUTER_BOUND('',#9762,.F.);
#9764=ADVANCED_FACE('',(#9763),#9757,.T.);
#9765=CARTESIAN_POINT('',(0.E0,8.E0,0.E0));
#9766=DIRECTION('',(0.E0,-1.E0,0.E0));
#9767=DIRECTION('',(1.E0,0.E0,0.E0));
#9768=AXIS2_PLACEMENT_3D('',#9765,#9766,#9767);
#9769=PLANE('',#9768);
#9771=ORIENTED_EDGE('',*,*,#9770,.F.);
#9773=ORIENTED_EDGE('',*,*,#9772,.F.);
#9774=EDGE_LOOP('',(#9771,#9773));
#9775=FACE_OUTER_BOUND('',#9774,.F.);
#9776=ADVANCED_FACE('',(#9775),#9769,.T.);
#9777=CARTESIAN_POINT('',(-3.512739868294E1,0.E0,4.361268005718E1));
#9778=DIRECTION('',(0.E0,-1.E0,0.E0));
#9779=DIRECTION('',(1.E0,0.E0,0.E0));
#9780=AXIS2_PLACEMENT_3D('',#9777,#9778,#9779);
#9781=CYLINDRICAL_SURFACE('',#9780,1.5E0);
#9782=ORIENTED_EDGE('',*,*,#9252,.F.);
#9784=ORIENTED_EDGE('',*,*,#9783,.T.);
#9785=ORIENTED_EDGE('',*,*,#9746,.T.);
#9787=ORIENTED_EDGE('',*,*,#9786,.F.);
#9788=EDGE_LOOP('',(#9782,#9784,#9785,#9787));
#9789=FACE_OUTER_BOUND('',#9788,.F.);
#9790=ADVANCED_FACE('',(#9789),#9781,.F.);
#9791=CARTESIAN_POINT('',(-3.512739868294E1,0.E0,4.361268005718E1));
#9792=DIRECTION('',(0.E0,-1.E0,0.E0));
#9793=DIRECTION('',(1.E0,0.E0,0.E0));
#9794=AXIS2_PLACEMENT_3D('',#9791,#9792,#9793);
#9795=CYLINDRICAL_SURFACE('',#9794,1.5E0);
#9796=ORIENTED_EDGE('',*,*,#9254,.F.);
#9797=ORIENTED_EDGE('',*,*,#9786,.T.);
#9798=ORIENTED_EDGE('',*,*,#9748,.T.);
#9799=ORIENTED_EDGE('',*,*,#9783,.F.);
#9800=EDGE_LOOP('',(#9796,#9797,#9798,#9799));
#9801=FACE_OUTER_BOUND('',#9800,.F.);
#9802=ADVANCED_FACE('',(#9801),#9795,.F.);
#9803=CARTESIAN_POINT('',(3.512739868294E1,0.E0,4.361268005718E1));
#9804=DIRECTION('',(0.E0,-1.E0,0.E0));
#9805=DIRECTION('',(1.E0,0.E0,0.E0));
#9806=AXIS2_PLACEMENT_3D('',#9803,#9804,#9805);
#9807=CYLINDRICAL_SURFACE('',#9806,1.5E0);
#9808=ORIENTED_EDGE('',*,*,#9258,.F.);
#9810=ORIENTED_EDGE('',*,*,#9809,.T.);
#9811=ORIENTED_EDGE('',*,*,#9758,.T.);
#9813=ORIENTED_EDGE('',*,*,#9812,.F.);
#9814=EDGE_LOOP('',(#9808,#9810,#9811,#9813));
#9815=FACE_OUTER_BOUND('',#9814,.F.);
#9816=ADVANCED_FACE('',(#9815),#9807,.F.);
#9817=CARTESIAN_POINT('',(3.512739868294E1,0.E0,4.361268005718E1));
#9818=DIRECTION('',(0.E0,-1.E0,0.E0));
#9819=DIRECTION('',(1.E0,0.E0,0.E0));
#9820=AXIS2_PLACEMENT_3D('',#9817,#9818,#9819);
#9821=CYLINDRICAL_SURFACE('',#9820,1.5E0);
#9822=ORIENTED_EDGE('',*,*,#9260,.F.);
#9823=ORIENTED_EDGE('',*,*,#9812,.T.);
#9824=ORIENTED_EDGE('',*,*,#9760,.T.);
#9825=ORIENTED_EDGE('',*,*,#9809,.F.);
#9826=EDGE_LOOP('',(#9822,#9823,#9824,#9825));
#9827=FACE_OUTER_BOUND('',#9826,.F.);
#9828=ADVANCED_FACE('',(#9827),#9821,.F.);
#9829=CARTESIAN_POINT('',(4.081288061715E1,0.E0,4.929816199140E1));
#9830=DIRECTION('',(0.E0,-1.E0,0.E0));
#9831=DIRECTION('',(1.E0,0.E0,0.E0));
#9832=AXIS2_PLACEMENT_3D('',#9829,#9830,#9831);
#9833=CYLINDRICAL_SURFACE('',#9832,1.5E0);
#9834=ORIENTED_EDGE('',*,*,#9264,.F.);
#9836=ORIENTED_EDGE('',*,*,#9835,.T.);
#9837=ORIENTED_EDGE('',*,*,#9770,.T.);
#9839=ORIENTED_EDGE('',*,*,#9838,.F.);
#9840=EDGE_LOOP('',(#9834,#9836,#9837,#9839));
#9841=FACE_OUTER_BOUND('',#9840,.F.);
#9842=ADVANCED_FACE('',(#9841),#9833,.F.);
#9843=CARTESIAN_POINT('',(4.081288061715E1,0.E0,4.929816199140E1));
#9844=DIRECTION('',(0.E0,-1.E0,0.E0));
#9845=DIRECTION('',(1.E0,0.E0,0.E0));
#9846=AXIS2_PLACEMENT_3D('',#9843,#9844,#9845);
#9847=CYLINDRICAL_SURFACE('',#9846,1.5E0);
#9848=ORIENTED_EDGE('',*,*,#9266,.F.);
#9849=ORIENTED_EDGE('',*,*,#9838,.T.);
#9850=ORIENTED_EDGE('',*,*,#9772,.T.);
#9851=ORIENTED_EDGE('',*,*,#9835,.F.);
#9852=EDGE_LOOP('',(#9848,#9849,#9850,#9851));
#9853=FACE_OUTER_BOUND('',#9852,.F.);
#9854=ADVANCED_FACE('',(#9853),#9847,.F.);
#9858=DIMENSIONAL_EXPONENTS(0.E0,0.E0,0.E0,0.E0,0.E0,0.E0,0.E0);
#9860=PLANE_ANGLE_MEASURE_WITH_UNIT(PLANE_ANGLE_MEASURE(1.745329251994E-2),
#9859);
#9861=(CONVERSION_BASED_UNIT('DEGREE',#9860)NAMED_UNIT(*)PLANE_ANGLE_UNIT());
#9863=UNCERTAINTY_MEASURE_WITH_UNIT(LENGTH_MEASURE(2.039746831020E-2),#9857,
'closure',
'Maximum model space distance between geometric entities at asserted connectivities');
#9864=(GEOMETRIC_REPRESENTATION_CONTEXT(3)GLOBAL_UNCERTAINTY_ASSIGNED_CONTEXT((
#9863))GLOBAL_UNIT_ASSIGNED_CONTEXT((#9857,#9861,#9862))REPRESENTATION_CONTEXT(
'ID13','3'));
#9865=CARTESIAN_POINT('',(0.E0,0.E0,0.E0));
#9866=DIRECTION('',(0.E0,0.E0,1.E0));
#9867=DIRECTION('',(1.E0,0.E0,0.E0));
#9870=DESIGN_CONTEXT('',#297,'design');
#9871=MECHANICAL_CONTEXT('',#297,'mechanical');
#9872=PRODUCT('ZHOUCHENGZUO1','ZHOUCHENGZUO1','NOT SPECIFIED',(#9871));
#9873=PRODUCT_DEFINITION_FORMATION_WITH_SPECIFIED_SOURCE('6','LAST_VERSION',
#9872,.MADE.);
#9879=CARTESIAN_POINT('',(9.499984304274E2,2.320008164918E3,-1.025966499692E3));
#9880=DIRECTION('',(0.E0,0.E0,-1.E0));
#9881=DIRECTION('',(-9.999999876737E-1,1.570114972783E-4,0.E0));
#9882=AXIS2_PLACEMENT_3D('',#9879,#9880,#9881);
#9883=ITEM_DEFINED_TRANSFORMATION('','',#9868,#9882);
#9884=(REPRESENTATION_RELATIONSHIP('','',#9869,#308)REPRESENTATION_RELATIONSHIP_WITH_TRANSFORMATION(#9883)SHAPE_REPRESENTATION_RELATIONSHIP());
#9885=CONTEXT_DEPENDENT_SHAPE_REPRESENTATION(#9884,#9878);
#9886=DIRECTION('',(0.E0,0.E0,1.E0));
#9887=VECTOR('',#9886,9.E1);
#9888=CARTESIAN_POINT('',(-5.E1,0.E0,0.E0));
#9889=LINE('',#9888,#9887);
#9890=DIRECTION('',(-1.E0,0.E0,0.E0));
#9891=VECTOR('',#9890,2.E1);
#9892=CARTESIAN_POINT('',(-5.E1,0.E0,9.E1));
#9893=LINE('',#9892,#9891);
#9894=DIRECTION('',(0.E0,0.E0,1.E0));
#9895=VECTOR('',#9894,7.E0);
#9896=CARTESIAN_POINT('',(-7.E1,0.E0,9.E1));
#9897=LINE('',#9896,#9895);
#9898=DIRECTION('',(1.E0,0.E0,0.E0));
#9899=VECTOR('',#9898,1.4E2);
#9900=CARTESIAN_POINT('',(-7.E1,0.E0,9.7E1));
#9901=LINE('',#9900,#9899);
#9902=DIRECTION('',(0.E0,0.E0,-1.E0));
#9903=VECTOR('',#9902,7.E0);
#9904=CARTESIAN_POINT('',(7.E1,0.E0,9.7E1));
#9905=LINE('',#9904,#9903);
#9906=DIRECTION('',(-1.E0,0.E0,0.E0));
#9907=VECTOR('',#9906,2.E1);
#9908=CARTESIAN_POINT('',(7.E1,0.E0,9.E1));
#9909=LINE('',#9908,#9907);
#9910=DIRECTION('',(0.E0,0.E0,-1.E0));
#9911=VECTOR('',#9910,9.E1);
#9912=CARTESIAN_POINT('',(5.E1,0.E0,9.E1));
#9913=LINE('',#9912,#9911);
#9914=CARTESIAN_POINT('',(0.E0,0.E0,0.E0));
#9915=DIRECTION('',(0.E0,1.E0,0.E0));
#9916=DIRECTION('',(1.E0,0.E0,0.E0));
#9917=AXIS2_PLACEMENT_3D('',#9914,#9915,#9916);
#9919=CARTESIAN_POINT('',(0.E0,0.E0,0.E0));
#9920=DIRECTION('',(0.E0,1.E0,0.E0));
#9921=DIRECTION('',(1.E0,0.E0,0.E0));
#9922=AXIS2_PLACEMENT_3D('',#9919,#9920,#9921);
#9924=CARTESIAN_POINT('',(0.E0,0.E0,0.E0));
#9925=DIRECTION('',(0.E0,1.E0,0.E0));
#9926=DIRECTION('',(-1.E0,0.E0,0.E0));
#9927=AXIS2_PLACEMENT_3D('',#9924,#9925,#9926);
#9929=DIRECTION('',(0.E0,1.E0,0.E0));
#9930=VECTOR('',#9929,2.E1);
#9931=CARTESIAN_POINT('',(-5.E1,0.E0,0.E0));
#9932=LINE('',#9931,#9930);
#9933=DIRECTION('',(0.E0,1.E0,0.E0));
#9934=VECTOR('',#9933,2.E1);
#9935=CARTESIAN_POINT('',(5.E1,0.E0,0.E0));
#9936=LINE('',#9935,#9934);
#9937=DIRECTION('',(0.E0,1.E0,0.E0));
#9938=VECTOR('',#9937,2.E1);
#9939=CARTESIAN_POINT('',(5.E1,0.E0,9.E1));
#9940=LINE('',#9939,#9938);
#9941=DIRECTION('',(0.E0,1.E0,0.E0));
#9942=VECTOR('',#9941,2.E1);
#9943=CARTESIAN_POINT('',(7.E1,0.E0,9.E1));
#9944=LINE('',#9943,#9942);
#9945=CARTESIAN_POINT('',(5.6E1,1.4E1,9.E1));
#9946=DIRECTION('',(0.E0,0.E0,-1.E0));
#9947=DIRECTION('',(1.E0,0.E0,0.E0));
#9948=AXIS2_PLACEMENT_3D('',#9945,#9946,#9947);
#9950=CARTESIAN_POINT('',(5.6E1,1.4E1,9.E1));
#9951=DIRECTION('',(0.E0,0.E0,-1.E0));
#9952=DIRECTION('',(-1.E0,0.E0,0.E0));
#9953=AXIS2_PLACEMENT_3D('',#9950,#9951,#9952);
#9955=CARTESIAN_POINT('',(6.4E1,6.E0,9.E1));
#9956=DIRECTION('',(0.E0,0.E0,-1.E0));
#9957=DIRECTION('',(1.E0,0.E0,0.E0));
#9958=AXIS2_PLACEMENT_3D('',#9955,#9956,#9957);
#9960=CARTESIAN_POINT('',(6.4E1,6.E0,9.E1));
#9961=DIRECTION('',(0.E0,0.E0,-1.E0));
#9962=DIRECTION('',(-1.E0,0.E0,0.E0));
#9963=AXIS2_PLACEMENT_3D('',#9960,#9961,#9962);
#9965=DIRECTION('',(0.E0,1.E0,0.E0));
#9966=VECTOR('',#9965,2.E1);
#9967=CARTESIAN_POINT('',(7.E1,0.E0,9.7E1));
#9968=LINE('',#9967,#9966);
#9969=DIRECTION('',(0.E0,1.E0,0.E0));
#9970=VECTOR('',#9969,2.E1);
#9971=CARTESIAN_POINT('',(-7.E1,0.E0,9.7E1));
#9972=LINE('',#9971,#9970);
#9973=CARTESIAN_POINT('',(-6.4E1,6.E0,9.7E1));
#9974=DIRECTION('',(0.E0,0.E0,-1.E0));
#9975=DIRECTION('',(1.E0,0.E0,0.E0));
#9976=AXIS2_PLACEMENT_3D('',#9973,#9974,#9975);
#9978=CARTESIAN_POINT('',(-6.4E1,6.E0,9.7E1));
#9979=DIRECTION('',(0.E0,0.E0,-1.E0));
#9980=DIRECTION('',(-1.E0,0.E0,0.E0));
#9981=AXIS2_PLACEMENT_3D('',#9978,#9979,#9980);
#9983=CARTESIAN_POINT('',(-5.6E1,1.4E1,9.7E1));
#9984=DIRECTION('',(0.E0,0.E0,-1.E0));
#9985=DIRECTION('',(1.E0,0.E0,0.E0));
#9986=AXIS2_PLACEMENT_3D('',#9983,#9984,#9985);
#9988=CARTESIAN_POINT('',(-5.6E1,1.4E1,9.7E1));
#9989=DIRECTION('',(0.E0,0.E0,-1.E0));
#9990=DIRECTION('',(-1.E0,0.E0,0.E0));
#9991=AXIS2_PLACEMENT_3D('',#9988,#9989,#9990);
#9993=CARTESIAN_POINT('',(5.6E1,1.4E1,9.7E1));
#9994=DIRECTION('',(0.E0,0.E0,-1.E0));
#9995=DIRECTION('',(1.E0,0.E0,0.E0));
#9996=AXIS2_PLACEMENT_3D('',#9993,#9994,#9995);
#9998=CARTESIAN_POINT('',(5.6E1,1.4E1,9.7E1));
#9999=DIRECTION('',(0.E0,0.E0,-1.E0));
#10000=DIRECTION('',(-1.E0,0.E0,0.E0));
#10001=AXIS2_PLACEMENT_3D('',#9998,#9999,#10000);
#10003=CARTESIAN_POINT('',(6.4E1,6.E0,9.7E1));
#10004=DIRECTION('',(0.E0,0.E0,-1.E0));
#10005=DIRECTION('',(1.E0,0.E0,0.E0));
#10006=AXIS2_PLACEMENT_3D('',#10003,#10004,#10005);
#10008=CARTESIAN_POINT('',(6.4E1,6.E0,9.7E1));
#10009=DIRECTION('',(0.E0,0.E0,-1.E0));
#10010=DIRECTION('',(-1.E0,0.E0,0.E0));
#10011=AXIS2_PLACEMENT_3D('',#10008,#10009,#10010);
#10013=DIRECTION('',(0.E0,1.E0,0.E0));
#10014=VECTOR('',#10013,2.E1);
#10015=CARTESIAN_POINT('',(-7.E1,0.E0,9.E1));
#10016=LINE('',#10015,#10014);
#10017=DIRECTION('',(0.E0,1.E0,0.E0));
#10018=VECTOR('',#10017,2.E1);
#10019=CARTESIAN_POINT('',(-5.E1,0.E0,9.E1));
#10020=LINE('',#10019,#10018);
#10021=CARTESIAN_POINT('',(-6.4E1,6.E0,9.E1));
#10022=DIRECTION('',(0.E0,0.E0,-1.E0));
#10023=DIRECTION('',(1.E0,0.E0,0.E0));
#10024=AXIS2_PLACEMENT_3D('',#10021,#10022,#10023);
#10026=CARTESIAN_POINT('',(-6.4E1,6.E0,9.E1));
#10027=DIRECTION('',(0.E0,0.E0,-1.E0));
#10028=DIRECTION('',(-1.E0,0.E0,0.E0));
#10029=AXIS2_PLACEMENT_3D('',#10026,#10027,#10028);
#10031=CARTESIAN_POINT('',(-5.6E1,1.4E1,9.E1));
#10032=DIRECTION('',(0.E0,0.E0,-1.E0));
#10033=DIRECTION('',(1.E0,0.E0,0.E0));
#10034=AXIS2_PLACEMENT_3D('',#10031,#10032,#10033);
#10036=CARTESIAN_POINT('',(-5.6E1,1.4E1,9.E1));
#10037=DIRECTION('',(0.E0,0.E0,-1.E0));
#10038=DIRECTION('',(-1.E0,0.E0,0.E0));
#10039=AXIS2_PLACEMENT_3D('',#10036,#10037,#10038);
#10041=DIRECTION('',(0.E0,0.E0,1.E0));
#10042=VECTOR('',#10041,9.E1);
#10043=CARTESIAN_POINT('',(-5.E1,2.E1,0.E0));
#10044=LINE('',#10043,#10042);
#10045=CARTESIAN_POINT('',(0.E0,2.E1,0.E0));
#10046=DIRECTION('',(0.E0,1.E0,0.E0));
#10047=DIRECTION('',(1.E0,0.E0,0.E0));
#10048=AXIS2_PLACEMENT_3D('',#10045,#10046,#10047);
#10050=DIRECTION('',(0.E0,0.E0,-1.E0));
#10051=VECTOR('',#10050,9.E1);
#10052=CARTESIAN_POINT('',(5.E1,2.E1,9.E1));
#10053=LINE('',#10052,#10051);
#10054=DIRECTION('',(-1.E0,0.E0,0.E0));
#10055=VECTOR('',#10054,2.E1);
#10056=CARTESIAN_POINT('',(7.E1,2.E1,9.E1));
#10057=LINE('',#10056,#10055);
#10058=DIRECTION('',(0.E0,0.E0,-1.E0));
#10059=VECTOR('',#10058,7.E0);
#10060=CARTESIAN_POINT('',(7.E1,2.E1,9.7E1));
#10061=LINE('',#10060,#10059);
#10062=DIRECTION('',(1.E0,0.E0,0.E0));
#10063=VECTOR('',#10062,1.4E2);
#10064=CARTESIAN_POINT('',(-7.E1,2.E1,9.7E1));
#10065=LINE('',#10064,#10063);
#10066=DIRECTION('',(0.E0,0.E0,1.E0));
#10067=VECTOR('',#10066,7.E0);
#10068=CARTESIAN_POINT('',(-7.E1,2.E1,9.E1));
#10069=LINE('',#10068,#10067);
#10070=DIRECTION('',(-1.E0,0.E0,0.E0));
#10071=VECTOR('',#10070,2.E1);
#10072=CARTESIAN_POINT('',(-5.E1,2.E1,9.E1));
#10073=LINE('',#10072,#10071);
#10074=CARTESIAN_POINT('',(0.E0,2.E1,0.E0));
#10075=DIRECTION('',(0.E0,1.E0,0.E0));
#10076=DIRECTION('',(1.E0,0.E0,0.E0));
#10077=AXIS2_PLACEMENT_3D('',#10074,#10075,#10076);
#10079=CARTESIAN_POINT('',(0.E0,2.E1,0.E0));
#10080=DIRECTION('',(0.E0,1.E0,0.E0));
#10081=DIRECTION('',(-1.E0,0.E0,0.E0));
#10082=AXIS2_PLACEMENT_3D('',#10079,#10080,#10081);
#10084=DIRECTION('',(0.E0,-1.E0,0.E0));
#10085=VECTOR('',#10084,1.7E1);
#10086=CARTESIAN_POINT('',(3.1E1,2.E1,0.E0));
#10087=LINE('',#10086,#10085);
#10088=DIRECTION('',(0.E0,-1.E0,0.E0));
#10089=VECTOR('',#10088,1.7E1);
#10090=CARTESIAN_POINT('',(-3.1E1,2.E1,0.E0));
#10091=LINE('',#10090,#10089);
#10092=CARTESIAN_POINT('',(0.E0,3.E0,0.E0));
#10093=DIRECTION('',(0.E0,1.E0,0.E0));
#10094=DIRECTION('',(1.E0,0.E0,0.E0));
#10095=AXIS2_PLACEMENT_3D('',#10092,#10093,#10094);
#10097=CARTESIAN_POINT('',(0.E0,3.E0,0.E0));
#10098=DIRECTION('',(0.E0,1.E0,0.E0));
#10099=DIRECTION('',(-1.E0,0.E0,0.E0));
#10100=AXIS2_PLACEMENT_3D('',#10097,#10098,#10099);
#10102=CARTESIAN_POINT('',(0.E0,3.E0,0.E0));
#10103=DIRECTION('',(0.E0,1.E0,0.E0));
#10104=DIRECTION('',(1.E0,0.E0,0.E0));
#10105=AXIS2_PLACEMENT_3D('',#10102,#10103,#10104);
#10107=CARTESIAN_POINT('',(0.E0,3.E0,0.E0));
#10108=DIRECTION('',(0.E0,1.E0,0.E0));
#10109=DIRECTION('',(-1.E0,0.E0,0.E0));
#10110=AXIS2_PLACEMENT_3D('',#10107,#10108,#10109);
#10112=DIRECTION('',(0.E0,-1.E0,0.E0));
#10113=VECTOR('',#10112,3.E0);
#10114=CARTESIAN_POINT('',(2.1E1,3.E0,0.E0));
#10115=LINE('',#10114,#10113);
#10116=DIRECTION('',(0.E0,-1.E0,0.E0));
#10117=VECTOR('',#10116,3.E0);
#10118=CARTESIAN_POINT('',(-2.1E1,3.E0,0.E0));
#10119=LINE('',#10118,#10117);
#10120=DIRECTION('',(0.E0,0.E0,1.E0));
#10121=VECTOR('',#10120,7.E0);
#10122=CARTESIAN_POINT('',(-6.1E1,6.E0,9.E1));
#10123=LINE('',#10122,#10121);
#10124=DIRECTION('',(0.E0,0.E0,1.E0));
#10125=VECTOR('',#10124,7.E0);
#10126=CARTESIAN_POINT('',(-6.7E1,6.E0,9.E1));
#10127=LINE('',#10126,#10125);
#10128=DIRECTION('',(0.E0,0.E0,1.E0));
#10129=VECTOR('',#10128,7.E0);
#10130=CARTESIAN_POINT('',(-5.3E1,1.4E1,9.E1));
#10131=LINE('',#10130,#10129);
#10132=DIRECTION('',(0.E0,0.E0,1.E0));
#10133=VECTOR('',#10132,7.E0);
#10134=CARTESIAN_POINT('',(-5.9E1,1.4E1,9.E1));
#10135=LINE('',#10134,#10133);
#10136=DIRECTION('',(0.E0,0.E0,1.E0));
#10137=VECTOR('',#10136,7.E0);
#10138=CARTESIAN_POINT('',(5.9E1,1.4E1,9.E1));
#10139=LINE('',#10138,#10137);
#10140=DIRECTION('',(0.E0,0.E0,1.E0));
#10141=VECTOR('',#10140,7.E0);
#10142=CARTESIAN_POINT('',(5.3E1,1.4E1,9.E1));
#10143=LINE('',#10142,#10141);
#10144=DIRECTION('',(0.E0,0.E0,1.E0));
#10145=VECTOR('',#10144,7.E0);
#10146=CARTESIAN_POINT('',(6.7E1,6.E0,9.E1));
#10147=LINE('',#10146,#10145);
#10148=DIRECTION('',(0.E0,0.E0,1.E0));
#10149=VECTOR('',#10148,7.E0);
#10150=CARTESIAN_POINT('',(6.1E1,6.E0,9.E1));
#10151=LINE('',#10150,#10149);
#10152=CARTESIAN_POINT('',(-5.E1,0.E0,0.E0));
#10153=CARTESIAN_POINT('',(-5.E1,0.E0,9.E1));
#10154=VERTEX_POINT('',#10152);
#10155=VERTEX_POINT('',#10153);
#10156=CARTESIAN_POINT('',(-7.E1,0.E0,9.E1));
#10157=VERTEX_POINT('',#10156);
#10158=CARTESIAN_POINT('',(-7.E1,0.E0,9.7E1));
#10159=VERTEX_POINT('',#10158);
#10160=CARTESIAN_POINT('',(7.E1,0.E0,9.7E1));
#10161=VERTEX_POINT('',#10160);
#10162=CARTESIAN_POINT('',(7.E1,0.E0,9.E1));
#10163=VERTEX_POINT('',#10162);
#10164=CARTESIAN_POINT('',(5.E1,0.E0,9.E1));
#10165=VERTEX_POINT('',#10164);
#10166=CARTESIAN_POINT('',(5.E1,0.E0,0.E0));
#10167=VERTEX_POINT('',#10166);
#10168=CARTESIAN_POINT('',(-5.E1,2.E1,0.E0));
#10169=CARTESIAN_POINT('',(-5.E1,2.E1,9.E1));
#10170=VERTEX_POINT('',#10168);
#10171=VERTEX_POINT('',#10169);
#10172=CARTESIAN_POINT('',(-7.E1,2.E1,9.E1));
#10173=VERTEX_POINT('',#10172);
#10174=CARTESIAN_POINT('',(-7.E1,2.E1,9.7E1));
#10175=VERTEX_POINT('',#10174);
#10176=CARTESIAN_POINT('',(7.E1,2.E1,9.7E1));
#10177=VERTEX_POINT('',#10176);
#10178=CARTESIAN_POINT('',(7.E1,2.E1,9.E1));
#10179=VERTEX_POINT('',#10178);
#10180=CARTESIAN_POINT('',(5.E1,2.E1,9.E1));
#10181=VERTEX_POINT('',#10180);
#10182=CARTESIAN_POINT('',(5.E1,2.E1,0.E0));
#10183=VERTEX_POINT('',#10182);
#10184=CARTESIAN_POINT('',(3.1E1,3.E0,0.E0));
#10185=CARTESIAN_POINT('',(-3.1E1,3.E0,0.E0));
#10186=VERTEX_POINT('',#10184);
#10187=VERTEX_POINT('',#10185);
#10188=CARTESIAN_POINT('',(3.1E1,2.E1,0.E0));
#10189=CARTESIAN_POINT('',(-3.1E1,2.E1,0.E0));
#10190=VERTEX_POINT('',#10188);
#10191=VERTEX_POINT('',#10189);
#10192=CARTESIAN_POINT('',(2.1E1,0.E0,0.E0));
#10193=CARTESIAN_POINT('',(-2.1E1,0.E0,0.E0));
#10194=VERTEX_POINT('',#10192);
#10195=VERTEX_POINT('',#10193);
#10196=CARTESIAN_POINT('',(2.1E1,3.E0,0.E0));
#10197=CARTESIAN_POINT('',(-2.1E1,3.E0,0.E0));
#10198=VERTEX_POINT('',#10196);
#10199=VERTEX_POINT('',#10197);
#10200=CARTESIAN_POINT('',(-6.1E1,6.E0,9.E1));
#10201=CARTESIAN_POINT('',(-6.7E1,6.E0,9.E1));
#10202=VERTEX_POINT('',#10200);
#10203=VERTEX_POINT('',#10201);
#10204=CARTESIAN_POINT('',(-5.3E1,1.4E1,9.E1));
#10205=CARTESIAN_POINT('',(-5.9E1,1.4E1,9.E1));
#10206=VERTEX_POINT('',#10204);
#10207=VERTEX_POINT('',#10205);
#10208=CARTESIAN_POINT('',(-6.1E1,6.E0,9.7E1));
#10209=CARTESIAN_POINT('',(-6.7E1,6.E0,9.7E1));
#10210=VERTEX_POINT('',#10208);
#10211=VERTEX_POINT('',#10209);
#10212=CARTESIAN_POINT('',(-5.3E1,1.4E1,9.7E1));
#10213=CARTESIAN_POINT('',(-5.9E1,1.4E1,9.7E1));
#10214=VERTEX_POINT('',#10212);
#10215=VERTEX_POINT('',#10213);
#10216=CARTESIAN_POINT('',(5.9E1,1.4E1,9.7E1));
#10217=CARTESIAN_POINT('',(5.3E1,1.4E1,9.7E1));
#10218=VERTEX_POINT('',#10216);
#10219=VERTEX_POINT('',#10217);
#10220=CARTESIAN_POINT('',(6.7E1,6.E0,9.7E1));
#10221=CARTESIAN_POINT('',(6.1E1,6.E0,9.7E1));
#10222=VERTEX_POINT('',#10220);
#10223=VERTEX_POINT('',#10221);
#10224=CARTESIAN_POINT('',(5.9E1,1.4E1,9.E1));
#10225=CARTESIAN_POINT('',(5.3E1,1.4E1,9.E1));
#10226=VERTEX_POINT('',#10224);
#10227=VERTEX_POINT('',#10225);
#10228=CARTESIAN_POINT('',(6.7E1,6.E0,9.E1));
#10229=CARTESIAN_POINT('',(6.1E1,6.E0,9.E1));
#10230=VERTEX_POINT('',#10228);
#10231=VERTEX_POINT('',#10229);
#10232=CARTESIAN_POINT('',(0.E0,0.E0,0.E0));
#10233=DIRECTION('',(0.E0,1.E0,0.E0));
#10234=DIRECTION('',(1.E0,0.E0,0.E0));
#10235=AXIS2_PLACEMENT_3D('',#10232,#10233,#10234);
#10236=PLANE('',#10235);
#10238=ORIENTED_EDGE('',*,*,#10237,.T.);
#10240=ORIENTED_EDGE('',*,*,#10239,.T.);
#10242=ORIENTED_EDGE('',*,*,#10241,.T.);
#10244=ORIENTED_EDGE('',*,*,#10243,.T.);
#10246=ORIENTED_EDGE('',*,*,#10245,.T.);
#10248=ORIENTED_EDGE('',*,*,#10247,.T.);
#10250=ORIENTED_EDGE('',*,*,#10249,.T.);
#10252=ORIENTED_EDGE('',*,*,#10251,.T.);
#10253=EDGE_LOOP('',(#10238,#10240,#10242,#10244,#10246,#10248,#10250,#10252));
#10254=FACE_OUTER_BOUND('',#10253,.F.);
#10256=ORIENTED_EDGE('',*,*,#10255,.F.);
#10258=ORIENTED_EDGE('',*,*,#10257,.F.);
#10259=EDGE_LOOP('',(#10256,#10258));
#10260=FACE_BOUND('',#10259,.F.);
#10261=ADVANCED_FACE('',(#10254,#10260),#10236,.F.);
#10262=CARTESIAN_POINT('',(-5.E1,0.E0,0.E0));
#10263=DIRECTION('',(-1.E0,0.E0,0.E0));
#10264=DIRECTION('',(0.E0,0.E0,1.E0));
#10265=AXIS2_PLACEMENT_3D('',#10262,#10263,#10264);
#10266=PLANE('',#10265);
#10267=ORIENTED_EDGE('',*,*,#10237,.F.);
#10269=ORIENTED_EDGE('',*,*,#10268,.T.);
#10271=ORIENTED_EDGE('',*,*,#10270,.T.);
#10273=ORIENTED_EDGE('',*,*,#10272,.F.);
#10274=EDGE_LOOP('',(#10267,#10269,#10271,#10273));
#10275=FACE_OUTER_BOUND('',#10274,.F.);
#10276=ADVANCED_FACE('',(#10275),#10266,.T.);
#10277=CARTESIAN_POINT('',(0.E0,0.E0,0.E0));
#10278=DIRECTION('',(0.E0,1.E0,0.E0));
#10279=DIRECTION('',(1.E0,0.E0,0.E0));
#10280=AXIS2_PLACEMENT_3D('',#10277,#10278,#10279);
#10281=CYLINDRICAL_SURFACE('',#10280,5.E1);
#10282=ORIENTED_EDGE('',*,*,#10251,.F.);
#10284=ORIENTED_EDGE('',*,*,#10283,.T.);
#10286=ORIENTED_EDGE('',*,*,#10285,.T.);
#10287=ORIENTED_EDGE('',*,*,#10268,.F.);
#10288=EDGE_LOOP('',(#10282,#10284,#10286,#10287));
#10289=FACE_OUTER_BOUND('',#10288,.F.);
#10290=ADVANCED_FACE('',(#10289),#10281,.T.);
#10291=CARTESIAN_POINT('',(5.E1,0.E0,9.E1));
#10292=DIRECTION('',(1.E0,0.E0,0.E0));
#10293=DIRECTION('',(0.E0,0.E0,-1.E0));
#10294=AXIS2_PLACEMENT_3D('',#10291,#10292,#10293);
#10295=PLANE('',#10294);
#10296=ORIENTED_EDGE('',*,*,#10249,.F.);
#10298=ORIENTED_EDGE('',*,*,#10297,.T.);
#10300=ORIENTED_EDGE('',*,*,#10299,.T.);
#10301=ORIENTED_EDGE('',*,*,#10283,.F.);
#10302=EDGE_LOOP('',(#10296,#10298,#10300,#10301));
#10303=FACE_OUTER_BOUND('',#10302,.F.);
#10304=ADVANCED_FACE('',(#10303),#10295,.T.);
#10305=CARTESIAN_POINT('',(7.E1,0.E0,9.E1));
#10306=DIRECTION('',(0.E0,0.E0,-1.E0));
#10307=DIRECTION('',(-1.E0,0.E0,0.E0));
#10308=AXIS2_PLACEMENT_3D('',#10305,#10306,#10307);
#10309=PLANE('',#10308);
#10310=ORIENTED_EDGE('',*,*,#10247,.F.);
#10312=ORIENTED_EDGE('',*,*,#10311,.T.);
#10314=ORIENTED_EDGE('',*,*,#10313,.T.);
#10315=ORIENTED_EDGE('',*,*,#10297,.F.);
#10316=EDGE_LOOP('',(#10310,#10312,#10314,#10315));
#10317=FACE_OUTER_BOUND('',#10316,.F.);
#10319=ORIENTED_EDGE('',*,*,#10318,.T.);
#10321=ORIENTED_EDGE('',*,*,#10320,.T.);
#10322=EDGE_LOOP('',(#10319,#10321));
#10323=FACE_BOUND('',#10322,.F.);
#10325=ORIENTED_EDGE('',*,*,#10324,.T.);
#10327=ORIENTED_EDGE('',*,*,#10326,.T.);
#10328=EDGE_LOOP('',(#10325,#10327));
#10329=FACE_BOUND('',#10328,.F.);
#10330=ADVANCED_FACE('',(#10317,#10323,#10329),#10309,.T.);
#10331=CARTESIAN_POINT('',(7.E1,0.E0,9.7E1));
#10332=DIRECTION('',(1.E0,0.E0,0.E0));
#10333=DIRECTION('',(0.E0,0.E0,-1.E0));
#10334=AXIS2_PLACEMENT_3D('',#10331,#10332,#10333);
#10335=PLANE('',#10334);
#10336=ORIENTED_EDGE('',*,*,#10245,.F.);
#10338=ORIENTED_EDGE('',*,*,#10337,.T.);
#10340=ORIENTED_EDGE('',*,*,#10339,.T.);
#10341=ORIENTED_EDGE('',*,*,#10311,.F.);
#10342=EDGE_LOOP('',(#10336,#10338,#10340,#10341));
#10343=FACE_OUTER_BOUND('',#10342,.F.);
#10344=ADVANCED_FACE('',(#10343),#10335,.T.);
#10345=CARTESIAN_POINT('',(-7.E1,0.E0,9.7E1));
#10346=DIRECTION('',(0.E0,0.E0,1.E0));
#10347=DIRECTION('',(1.E0,0.E0,0.E0));
#10348=AXIS2_PLACEMENT_3D('',#10345,#10346,#10347);
#10349=PLANE('',#10348);
#10350=ORIENTED_EDGE('',*,*,#10243,.F.);
#10352=ORIENTED_EDGE('',*,*,#10351,.T.);
#10354=ORIENTED_EDGE('',*,*,#10353,.T.);
#10355=ORIENTED_EDGE('',*,*,#10337,.F.);
#10356=EDGE_LOOP('',(#10350,#10352,#10354,#10355));
#10357=FACE_OUTER_BOUND('',#10356,.F.);
#10359=ORIENTED_EDGE('',*,*,#10358,.F.);
#10361=ORIENTED_EDGE('',*,*,#10360,.F.);
#10362=EDGE_LOOP('',(#10359,#10361));
#10363=FACE_BOUND('',#10362,.F.);
#10365=ORIENTED_EDGE('',*,*,#10364,.F.);
#10367=ORIENTED_EDGE('',*,*,#10366,.F.);
#10368=EDGE_LOOP('',(#10365,#10367));
#10369=FACE_BOUND('',#10368,.F.);
#10371=ORIENTED_EDGE('',*,*,#10370,.F.);
#10373=ORIENTED_EDGE('',*,*,#10372,.F.);
#10374=EDGE_LOOP('',(#10371,#10373));
#10375=FACE_BOUND('',#10374,.F.);
#10377=ORIENTED_EDGE('',*,*,#10376,.F.);
#10379=ORIENTED_EDGE('',*,*,#10378,.F.);
#10380=EDGE_LOOP('',(#10377,#10379));
#10381=FACE_BOUND('',#10380,.F.);
#10382=ADVANCED_FACE('',(#10357,#10363,#10369,#10375,#10381),#10349,.T.);
#10383=CARTESIAN_POINT('',(-7.E1,0.E0,9.E1));
#10384=DIRECTION('',(-1.E0,0.E0,0.E0));
#10385=DIRECTION('',(0.E0,0.E0,1.E0));
#10386=AXIS2_PLACEMENT_3D('',#10383,#10384,#10385);
#10387=PLANE('',#10386);
#10388=ORIENTED_EDGE('',*,*,#10241,.F.);
#10390=ORIENTED_EDGE('',*,*,#10389,.T.);
#10392=ORIENTED_EDGE('',*,*,#10391,.T.);
#10393=ORIENTED_EDGE('',*,*,#10351,.F.);
#10394=EDGE_LOOP('',(#10388,#10390,#10392,#10393));
#10395=FACE_OUTER_BOUND('',#10394,.F.);
#10396=ADVANCED_FACE('',(#10395),#10387,.T.);
#10397=CARTESIAN_POINT('',(-5.E1,0.E0,9.E1));
#10398=DIRECTION('',(0.E0,0.E0,-1.E0));
#10399=DIRECTION('',(-1.E0,0.E0,0.E0));
#10400=AXIS2_PLACEMENT_3D('',#10397,#10398,#10399);
#10401=PLANE('',#10400);
#10402=ORIENTED_EDGE('',*,*,#10239,.F.);
#10403=ORIENTED_EDGE('',*,*,#10272,.T.);
#10405=ORIENTED_EDGE('',*,*,#10404,.T.);
#10406=ORIENTED_EDGE('',*,*,#10389,.F.);
#10407=EDGE_LOOP('',(#10402,#10403,#10405,#10406));
#10408=FACE_OUTER_BOUND('',#10407,.F.);
#10410=ORIENTED_EDGE('',*,*,#10409,.T.);
#10412=ORIENTED_EDGE('',*,*,#10411,.T.);
#10413=EDGE_LOOP('',(#10410,#10412));
#10414=FACE_BOUND('',#10413,.F.);
#10416=ORIENTED_EDGE('',*,*,#10415,.T.);
#10418=ORIENTED_EDGE('',*,*,#10417,.T.);
#10419=EDGE_LOOP('',(#10416,#10418));
#10420=FACE_BOUND('',#10419,.F.);
#10421=ADVANCED_FACE('',(#10408,#10414,#10420),#10401,.T.);
#10422=CARTESIAN_POINT('',(0.E0,2.E1,0.E0));
#10423=DIRECTION('',(0.E0,1.E0,0.E0));
#10424=DIRECTION('',(1.E0,0.E0,0.E0));
#10425=AXIS2_PLACEMENT_3D('',#10422,#10423,#10424);
#10426=PLANE('',#10425);
#10427=ORIENTED_EDGE('',*,*,#10270,.F.);
#10428=ORIENTED_EDGE('',*,*,#10285,.F.);
#10429=ORIENTED_EDGE('',*,*,#10299,.F.);
#10430=ORIENTED_EDGE('',*,*,#10313,.F.);
#10431=ORIENTED_EDGE('',*,*,#10339,.F.);
#10432=ORIENTED_EDGE('',*,*,#10353,.F.);
#10433=ORIENTED_EDGE('',*,*,#10391,.F.);
#10434=ORIENTED_EDGE('',*,*,#10404,.F.);
#10435=EDGE_LOOP('',(#10427,#10428,#10429,#10430,#10431,#10432,#10433,#10434));
#10436=FACE_OUTER_BOUND('',#10435,.F.);
#10438=ORIENTED_EDGE('',*,*,#10437,.T.);
#10440=ORIENTED_EDGE('',*,*,#10439,.T.);
#10441=EDGE_LOOP('',(#10438,#10440));
#10442=FACE_BOUND('',#10441,.F.);
#10443=ADVANCED_FACE('',(#10436,#10442),#10426,.T.);
#10444=CARTESIAN_POINT('',(0.E0,2.E1,0.E0));
#10445=DIRECTION('',(0.E0,1.E0,0.E0));
#10446=DIRECTION('',(1.E0,0.E0,0.E0));
#10447=AXIS2_PLACEMENT_3D('',#10444,#10445,#10446);
#10448=CYLINDRICAL_SURFACE('',#10447,3.1E1);
#10449=ORIENTED_EDGE('',*,*,#10437,.F.);
#10451=ORIENTED_EDGE('',*,*,#10450,.T.);
#10453=ORIENTED_EDGE('',*,*,#10452,.T.);
#10455=ORIENTED_EDGE('',*,*,#10454,.F.);
#10456=EDGE_LOOP('',(#10449,#10451,#10453,#10455));
#10457=FACE_OUTER_BOUND('',#10456,.F.);
#10458=ADVANCED_FACE('',(#10457),#10448,.F.);
#10459=CARTESIAN_POINT('',(0.E0,2.E1,0.E0));
#10460=DIRECTION('',(0.E0,1.E0,0.E0));
#10461=DIRECTION('',(1.E0,0.E0,0.E0));
#10462=AXIS2_PLACEMENT_3D('',#10459,#10460,#10461);
#10463=CYLINDRICAL_SURFACE('',#10462,3.1E1);
#10464=ORIENTED_EDGE('',*,*,#10439,.F.);
#10465=ORIENTED_EDGE('',*,*,#10454,.T.);
#10467=ORIENTED_EDGE('',*,*,#10466,.T.);
#10468=ORIENTED_EDGE('',*,*,#10450,.F.);
#10469=EDGE_LOOP('',(#10464,#10465,#10467,#10468));
#10470=FACE_OUTER_BOUND('',#10469,.F.);
#10471=ADVANCED_FACE('',(#10470),#10463,.F.);
#10472=CARTESIAN_POINT('',(0.E0,3.E0,0.E0));
#10473=DIRECTION('',(0.E0,1.E0,0.E0));
#10474=DIRECTION('',(1.E0,0.E0,0.E0));
#10475=AXIS2_PLACEMENT_3D('',#10472,#10473,#10474);
#10476=PLANE('',#10475);
#10477=ORIENTED_EDGE('',*,*,#10452,.F.);
#10478=ORIENTED_EDGE('',*,*,#10466,.F.);
#10479=EDGE_LOOP('',(#10477,#10478));
#10480=FACE_OUTER_BOUND('',#10479,.F.);
#10482=ORIENTED_EDGE('',*,*,#10481,.T.);
#10484=ORIENTED_EDGE('',*,*,#10483,.T.);
#10485=EDGE_LOOP('',(#10482,#10484));
#10486=FACE_BOUND('',#10485,.F.);
#10487=ADVANCED_FACE('',(#10480,#10486),#10476,.T.);
#10488=CARTESIAN_POINT('',(0.E0,3.E0,0.E0));
#10489=DIRECTION('',(0.E0,1.E0,0.E0));
#10490=DIRECTION('',(1.E0,0.E0,0.E0));
#10491=AXIS2_PLACEMENT_3D('',#10488,#10489,#10490);
#10492=CYLINDRICAL_SURFACE('',#10491,2.1E1);
#10493=ORIENTED_EDGE('',*,*,#10255,.T.);
#10495=ORIENTED_EDGE('',*,*,#10494,.F.);
#10496=ORIENTED_EDGE('',*,*,#10481,.F.);
#10498=ORIENTED_EDGE('',*,*,#10497,.T.);
#10499=EDGE_LOOP('',(#10493,#10495,#10496,#10498));
#10500=FACE_OUTER_BOUND('',#10499,.F.);
#10501=ADVANCED_FACE('',(#10500),#10492,.F.);
#10502=CARTESIAN_POINT('',(0.E0,3.E0,0.E0));
#10503=DIRECTION('',(0.E0,1.E0,0.E0));
#10504=DIRECTION('',(1.E0,0.E0,0.E0));
#10505=AXIS2_PLACEMENT_3D('',#10502,#10503,#10504);
#10506=CYLINDRICAL_SURFACE('',#10505,2.1E1);
#10507=ORIENTED_EDGE('',*,*,#10257,.T.);
#10508=ORIENTED_EDGE('',*,*,#10497,.F.);
#10509=ORIENTED_EDGE('',*,*,#10483,.F.);
#10510=ORIENTED_EDGE('',*,*,#10494,.T.);
#10511=EDGE_LOOP('',(#10507,#10508,#10509,#10510));
#10512=FACE_OUTER_BOUND('',#10511,.F.);
#10513=ADVANCED_FACE('',(#10512),#10506,.F.);
#10514=CARTESIAN_POINT('',(-6.4E1,6.E0,9.E1));
#10515=DIRECTION('',(0.E0,0.E0,-1.E0));
#10516=DIRECTION('',(1.E0,0.E0,0.E0));
#10517=AXIS2_PLACEMENT_3D('',#10514,#10515,#10516);
#10518=CYLINDRICAL_SURFACE('',#10517,3.E0);
#10519=ORIENTED_EDGE('',*,*,#10409,.F.);
#10521=ORIENTED_EDGE('',*,*,#10520,.T.);
#10522=ORIENTED_EDGE('',*,*,#10358,.T.);
#10524=ORIENTED_EDGE('',*,*,#10523,.F.);
#10525=EDGE_LOOP('',(#10519,#10521,#10522,#10524));
#10526=FACE_OUTER_BOUND('',#10525,.F.);
#10527=ADVANCED_FACE('',(#10526),#10518,.F.);
#10528=CARTESIAN_POINT('',(-6.4E1,6.E0,9.E1));
#10529=DIRECTION('',(0.E0,0.E0,-1.E0));
#10530=DIRECTION('',(1.E0,0.E0,0.E0));
#10531=AXIS2_PLACEMENT_3D('',#10528,#10529,#10530);
#10532=CYLINDRICAL_SURFACE('',#10531,3.E0);
#10533=ORIENTED_EDGE('',*,*,#10411,.F.);
#10534=ORIENTED_EDGE('',*,*,#10523,.T.);
#10535=ORIENTED_EDGE('',*,*,#10360,.T.);
#10536=ORIENTED_EDGE('',*,*,#10520,.F.);
#10537=EDGE_LOOP('',(#10533,#10534,#10535,#10536));
#10538=FACE_OUTER_BOUND('',#10537,.F.);
#10539=ADVANCED_FACE('',(#10538),#10532,.F.);
#10540=CARTESIAN_POINT('',(-5.6E1,1.4E1,9.E1));
#10541=DIRECTION('',(0.E0,0.E0,-1.E0));
#10542=DIRECTION('',(1.E0,0.E0,0.E0));
#10543=AXIS2_PLACEMENT_3D('',#10540,#10541,#10542);
#10544=CYLINDRICAL_SURFACE('',#10543,3.E0);
#10545=ORIENTED_EDGE('',*,*,#10415,.F.);
#10547=ORIENTED_EDGE('',*,*,#10546,.T.);
#10548=ORIENTED_EDGE('',*,*,#10364,.T.);
#10550=ORIENTED_EDGE('',*,*,#10549,.F.);
#10551=EDGE_LOOP('',(#10545,#10547,#10548,#10550));
#10552=FACE_OUTER_BOUND('',#10551,.F.);
#10553=ADVANCED_FACE('',(#10552),#10544,.F.);
#10554=CARTESIAN_POINT('',(-5.6E1,1.4E1,9.E1));
#10555=DIRECTION('',(0.E0,0.E0,-1.E0));
#10556=DIRECTION('',(1.E0,0.E0,0.E0));
#10557=AXIS2_PLACEMENT_3D('',#10554,#10555,#10556);
#10558=CYLINDRICAL_SURFACE('',#10557,3.E0);
#10559=ORIENTED_EDGE('',*,*,#10417,.F.);
#10560=ORIENTED_EDGE('',*,*,#10549,.T.);
#10561=ORIENTED_EDGE('',*,*,#10366,.T.);
#10562=ORIENTED_EDGE('',*,*,#10546,.F.);
#10563=EDGE_LOOP('',(#10559,#10560,#10561,#10562));
#10564=FACE_OUTER_BOUND('',#10563,.F.);
#10565=ADVANCED_FACE('',(#10564),#10558,.F.);
#10566=CARTESIAN_POINT('',(5.6E1,1.4E1,9.E1));
#10567=DIRECTION('',(0.E0,0.E0,-1.E0));
#10568=DIRECTION('',(1.E0,0.E0,0.E0));
#10569=AXIS2_PLACEMENT_3D('',#10566,#10567,#10568);
#10570=CYLINDRICAL_SURFACE('',#10569,3.E0);
#10571=ORIENTED_EDGE('',*,*,#10370,.T.);
#10573=ORIENTED_EDGE('',*,*,#10572,.F.);
#10574=ORIENTED_EDGE('',*,*,#10318,.F.);
#10576=ORIENTED_EDGE('',*,*,#10575,.T.);
#10577=EDGE_LOOP('',(#10571,#10573,#10574,#10576));
#10578=FACE_OUTER_BOUND('',#10577,.F.);
#10579=ADVANCED_FACE('',(#10578),#10570,.F.);
#10580=CARTESIAN_POINT('',(5.6E1,1.4E1,9.E1));
#10581=DIRECTION('',(0.E0,0.E0,-1.E0));
#10582=DIRECTION('',(1.E0,0.E0,0.E0));
#10583=AXIS2_PLACEMENT_3D('',#10580,#10581,#10582);
#10584=CYLINDRICAL_SURFACE('',#10583,3.E0);
#10585=ORIENTED_EDGE('',*,*,#10372,.T.);
#10586=ORIENTED_EDGE('',*,*,#10575,.F.);
#10587=ORIENTED_EDGE('',*,*,#10320,.F.);
#10588=ORIENTED_EDGE('',*,*,#10572,.T.);
#10589=EDGE_LOOP('',(#10585,#10586,#10587,#10588));
#10590=FACE_OUTER_BOUND('',#10589,.F.);
#10591=ADVANCED_FACE('',(#10590),#10584,.F.);
#10592=CARTESIAN_POINT('',(6.4E1,6.E0,9.E1));
#10593=DIRECTION('',(0.E0,0.E0,-1.E0));
#10594=DIRECTION('',(1.E0,0.E0,0.E0));
#10595=AXIS2_PLACEMENT_3D('',#10592,#10593,#10594);
#10596=CYLINDRICAL_SURFACE('',#10595,3.E0);
#10597=ORIENTED_EDGE('',*,*,#10376,.T.);
#10599=ORIENTED_EDGE('',*,*,#10598,.F.);
#10600=ORIENTED_EDGE('',*,*,#10324,.F.);
#10602=ORIENTED_EDGE('',*,*,#10601,.T.);
#10603=EDGE_LOOP('',(#10597,#10599,#10600,#10602));
#10604=FACE_OUTER_BOUND('',#10603,.F.);
#10605=ADVANCED_FACE('',(#10604),#10596,.F.);
#10606=CARTESIAN_POINT('',(6.4E1,6.E0,9.E1));
#10607=DIRECTION('',(0.E0,0.E0,-1.E0));
#10608=DIRECTION('',(1.E0,0.E0,0.E0));
#10609=AXIS2_PLACEMENT_3D('',#10606,#10607,#10608);
#10610=CYLINDRICAL_SURFACE('',#10609,3.E0);
#10611=ORIENTED_EDGE('',*,*,#10378,.T.);
#10612=ORIENTED_EDGE('',*,*,#10601,.F.);
#10613=ORIENTED_EDGE('',*,*,#10326,.F.);
#10614=ORIENTED_EDGE('',*,*,#10598,.T.);
#10615=EDGE_LOOP('',(#10611,#10612,#10613,#10614));
#10616=FACE_OUTER_BOUND('',#10615,.F.);
#10617=ADVANCED_FACE('',(#10616),#10610,.F.);
#10621=DIMENSIONAL_EXPONENTS(0.E0,0.E0,0.E0,0.E0,0.E0,0.E0,0.E0);
#10623=PLANE_ANGLE_MEASURE_WITH_UNIT(PLANE_ANGLE_MEASURE(1.745329251994E-2),
#10622);
#10624=(CONVERSION_BASED_UNIT('DEGREE',#10623)NAMED_UNIT(*)PLANE_ANGLE_UNIT());
#10626=UNCERTAINTY_MEASURE_WITH_UNIT(LENGTH_MEASURE(2.039746831020E-2),#10620,
'closure',
'Maximum model space distance between geometric entities at asserted connectivities');
#10627=(GEOMETRIC_REPRESENTATION_CONTEXT(3)GLOBAL_UNCERTAINTY_ASSIGNED_CONTEXT((
#10626))GLOBAL_UNIT_ASSIGNED_CONTEXT((#10620,#10624,#10625))REPRESENTATION_CONTEXT('ID14','3'));
#10628=CARTESIAN_POINT('',(0.E0,0.E0,0.E0));
#10629=DIRECTION('',(0.E0,0.E0,1.E0));
#10630=DIRECTION('',(1.E0,0.E0,0.E0));
#10633=MECHANICAL_CONTEXT('',#297,'mechanical');
#10634=PRODUCT('ZHOUCHENGZUO2','ZHOUCHENGZUO2','NOT SPECIFIED',(#10633));
#10635=PRODUCT_DEFINITION_FORMATION_WITH_SPECIFIED_SOURCE('5','LAST_VERSION',
#10634,.MADE.);
#10641=CARTESIAN_POINT('',(9.5E2,2.56E3,-1.025966499692E3));
#10642=DIRECTION('',(0.E0,0.E0,-1.E0));
#10643=DIRECTION('',(1.E0,-1.737499033538E-14,0.E0));
#10644=AXIS2_PLACEMENT_3D('',#10641,#10642,#10643);
#10645=ITEM_DEFINED_TRANSFORMATION('','',#10631,#10644);
#10646=(REPRESENTATION_RELATIONSHIP('','',#10632,#308)REPRESENTATION_RELATIONSHIP_WITH_TRANSFORMATION(#10645)SHAPE_REPRESENTATION_RELATIONSHIP());
#10647=CONTEXT_DEPENDENT_SHAPE_REPRESENTATION(#10646,#10640);
#10649=CARTESIAN_POINT('',(0.E0,0.E0,0.E0));
#10650=DIRECTION('',(-1.E0,0.E0,0.E0));
#10651=DIRECTION('',(0.E0,0.E0,-1.E0));
#10652=AXIS2_PLACEMENT_3D('',#10649,#10650,#10651);
#10654=CARTESIAN_POINT('',(0.E0,0.E0,0.E0));
#10655=DIRECTION('',(-1.E0,0.E0,0.E0));
#10656=DIRECTION('',(0.E0,0.E0,1.E0));
#10657=AXIS2_PLACEMENT_3D('',#10654,#10655,#10656);
#10659=CARTESIAN_POINT('',(0.E0,0.E0,0.E0));
#10660=DIRECTION('',(1.E0,0.E0,0.E0));
#10661=DIRECTION('',(0.E0,0.E0,-1.E0));
#10662=AXIS2_PLACEMENT_3D('',#10659,#10660,#10661);
#10664=CARTESIAN_POINT('',(0.E0,0.E0,0.E0));
#10665=DIRECTION('',(1.E0,0.E0,0.E0));
#10666=DIRECTION('',(0.E0,0.E0,1.E0));
#10667=AXIS2_PLACEMENT_3D('',#10664,#10665,#10666);
#10669=CARTESIAN_POINT('',(1.53E0,0.E0,0.E0));
#10670=DIRECTION('',(-1.E0,0.E0,0.E0));
#10671=DIRECTION('',(0.E0,0.E0,-1.E0));
#10672=AXIS2_PLACEMENT_3D('',#10669,#10670,#10671);
#10674=CARTESIAN_POINT('',(1.53E0,0.E0,0.E0));
#10675=DIRECTION('',(-1.E0,0.E0,0.E0));
#10676=DIRECTION('',(0.E0,0.E0,1.E0));
#10677=AXIS2_PLACEMENT_3D('',#10674,#10675,#10676);
#10679=CARTESIAN_POINT('',(1.53E0,0.E0,0.E0));
#10680=DIRECTION('',(1.E0,0.E0,0.E0));
#10681=DIRECTION('',(0.E0,0.E0,-1.E0));
#10682=AXIS2_PLACEMENT_3D('',#10679,#10680,#10681);
#10684=CARTESIAN_POINT('',(1.53E0,0.E0,0.E0));
#10685=DIRECTION('',(1.E0,0.E0,0.E0));
#10686=DIRECTION('',(0.E0,0.E0,1.E0));
#10687=AXIS2_PLACEMENT_3D('',#10684,#10685,#10686);
#10689=CARTESIAN_POINT('',(0.E0,0.E0,0.E0));
#10690=DIRECTION('',(-1.E0,0.E0,0.E0));
#10691=DIRECTION('',(0.E0,0.E0,-1.E0));
#10692=AXIS2_PLACEMENT_3D('',#10689,#10690,#10691);
#10694=CARTESIAN_POINT('',(0.E0,0.E0,0.E0));
#10695=DIRECTION('',(-1.E0,0.E0,0.E0));
#10696=DIRECTION('',(0.E0,0.E0,1.E0));
#10697=AXIS2_PLACEMENT_3D('',#10694,#10695,#10696);
#10699=CARTESIAN_POINT('',(0.E0,0.E0,0.E0));
#10700=DIRECTION('',(1.E0,0.E0,0.E0));
#10701=DIRECTION('',(0.E0,0.E0,-1.E0));
#10702=AXIS2_PLACEMENT_3D('',#10699,#10700,#10701);
#10704=CARTESIAN_POINT('',(0.E0,0.E0,0.E0));
#10705=DIRECTION('',(1.E0,0.E0,0.E0));
#10706=DIRECTION('',(0.E0,0.E0,1.E0));
#10707=AXIS2_PLACEMENT_3D('',#10704,#10705,#10706);
#10709=CARTESIAN_POINT('',(1.1E0,0.E0,2.99E1));
#10710=DIRECTION('',(0.E0,1.E0,0.E0));
#10711=DIRECTION('',(-1.E0,0.E0,0.E0));
#10712=AXIS2_PLACEMENT_3D('',#10709,#10710,#10711);
#10714=CARTESIAN_POINT('',(1.1E0,0.E0,-2.99E1));
#10715=DIRECTION('',(0.E0,-1.E0,0.E0));
#10716=DIRECTION('',(-1.E0,0.E0,0.E0));
#10717=AXIS2_PLACEMENT_3D('',#10714,#10715,#10716);
#10719=CARTESIAN_POINT('',(1.1E0,0.E0,0.E0));
#10720=DIRECTION('',(-1.E0,0.E0,0.E0));
#10721=DIRECTION('',(0.E0,0.E0,1.E0));
#10722=AXIS2_PLACEMENT_3D('',#10719,#10720,#10721);
#10724=CARTESIAN_POINT('',(3.221825406948E-1,0.E0,0.E0));
#10725=DIRECTION('',(1.E0,0.E0,0.E0));
#10726=DIRECTION('',(0.E0,0.E0,-1.E0));
#10727=AXIS2_PLACEMENT_3D('',#10724,#10725,#10726);
#10729=DIRECTION('',(-1.E0,0.E0,0.E0));
#10730=VECTOR('',#10729,1.48E1);
#10731=CARTESIAN_POINT('',(1.59E1,0.E0,3.1E1));
#10732=LINE('',#10731,#10730);
#10733=DIRECTION('',(-1.E0,0.E0,0.E0));
#10734=VECTOR('',#10733,1.48E1);
#10735=CARTESIAN_POINT('',(1.59E1,0.E0,-3.1E1));
#10736=LINE('',#10735,#10734);
#10737=CARTESIAN_POINT('',(1.59E1,0.E0,0.E0));
#10738=DIRECTION('',(1.E0,0.E0,0.E0));
#10739=DIRECTION('',(0.E0,0.E0,-1.E0));
#10740=AXIS2_PLACEMENT_3D('',#10737,#10738,#10739);
#10742=CARTESIAN_POINT('',(1.59E1,0.E0,0.E0));
#10743=DIRECTION('',(1.E0,0.E0,0.E0));
#10744=DIRECTION('',(0.E0,0.E0,1.E0));
#10745=AXIS2_PLACEMENT_3D('',#10742,#10743,#10744);
#10747=CARTESIAN_POINT('',(1.59E1,0.E0,2.99E1));
#10748=DIRECTION('',(0.E0,1.E0,0.E0));
#10749=DIRECTION('',(0.E0,0.E0,1.E0));
#10750=AXIS2_PLACEMENT_3D('',#10747,#10748,#10749);
#10752=CARTESIAN_POINT('',(1.59E1,0.E0,-2.99E1));
#10753=DIRECTION('',(0.E0,-1.E0,0.E0));
#10754=DIRECTION('',(0.E0,0.E0,-1.E0));
#10755=AXIS2_PLACEMENT_3D('',#10752,#10753,#10754);
#10757=CARTESIAN_POINT('',(1.1E0,0.E0,0.E0));
#10758=DIRECTION('',(-1.E0,0.E0,0.E0));
#10759=DIRECTION('',(0.E0,0.E0,-1.E0));
#10760=AXIS2_PLACEMENT_3D('',#10757,#10758,#10759);
#10762=CARTESIAN_POINT('',(1.1E0,0.E0,-2.99E1));
#10763=DIRECTION('',(0.E0,-1.E0,0.E0));
#10764=DIRECTION('',(-7.071067811865E-1,0.E0,-7.071067811865E-1));
#10765=AXIS2_PLACEMENT_3D('',#10762,#10763,#10764);
#10767=CARTESIAN_POINT('',(3.221825406948E-1,0.E0,0.E0));
#10768=DIRECTION('',(1.E0,0.E0,0.E0));
#10769=DIRECTION('',(0.E0,0.E0,1.E0));
#10770=AXIS2_PLACEMENT_3D('',#10767,#10768,#10769);
#10772=CARTESIAN_POINT('',(1.1E0,0.E0,2.99E1));
#10773=DIRECTION('',(0.E0,1.E0,0.E0));
#10774=DIRECTION('',(-7.071067811865E-1,0.E0,7.071067811865E-1));
#10775=AXIS2_PLACEMENT_3D('',#10772,#10773,#10774);
#10777=CARTESIAN_POINT('',(1.59E1,0.E0,-2.99E1));
#10778=DIRECTION('',(0.E0,-1.E0,0.E0));
#10779=DIRECTION('',(7.071067811865E-1,0.E0,-7.071067811865E-1));
#10780=AXIS2_PLACEMENT_3D('',#10777,#10778,#10779);
#10782=CARTESIAN_POINT('',(1.667781745931E1,0.E0,0.E0));
#10783=DIRECTION('',(1.E0,0.E0,0.E0));
#10784=DIRECTION('',(0.E0,0.E0,1.E0));
#10785=AXIS2_PLACEMENT_3D('',#10782,#10783,#10784);
#10787=CARTESIAN_POINT('',(1.59E1,0.E0,2.99E1));
#10788=DIRECTION('',(0.E0,1.E0,0.E0));
#10789=DIRECTION('',(7.071067811865E-1,0.E0,7.071067811865E-1));
#10790=AXIS2_PLACEMENT_3D('',#10787,#10788,#10789);
#10792=CARTESIAN_POINT('',(1.7E1,0.E0,0.E0));
#10793=DIRECTION('',(1.E0,0.E0,0.E0));
#10794=DIRECTION('',(0.E0,0.E0,-1.E0));
#10795=AXIS2_PLACEMENT_3D('',#10792,#10793,#10794);
#10797=CARTESIAN_POINT('',(1.7E1,0.E0,0.E0));
#10798=DIRECTION('',(1.E0,0.E0,0.E0));
#10799=DIRECTION('',(0.E0,0.E0,1.E0));
#10800=AXIS2_PLACEMENT_3D('',#10797,#10798,#10799);
#10802=CARTESIAN_POINT('',(1.7E1,0.E0,0.E0));
#10803=DIRECTION('',(-1.E0,0.E0,0.E0));
#10804=DIRECTION('',(0.E0,0.E0,-1.E0));
#10805=AXIS2_PLACEMENT_3D('',#10802,#10803,#10804);
#10807=CARTESIAN_POINT('',(1.7E1,0.E0,0.E0));
#10808=DIRECTION('',(-1.E0,0.E0,0.E0));
#10809=DIRECTION('',(0.E0,0.E0,1.E0));
#10810=AXIS2_PLACEMENT_3D('',#10807,#10808,#10809);
#10812=CARTESIAN_POINT('',(1.667781745931E1,0.E0,0.E0));
#10813=DIRECTION('',(1.E0,0.E0,0.E0));
#10814=DIRECTION('',(0.E0,0.E0,-1.E0));
#10815=AXIS2_PLACEMENT_3D('',#10812,#10813,#10814);
#10817=CARTESIAN_POINT('',(1.547E1,0.E0,0.E0));
#10818=DIRECTION('',(1.E0,0.E0,0.E0));
#10819=DIRECTION('',(0.E0,0.E0,-1.E0));
#10820=AXIS2_PLACEMENT_3D('',#10817,#10818,#10819);
#10822=CARTESIAN_POINT('',(1.547E1,0.E0,0.E0));
#10823=DIRECTION('',(1.E0,0.E0,0.E0));
#10824=DIRECTION('',(0.E0,0.E0,1.E0));
#10825=AXIS2_PLACEMENT_3D('',#10822,#10823,#10824);
#10827=CARTESIAN_POINT('',(1.547E1,0.E0,0.E0));
#10828=DIRECTION('',(-1.E0,0.E0,0.E0));
#10829=DIRECTION('',(0.E0,0.E0,-1.E0));
#10830=AXIS2_PLACEMENT_3D('',#10827,#10828,#10829);
#10832=CARTESIAN_POINT('',(1.547E1,0.E0,0.E0));
#10833=DIRECTION('',(-1.E0,0.E0,0.E0));
#10834=DIRECTION('',(0.E0,0.E0,1.E0));
#10835=AXIS2_PLACEMENT_3D('',#10832,#10833,#10834);
#10837=DIRECTION('',(-1.E0,0.E0,0.E0));
#10838=VECTOR('',#10837,1.53E0);
#10839=CARTESIAN_POINT('',(1.7E1,-1.413246844374E-14,2.805E1));
#10840=LINE('',#10839,#10838);
#10841=DIRECTION('',(-1.E0,0.E0,0.E0));
#10842=VECTOR('',#10841,1.53E0);
#10843=CARTESIAN_POINT('',(1.7E1,0.E0,-2.805E1));
#10844=LINE('',#10843,#10842);
#10845=CARTESIAN_POINT('',(1.7E1,0.E0,0.E0));
#10846=DIRECTION('',(1.E0,0.E0,0.E0));
#10847=DIRECTION('',(0.E0,0.E0,-1.E0));
#10848=AXIS2_PLACEMENT_3D('',#10845,#10846,#10847);
#10850=CARTESIAN_POINT('',(1.7E1,0.E0,0.E0));
#10851=DIRECTION('',(1.E0,0.E0,0.E0));
#10852=DIRECTION('',(0.E0,0.E0,1.E0));
#10853=AXIS2_PLACEMENT_3D('',#10850,#10851,#10852);
#10855=CARTESIAN_POINT('',(1.7E1,0.E0,0.E0));
#10856=DIRECTION('',(-1.E0,0.E0,0.E0));
#10857=DIRECTION('',(0.E0,0.E0,-1.E0));
#10858=AXIS2_PLACEMENT_3D('',#10855,#10856,#10857);
#10860=CARTESIAN_POINT('',(1.7E1,0.E0,0.E0));
#10861=DIRECTION('',(-1.E0,0.E0,0.E0));
#10862=DIRECTION('',(0.E0,0.E0,1.E0));
#10863=AXIS2_PLACEMENT_3D('',#10860,#10861,#10862);
#10865=DIRECTION('',(-1.E0,0.E0,0.E0));
#10866=VECTOR('',#10865,1.53E0);
#10867=CARTESIAN_POINT('',(1.7E1,0.E0,1.625E1));
#10868=LINE('',#10867,#10866);
#10869=DIRECTION('',(-1.E0,0.E0,0.E0));
#10870=VECTOR('',#10869,1.53E0);
#10871=CARTESIAN_POINT('',(1.7E1,0.E0,-1.625E1));
#10872=LINE('',#10871,#10870);
#10873=CARTESIAN_POINT('',(1.59E1,0.E0,1.36E1));
#10874=DIRECTION('',(0.E0,1.E0,0.E0));
#10875=DIRECTION('',(1.E0,0.E0,0.E0));
#10876=AXIS2_PLACEMENT_3D('',#10873,#10874,#10875);
#10878=CARTESIAN_POINT('',(1.667781745931E1,0.E0,0.E0));
#10879=DIRECTION('',(1.E0,0.E0,0.E0));
#10880=DIRECTION('',(0.E0,0.E0,1.E0));
#10881=AXIS2_PLACEMENT_3D('',#10878,#10879,#10880);
#10883=CARTESIAN_POINT('',(1.59E1,0.E0,-1.36E1));
#10884=DIRECTION('',(0.E0,-1.E0,0.E0));
#10885=DIRECTION('',(1.E0,0.E0,0.E0));
#10886=AXIS2_PLACEMENT_3D('',#10883,#10884,#10885);
#10888=CARTESIAN_POINT('',(1.667781745931E1,0.E0,0.E0));
#10889=DIRECTION('',(1.E0,0.E0,0.E0));
#10890=DIRECTION('',(0.E0,0.E0,-1.E0));
#10891=AXIS2_PLACEMENT_3D('',#10888,#10889,#10890);
#10893=CARTESIAN_POINT('',(1.59E1,0.E0,0.E0));
#10894=DIRECTION('',(-1.E0,0.E0,0.E0));
#10895=DIRECTION('',(0.E0,0.E0,1.E0));
#10896=AXIS2_PLACEMENT_3D('',#10893,#10894,#10895);
#10898=DIRECTION('',(-1.E0,0.E0,0.E0));
#10899=VECTOR('',#10898,1.48E1);
#10900=CARTESIAN_POINT('',(1.59E1,0.E0,1.25E1));
#10901=LINE('',#10900,#10899);
#10902=DIRECTION('',(-1.E0,0.E0,0.E0));
#10903=VECTOR('',#10902,1.48E1);
#10904=CARTESIAN_POINT('',(1.59E1,0.E0,-1.25E1));
#10905=LINE('',#10904,#10903);
#10906=CARTESIAN_POINT('',(1.1E0,0.E0,0.E0));
#10907=DIRECTION('',(1.E0,0.E0,0.E0));
#10908=DIRECTION('',(0.E0,0.E0,-1.E0));
#10909=AXIS2_PLACEMENT_3D('',#10906,#10907,#10908);
#10911=CARTESIAN_POINT('',(1.1E0,0.E0,0.E0));
#10912=DIRECTION('',(1.E0,0.E0,0.E0));
#10913=DIRECTION('',(0.E0,0.E0,1.E0));
#10914=AXIS2_PLACEMENT_3D('',#10911,#10912,#10913);
#10916=CARTESIAN_POINT('',(1.1E0,0.E0,1.36E1));
#10917=DIRECTION('',(0.E0,1.E0,0.E0));
#10918=DIRECTION('',(0.E0,0.E0,-1.E0));
#10919=AXIS2_PLACEMENT_3D('',#10916,#10917,#10918);
#10921=CARTESIAN_POINT('',(1.1E0,0.E0,-1.36E1));
#10922=DIRECTION('',(0.E0,-1.E0,0.E0));
#10923=DIRECTION('',(0.E0,0.E0,1.E0));
#10924=AXIS2_PLACEMENT_3D('',#10921,#10922,#10923);
#10926=CARTESIAN_POINT('',(1.59E1,0.E0,0.E0));
#10927=DIRECTION('',(-1.E0,0.E0,0.E0));
#10928=DIRECTION('',(0.E0,0.E0,-1.E0));
#10929=AXIS2_PLACEMENT_3D('',#10926,#10927,#10928);
#10931=CARTESIAN_POINT('',(1.59E1,0.E0,-1.36E1));
#10932=DIRECTION('',(0.E0,-1.E0,0.E0));
#10933=DIRECTION('',(7.071067811865E-1,0.E0,7.071067811865E-1));
#10934=AXIS2_PLACEMENT_3D('',#10931,#10932,#10933);
#10936=CARTESIAN_POINT('',(1.59E1,0.E0,1.36E1));
#10937=DIRECTION('',(0.E0,1.E0,0.E0));
#10938=DIRECTION('',(7.071067811865E-1,0.E0,-7.071067811865E-1));
#10939=AXIS2_PLACEMENT_3D('',#10936,#10937,#10938);
#10941=CARTESIAN_POINT('',(1.1E0,0.E0,-1.36E1));
#10942=DIRECTION('',(0.E0,-1.E0,0.E0));
#10943=DIRECTION('',(-7.071067811865E-1,0.E0,7.071067811865E-1));
#10944=AXIS2_PLACEMENT_3D('',#10941,#10942,#10943);
#10946=CARTESIAN_POINT('',(3.221825406948E-1,0.E0,0.E0));
#10947=DIRECTION('',(1.E0,0.E0,0.E0));
#10948=DIRECTION('',(0.E0,0.E0,1.E0));
#10949=AXIS2_PLACEMENT_3D('',#10946,#10947,#10948);
#10951=CARTESIAN_POINT('',(1.1E0,0.E0,1.36E1));
#10952=DIRECTION('',(0.E0,1.E0,0.E0));
#10953=DIRECTION('',(-7.071067811865E-1,0.E0,-7.071067811865E-1));
#10954=AXIS2_PLACEMENT_3D('',#10951,#10952,#10953);
#10956=CARTESIAN_POINT('',(3.221825406948E-1,0.E0,0.E0));
#10957=DIRECTION('',(1.E0,0.E0,0.E0));
#10958=DIRECTION('',(0.E0,0.E0,-1.E0));
#10959=AXIS2_PLACEMENT_3D('',#10956,#10957,#10958);
#10961=DIRECTION('',(-1.E0,0.E0,0.E0));
#10962=VECTOR('',#10961,1.53E0);
#10963=CARTESIAN_POINT('',(1.53E0,-1.413246844374E-14,2.805E1));
#10964=LINE('',#10963,#10962);
#10965=DIRECTION('',(-1.E0,0.E0,0.E0));
#10966=VECTOR('',#10965,1.53E0);
#10967=CARTESIAN_POINT('',(1.53E0,0.E0,-2.805E1));
#10968=LINE('',#10967,#10966);
#10969=DIRECTION('',(-1.E0,0.E0,0.E0));
#10970=VECTOR('',#10969,1.53E0);
#10971=CARTESIAN_POINT('',(1.53E0,0.E0,1.625E1));
#10972=LINE('',#10971,#10970);
#10973=DIRECTION('',(-1.E0,0.E0,0.E0));
#10974=VECTOR('',#10973,1.53E0);
#10975=CARTESIAN_POINT('',(1.53E0,0.E0,-1.625E1));
#10976=LINE('',#10975,#10974);
#10977=CARTESIAN_POINT('',(1.1E0,0.E0,-1.25E1));
#10978=CARTESIAN_POINT('',(3.221825406948E-1,0.E0,-1.282218254069E1));
#10979=VERTEX_POINT('',#10977);
#10980=VERTEX_POINT('',#10978);
#10981=CARTESIAN_POINT('',(3.221825406948E-1,0.E0,1.282218254069E1));
#10982=VERTEX_POINT('',#10981);
#10983=CARTESIAN_POINT('',(1.1E0,0.E0,1.25E1));
#10984=VERTEX_POINT('',#10983);
#10985=CARTESIAN_POINT('',(0.E0,0.E0,1.36E1));
#10986=VERTEX_POINT('',#10985);
#10987=CARTESIAN_POINT('',(0.E0,0.E0,-1.36E1));
#10988=VERTEX_POINT('',#10987);
#10989=CARTESIAN_POINT('',(1.59E1,0.E0,-1.25E1));
#10990=VERTEX_POINT('',#10989);
#10991=CARTESIAN_POINT('',(1.59E1,0.E0,1.25E1));
#10992=VERTEX_POINT('',#10991);
#10993=CARTESIAN_POINT('',(1.667781745931E1,0.E0,1.282218254069E1));
#10994=VERTEX_POINT('',#10993);
#10995=CARTESIAN_POINT('',(1.667781745931E1,0.E0,-1.282218254069E1));
#10996=VERTEX_POINT('',#10995);
#10997=CARTESIAN_POINT('',(1.7E1,0.E0,-1.36E1));
#10998=VERTEX_POINT('',#10997);
#10999=CARTESIAN_POINT('',(1.7E1,0.E0,1.36E1));
#11000=VERTEX_POINT('',#10999);
#11001=CARTESIAN_POINT('',(1.7E1,0.E0,-1.625E1));
#11002=CARTESIAN_POINT('',(1.547E1,0.E0,-1.625E1));
#11003=VERTEX_POINT('',#11001);
#11004=VERTEX_POINT('',#11002);
#11005=CARTESIAN_POINT('',(1.7E1,0.E0,1.625E1));
#11006=CARTESIAN_POINT('',(1.547E1,0.E0,1.625E1));
#11007=VERTEX_POINT('',#11005);
#11008=VERTEX_POINT('',#11006);
#11009=CARTESIAN_POINT('',(1.7E1,0.E0,-2.805E1));
#11010=CARTESIAN_POINT('',(1.547E1,0.E0,-2.805E1));
#11011=VERTEX_POINT('',#11009);
#11012=VERTEX_POINT('',#11010);
#11013=CARTESIAN_POINT('',(1.7E1,-1.413246844374E-14,2.805E1));
#11014=CARTESIAN_POINT('',(1.547E1,0.E0,2.805E1));
#11015=VERTEX_POINT('',#11013);
#11016=VERTEX_POINT('',#11014);
#11017=CARTESIAN_POINT('',(1.59E1,0.E0,-3.1E1));
#11018=CARTESIAN_POINT('',(1.667781745931E1,0.E0,-3.067781745931E1));
#11019=VERTEX_POINT('',#11017);
#11020=VERTEX_POINT('',#11018);
#11021=CARTESIAN_POINT('',(1.667781745931E1,0.E0,3.067781745931E1));
#11022=VERTEX_POINT('',#11021);
#11023=CARTESIAN_POINT('',(1.59E1,0.E0,3.1E1));
#11024=VERTEX_POINT('',#11023);
#11025=CARTESIAN_POINT('',(1.7E1,0.E0,2.99E1));
#11026=VERTEX_POINT('',#11025);
#11027=CARTESIAN_POINT('',(1.7E1,0.E0,-2.99E1));
#11028=VERTEX_POINT('',#11027);
#11029=CARTESIAN_POINT('',(1.1E0,0.E0,-3.1E1));
#11030=VERTEX_POINT('',#11029);
#11031=CARTESIAN_POINT('',(1.1E0,0.E0,3.1E1));
#11032=VERTEX_POINT('',#11031);
#11033=CARTESIAN_POINT('',(0.E0,0.E0,-2.99E1));
#11034=CARTESIAN_POINT('',(3.221825406948E-1,0.E0,-3.067781745931E1));
#11035=VERTEX_POINT('',#11033);
#11036=VERTEX_POINT('',#11034);
#11037=CARTESIAN_POINT('',(3.221825406948E-1,0.E0,3.067781745931E1));
#11038=VERTEX_POINT('',#11037);
#11039=CARTESIAN_POINT('',(0.E0,0.E0,2.99E1));
#11040=VERTEX_POINT('',#11039);
#11041=CARTESIAN_POINT('',(1.53E0,0.E0,-2.805E1));
#11042=CARTESIAN_POINT('',(0.E0,0.E0,-2.805E1));
#11043=VERTEX_POINT('',#11041);
#11044=VERTEX_POINT('',#11042);
#11045=CARTESIAN_POINT('',(1.53E0,-1.413246844374E-14,2.805E1));
#11046=CARTESIAN_POINT('',(0.E0,0.E0,2.805E1));
#11047=VERTEX_POINT('',#11045);
#11048=VERTEX_POINT('',#11046);
#11049=CARTESIAN_POINT('',(1.53E0,0.E0,-1.625E1));
#11050=CARTESIAN_POINT('',(0.E0,0.E0,-1.625E1));
#11051=VERTEX_POINT('',#11049);
#11052=VERTEX_POINT('',#11050);
#11053=CARTESIAN_POINT('',(1.53E0,0.E0,1.625E1));
#11054=CARTESIAN_POINT('',(0.E0,0.E0,1.625E1));
#11055=VERTEX_POINT('',#11053);
#11056=VERTEX_POINT('',#11054);
#11057=CARTESIAN_POINT('',(0.E0,1.625E1,0.E0));
#11058=DIRECTION('',(-1.E0,0.E0,0.E0));
#11059=DIRECTION('',(0.E0,0.E0,1.E0));
#11060=AXIS2_PLACEMENT_3D('',#11057,#11058,#11059);
#11061=PLANE('',#11060);
#11063=ORIENTED_EDGE('',*,*,#11062,.F.);
#11065=ORIENTED_EDGE('',*,*,#11064,.F.);
#11066=EDGE_LOOP('',(#11063,#11065));
#11067=FACE_OUTER_BOUND('',#11066,.F.);
#11069=ORIENTED_EDGE('',*,*,#11068,.F.);
#11071=ORIENTED_EDGE('',*,*,#11070,.F.);
#11072=EDGE_LOOP('',(#11069,#11071));
#11073=FACE_BOUND('',#11072,.F.);
#11074=ADVANCED_FACE('',(#11067,#11073),#11061,.T.);
#11075=CARTESIAN_POINT('',(1.7E1,0.E0,0.E0));
#11076=DIRECTION('',(-1.E0,0.E0,0.E0));
#11077=DIRECTION('',(0.E0,0.E0,-1.E0));
#11078=AXIS2_PLACEMENT_3D('',#11075,#11076,#11077);
#11079=CYLINDRICAL_SURFACE('',#11078,1.625E1);
#11081=ORIENTED_EDGE('',*,*,#11080,.T.);
#11083=ORIENTED_EDGE('',*,*,#11082,.T.);
#11084=ORIENTED_EDGE('',*,*,#11062,.T.);
#11086=ORIENTED_EDGE('',*,*,#11085,.F.);
#11087=EDGE_LOOP('',(#11081,#11083,#11084,#11086));
#11088=FACE_OUTER_BOUND('',#11087,.F.);
#11089=ADVANCED_FACE('',(#11088),#11079,.T.);
#11090=CARTESIAN_POINT('',(1.53E0,2.805E1,0.E0));
#11091=DIRECTION('',(-1.E0,0.E0,0.E0));
#11092=DIRECTION('',(0.E0,0.E0,1.E0));
#11093=AXIS2_PLACEMENT_3D('',#11090,#11091,#11092);
#11094=PLANE('',#11093);
#11096=ORIENTED_EDGE('',*,*,#11095,.F.);
#11098=ORIENTED_EDGE('',*,*,#11097,.F.);
#11099=EDGE_LOOP('',(#11096,#11098));
#11100=FACE_OUTER_BOUND('',#11099,.F.);
#11102=ORIENTED_EDGE('',*,*,#11101,.F.);
#11103=ORIENTED_EDGE('',*,*,#11080,.F.);
#11104=EDGE_LOOP('',(#11102,#11103));
#11105=FACE_BOUND('',#11104,.F.);
#11106=ADVANCED_FACE('',(#11100,#11105),#11094,.T.);
#11107=CARTESIAN_POINT('',(1.7E1,0.E0,0.E0));
#11108=DIRECTION('',(-1.E0,0.E0,0.E0));
[truncated: 3,298,742 more chars]
